# Supplementary material for: The global distribution of CO2-rich magmas is determined by lithospheric thickness
Source: Nat Geosci. 2026 May 22;19(6):732–8. doi: 10.1038/s41561-026-01990-7 (PMC13259920; doi:10.1038/s41561-026-01990-7)
Supplement: Supplementary file 2 — Location, geochemistry and age information for CO2-rich intraplate continental igneous rock samples used in this study as well as lithospheric thickness estimates for the spatially averaged magma type dataset, where the mechanical LAB is defined as either the 1,290 °C or 1,175 °C isotherm. [file 41561_2026_1990_MOESM2_ESM.xlsx]

## Sheet: Basalt_Basanite_Filtered
Supplementary Data 1a. Location, geochemistry, and age information for subalkaline basalts, alkali basalts, and basanites. Dataset modified from Ball et al.7.
Author*	Sample	Larger Region	Region	Province	Rock Type (this study)	Alkalinity	Lat	Long	SiO2	TiO2	Al2O3	FeO	CaO	MgO	MnO	K2O	Na2O	P2O5	Total	H2O	LOI	Li	Sc	Ti	V	Cr	Co	Ni	Cu	Zn	Ga	Rb	Sr	Y	Zr	Nb	Sn	Cs	Ba	La	Ce	Pr	Nd	Sm	Eu	Gd	Tb	Dy	Ho
LeMasurier_2011	BN14D	Australiasia_Antarctica	Antarctica	Marie_Byrd / Berlin	Basanite	Alkaline	-76.6	-136	44.99	2.81	14.24	12.14	9.16	7.88	0.19	1.6	3.84	0.78	97.63			8.22	24.2		196	225	43	123	46.5	101	20.3	29.7	747	33.8	284	68.7	2.82	0.386	560	47.8	98.5	12.4	48.5	9.7	3.48	8.49	1.23	6.4	1.22
Abraham_2005	FM-1	The_Americas	Northern_Cordillera		BasaltSub	Sub	59.58	-133.72	48.29	1.9	13.65	12.57	8.99	10.43	0.17	0.76	2.92	0.32	100				14		214	315.4	66	200	59	129	20.5	11.7	464	19.2	109.4	20.4		0.1	299.6	13.63	29.36	3.8	16.55	4.25	1.42	4.12	0.61	3.46	0.66
Abraham_2005	LG-33	The_Americas	Northern_Cordillera		Basanite	Alkaline	59.58	-133.72	43.54	2.55	13.29	12.8	9.71	11.05	0.19	2.05	3.98	0.85	100.01		0.57		22		227	293.5	55	275	76	169	21.4	24.8	1023	19.9	225.3	58.5			391.4
Abraham_2005	FM-7	The_Americas	Northern_Cordillera		BasaltSub	Sub	59.58	-133.72	47.77	1.88	13.31	12.83	8.73	11.27	0.18	0.75	2.96	0.32	100				24		204	312.7	62	242	70	132	19.9	12.8	479.1	18.6	112	21.6		0.18	307.6	14.29	31.13	4	17.44	4.45	1.46	4.2	0.61	3.47	0.67
Abraham_2005	LG-51	The_Americas	Northern_Cordillera		Basanite	Alkaline	59.58	-133.72	42.09	2.78	11.43	14.08	9.2	12.78	0.21	1.63	4.63	1.16	99.99				15		205	364.7	61	420	49	142	21.3	39.15	1207	22.95	263.7	53.8		0.56	581.5	60.26	117.4	14.97	56.37	10.91	3.43	9	1.2	5.43	0.84
Abraham_2005	LG-48	The_Americas	Northern_Cordillera		Basanite	Alkaline	59.58	-133.72	42.47	2.45	10.75	13.45	9.12	15.46	0.19	1.33	3.66	1.1	99.98		1.11				223		0	555				42	1104	18	258	62			524.8
Francis_1995	HF-5	The_Americas	Northern_Cordillera		BasaltSub	Sub	59.52	-133.68	50.14	1.73	17.26	9.77	10.35	6.9	0.17	0.24	3.15	0.28	99.99		4.04		31		221	294		121	65				500	25	110				132
Francis_1995	HF-23	The_Americas	Northern_Cordillera		BasaltSub	Sub	59.52	-133.68	50.17	1.33	19.01	8.28	8.79	7.46	0.15	0.67	3.88	0.26	100		1.06		30		208	109		67	49				610	23	111				156	8.6	23		14	3.28	1.26		0.6
Francis_1995	HF-22	The_Americas	Northern_Cordillera		BasaltAlk	Alkaline	59.52	-133.68	49.38	1.92	17.61	9.47	9.11	7.49	0.15	0.97	3.54	0.35	99.99		0.58		29		243	113		71	58				899	24	125				313
Francis_1995	HF-21	The_Americas	Northern_Cordillera		BasaltSub	Sub	59.52	-133.68	49.91	1.76	16.84	9.58	9.92	8.06	0.16	0.31	3.2	0.26	100		3.16		30		211	308		117	61				462	24	104				139
Francis_1995	HF-15	The_Americas	Northern_Cordillera		BasaltAlk	Alkaline	59.52	-133.68	45.83	2.47	13.82	12.54	9.74	10.06	0.19	1.34	3.44	0.57	100		0.5		19		238	287	54	196				22	674	17	177	41			427	25.8	54		27	6.26	2		0.8		0.8
Francis_1995	HF-19	The_Americas	Northern_Cordillera		BasaltAlk	Alkaline	59.52	-133.68	47.53	2.11	13.95	11.94	9.43	10.32	0.17	1.05	3.12	0.37	99.99		0.4		20		197	300	55	217				16	525	16	133	28			334	18.8	37.1		19	5.06	1.59		0.63
Francis_1995	HF-46	The_Americas	Northern_Cordillera		BasaltAlk	Alkaline	59.52	-133.68	46.77	2.2	13.85	12.21	9.65	10.35	0.18	1.1	3.25	0.43	99.99		0.73		20		223	317	55	215				17	572	16	142	31			361	19.4	39.9		19	5.43	1.64		0.65		0.7
Francis_1995	HF-18B	The_Americas	Northern_Cordillera		BasaltAlk	Alkaline	59.52	-133.68	47.03	2.16	13.92	12.09	9.52	10.37	0.18	1.07	3.23	0.42	99.99		0.5		19.5		221	308	56	217				18	540	15	138	30			346	20	37		19	5.16	1.63		0.64		0.7
Francis_1995	HF-20	The_Americas	Northern_Cordillera		BasaltSub	Sub	59.52	-133.68	47.81	2.11	13.98	11.94	9.49	10.39	0.16	1.07	2.61	0.44	100		0.47		19.2		221	277	54	235				17	558	14	150	26			352	20.3	38		20	4.99	1.56		0.68		0.7
Francis_1995	HF-18A	The_Americas	Northern_Cordillera		BasaltAlk	Alkaline	59.52	-133.68	46.84	2.14	13.82	12.1	9.58	10.68	0.18	1.09	3.15	0.42	100		0.4		20.3		229	317	58	221				17	556	15	138	29			323	20.2	39.3		20	4.93	1.68		0.56		0.6
Francis_1995	HF-17B	The_Americas	Northern_Cordillera		BasaltAlk	Alkaline	59.52	-133.68	46.56	2.19	13.74	12.25	9.54	10.73	0.18	1.14	3.21	0.46	100		0.39		19.6		220	331	56	222				18	591	16	148	33			318	21.1	42.4		22	5.64	1.71				0.9
Francis_1995	HF-16	The_Americas	Northern_Cordillera		BasaltAlk	Alkaline	59.52	-133.68	46.07	2.17	13.53	12.36	9.55	11.37	0.18	1.12	3.17	0.47	99.99		0.46		19.9		215	349	60	238				19	612	16	149	34			428	21.9	44.6		21	5.39	1.83		0.63		0.7
Francis_1995	HF-11	The_Americas	Northern_Cordillera		Basanite	Alkaline	59.52	-133.68	43.23	2.54	12.44	12.97	10.09	12.6	0.21	1.58	3.57	0.78	100.01		0.9		18.2		234	382	60	297				25	840	18	209	52			532	38.2	74		36	7.79	2.45		0.85
LeMasurier_2011	HC37A**	Australiasia_Antarctica	Antarctica	Marie_Byrd / Patton Bl	BasaltAlk	Alkaline	-75.22	-133.66	47.01	2.69	15.2	11.4	9.43	9.42	0.08	1.28	2.58	0.58	99.67						237	329		192	63	83	19	22.5	652	29.6	222	52.2		0.19	291	35.5	68.7	8.52	33.8	7.38	2.26	6.45	0.96	5.38	1.02
Abraham_2001	HF-23	The_Americas	Northern_Cordillera		BasaltAlk	Alkaline	59.53	-132.93	47.05	2.15	14	12.19	9.63	10.22	0.18	1.09	3.07	0.42	100				21		235	283.3	60	239	50	103	21.2	16.3	510.5	18.8	127.7	30		0.25	266.5	20.72	43.58	5.45	23.68	5.26	1.78	4.98	0.73	4	0.71
Abraham_2001	LG-2	The_Americas	Northern_Cordillera		Basanite	Alkaline	59.37	-132.78	43.65	2.92	13.43	13.77	10.38	10.58	0.2	1.23	3.3	0.56	100.02				17.2		267	238.8	70	219	52	113	20.9	27.1	724.6	20.5	204.2	44.5		0.31	520.4	28.93	60.48	7.52	32.06	6.73	2.2	6.04	0.84	4.42	0.74
LeMasurier_2011	BU28A***	Australiasia_Antarctica	Antarctica	Marie_Byrd / Bursey	Basanite	Alkaline	-76.55	-132.6	45.51	4.43	14.9	12.38	8.4	5.03	0.18	1.39	4.66	1.57	98.45			7.49	15.7		207	17.1	34.9	24	24.6	137	22.7	24.3	1650	31.7	220	66.1	2.04	0.275	613	51.7	112	15	61.3	12.2	4.47	10.1	1.35	6.48	1.14
LeMasurier_2011	AR60E	Australiasia_Antarctica	Antarctica	Marie_Byrd / Andrus	Basanite	Alkaline	-76.2	-132.5	42.35	3.76	14.79	13.25	10.03	7.02	0.21	1.73	4.17	0.86	98.17			7.4	23.5		243	114.5	48.5	84.9	50.5	107	22.3	34.9	1086	36.8	322	99	2.58	0.36	528	59.7	118	15.7	58.9	10.9	3.47	9.5	1.32	6.84	1.29
Abraham_2005	HR-7	The_Americas	Northern_Cordillera		BasaltSub	Sub	59.68	-132.13	48.96	1.72	14.41	12.41	9	9.57	0.17	0.63	2.86	0.25	99.98		0.12		23		185	290.8		267			19.8	11.7	357.7	19.9	106.1	15.6		0.18	209.3	11.77	24.98	6.26	13.99	3.79	1.33	3.83	0.61	3.69	0.7
Abraham_2005	LM-44	The_Americas	Northern_Cordillera		BasaltSub	Sub	58.55	-131.42	50.1	1.6	14.92	11.73	8.8	8.4	0.17	0.8	3.21	0.26	99.99				25		173	271.6		141			20.6	21	406.8	19.3	115.7	17.5		0.32	215.9	17.54	35.85	4.43	18.2	4.45	1.48	4.14	0.64	3.78	0.73
Abraham_2001	LM-57	The_Americas	Northern_Cordillera		BasaltSub	Sub	58.42	-131.35	49.34	1.29	14.55	12.66	9.18	8.8	0.14	0.83	2.96	0.26	100.01		0.17		16		158	236.7	55	220	59	105	19.6	16.2	579.5	14.9	94.8	19.7		0.22	322.2	14.19	29.02	3.7	15.64	3.69	1.25	3.27	0.48	2.72	0.51
Abraham_2001	JR-25	The_Americas	Northern_Cordillera		BasaltAlk	Alkaline	59.45	-131.33	48.24	1.93	14.66	11.43	9.82	9.2	0.17	0.88	3.33	0.34	100				19		222	450.2	55	119	55	117	20.3	16.1	535.2	19.6	126.1	26.3		0.19	360	16.81	35.57	4.62	19.58	4.86	1.6	4.32	0.66	3.79	0.74
Abraham_2001	MM-40	The_Americas	Northern_Cordillera		BasaltSub	Sub	59.08	-131.3	49.07	1.9	14.32	11.61	8.89	9.62	0.17	1.09	2.98	0.36	100.01		0.97		23		199	343.5		215			21	14	567.2	18.2	128	23.3		0.14	350.6	18.65	38.04	4.74	19.89	4.72	1.5	4.35	0.67	3.67	0.68
Edwards_2002	94-76	The_Americas	Northern_Cordillera		BasaltAlk	Alkaline	56.77	-131.28	47.79	2.37	15.47	12.95	10.5	6.38	0.2	0.75	3.25	0.32	99.98				23		249	269	40	74	91	93									144		42
Edwards_2002	93-74	The_Americas	Northern_Cordillera		BasaltAlk	Alkaline	56.77	-131.28	48.22	2.02	16.84	10.96	10.97	6.38	0.17	0.8	3.31	0.32	99.99				15		203	368	44	77	86	75									222		29
Edwards_2002	93-29	The_Americas	Northern_Cordillera		BasaltAlk	Alkaline	56.77	-131.28	48.2	2.13	15.84	11.65	10.05	7.12	0.18	1.06	3.39	0.38	100				20		193	466	41	103	98	80									280		50
Abraham_2001	KM-2	The_Americas	Northern_Cordillera		BasaltSub	Sub	58.88	-131.25	48.41	2.05	13.9	12.89	9.07	9.66	0.17	0.72	2.84	0.29	100				22		202	268.9	50	224	66	138	22	9.4	389.1	18.8	116.3	18.5		0.16	211.5	11.94	27.26	3.69	17.17	4.35	1.56	4.61	0.71	4.01	0.73
Abraham_2001	MH-23	The_Americas	Northern_Cordillera		BasaltAlk	Alkaline	58.92	-131.08	46.94	2.67	14.92	12.96	10.69	7.39	0.18	1.01	2.72	0.52	100		0.54		17		254	247.7	48	107	77	136	22.9	25.7	644.1	23	150.3	33.7		0.29	395	21.7	46.44	6	25.93	6.26	1.98	5.78	0.81	4.53	0.81
Abraham_2001	MH-19	The_Americas	Northern_Cordillera		BasaltSub	Sub	58.92	-131.08	46.38	1.88	12.03	13.64	8.35	14	0.19	0.74	2.43	0.35	99.99				16		205	340	80	346	61	135	18.8	13	475.7	18.3	112.6	23.6		0.12	278.5	15.45	33.46	4.27	17.9	4.49	1.47	4.2	0.6	3.41	0.65
Abraham_2005	MH-10	The_Americas	Northern_Cordillera		BasaltSub	Sub	59	-131	49.96	1.75	14.99	11.44	9.75	8.08	0.17	0.61	2.97	0.27	99.99				32		208	320.9	52	115	57	121	20	10.1	393.5	19.3	109.1	17		0.15	245	12.14	26.19	3.38	15.2	4.13	1.43	4.1	0.65	3.76	0.76
Abraham_2005	MH-12	The_Americas	Northern_Cordillera		BasaltSub	Sub	59	-131	48.54	1.97	14.62	13.15	8.68	9.5	0.19	0.39	2.7	0.26	100		1.5		21		207	338	57	276	77	137	21.2	2.7	393.5	20.7	115.2	17.1		0.16	194.8	12.01	24.99	3.43	15.26	4.21	1.47	4.32	0.65	3.74	0.73
Russell_2001	LF-24	The_Americas	Northern_Cordillera		BasaltAlk	Alkaline	56.32	-130.87	46.76	2.86	17.06	12.42	9.01	6.54	0.18	1.1	3.61	0.45	99.99	0.2			42		222	21	45	56	51	104		18	690		210	26			191		71
Russell_2001	SH-44	The_Americas	Northern_Cordillera		BasaltAlk	Alkaline	56.32	-130.87	46.71	2.86	17.01	12.5	8.92	6.55	0.18	1.1	3.73	0.45	100.01	0.1			26		225	19	60	56	43	109		25	670		210	25			188		47
Russell_2001	LF-30	The_Americas	Northern_Cordillera		BasaltAlk	Alkaline	56.32	-130.87	46.78	2.85	16.99	12.52	8.96	6.57	0.18	1.1	3.59	0.45	99.99	0.23			29		244	18	49	54	41	106		14	680		210	24			220		92
Russell_2001	SH-60	The_Americas	Northern_Cordillera		BasaltAlk	Alkaline	56.32	-130.87	46.73	2.86	17.04	12.42	8.93	6.59	0.18	1.11	3.7	0.45	100.01	0.1			33		227	17	52	67	58	106		20	690		220	26			203		52
Russell_2001	LF-31	The_Americas	Northern_Cordillera		BasaltAlk	Alkaline	56.32	-130.87	46.76	2.83	17.02	12.43	8.92	6.66	0.18	1.09	3.66	0.45	100	0.25			37		230	19	52	76	42	107		20	690		210	26			213	22.9	51.8	6.8	30.1	6.6	2.28	6.57	0.89	5.11	0.98
Russell_2001	LF-32	The_Americas	Northern_Cordillera		BasaltAlk	Alkaline	56.32	-130.87	46.87	2.78	16.94	12.29	8.83	6.72	0.18	1.09	3.87	0.44	100.01	0.18			35		222	17	52	64	57	109		22	680		210	24			217		103
Abraham_2001	NC-8	The_Americas	Northern_Cordillera		BasaltAlk	Alkaline	59.53	-130.87	46.58	2.43	14.44	13.25	9.16	8.81	0.18	1.14	3.45	0.55	99.99		0.4		21		210	224.4	62	194	88	151	23.1	17.9	655.6	21	208.6	35.3		0.18	284.4	25.49	53.61	6.73	27.9	6.6	2.05	5.49	0.81	4.28	0.79
Russell_2001	CG-12	The_Americas	Northern_Cordillera		BasaltAlk	Alkaline	56.4	-130.8	49.39	2.39	16.67	11.56	8.7	5.66	0.19	1.2	3.78	0.46	100	0.22			36		221	18	39	35	47	115		28	630		230	25			454	24	53.9	7	30.4	7.1	2.3	7.02	0.93	5.74	1.09
Russell_2001	SH-13	The_Americas	Northern_Cordillera		BasaltAlk	Alkaline	56.4	-130.8	49.54	2.38	16.44	11.57	8.63	5.79	0.19	1.24	3.74	0.47	99.99	0.1			28		226	18	32	41	41	115		23	600		230	25			489		58
Russell_2001	CG-11	The_Americas	Northern_Cordillera		BasaltAlk	Alkaline	56.4	-130.8	49.15	2.27	16.98	11.22	9.17	5.89	0.18	1.05	3.68	0.41	100	0.17			36		214	20	35	33	47	107		16	630		200	22			338		55
Russell_2001	CG-14	The_Americas	Northern_Cordillera		BasaltAlk	Alkaline	56.4	-130.8	48.81	2.34	17.01	11.42	9.32	5.99	0.19	0.98	3.52	0.41	99.99	0.4			34		227	27	37	40	57	110		16	630		200	22			376		72
Russell_2001	CG-15	The_Americas	Northern_Cordillera		BasaltAlk	Alkaline	56.4	-130.8	48.72	2.35	16.85	11.54	9.3	6.03	0.18	0.98	3.64	0.41	100	0.25			30		238	26	39	41	29	110		20	630		200	19			355		42
Russell_2001	CG-9	The_Americas	Northern_Cordillera		BasaltAlk	Alkaline	56.4	-130.8	48.56	2.23	17.06	11.13	9.48	6.34	0.18	0.92	3.71	0.38	99.99	0.25			31		226	25	44	49	50	105		18	640		180	20			281		90
Russell_2001	SH-26	The_Americas	Northern_Cordillera		BasaltAlk	Alkaline	56.4	-130.8	47.48	2.73	16.41	13.01	8.88	6.35	0.2	0.94	3.56	0.43	99.99	0.2			33		255	13	55	38	42	118		12	630		200	22			347		112
Russell_2001	SH-22	The_Americas	Northern_Cordillera		BasaltAlk	Alkaline	56.4	-130.8	47.47	2.75	16.35	13.12	8.86	6.35	0.2	0.94	3.54	0.42	100	0.1			32		247	10	50	39	70	123		11	620		200	23			270		43
Russell_2001	CG-10	The_Americas	Northern_Cordillera		BasaltAlk	Alkaline	56.4	-130.8	48.46	2.25	16.92	11.4	9.43	6.56	0.18	0.92	3.48	0.39	99.99	0.24			27		221	31	40	69	62	106		17	630		180	21			302		61
Russell_2001	SH-15	The_Americas	Northern_Cordillera		BasaltAlk	Alkaline	56.4	-130.8	48.05	2.29	16.2	11.77	9.68	7.35	0.18	0.83	3.29	0.36	100	0.3			35		229	29	46	59	39	105		13	590		180	19			248		61
Russell_2001	CG-18	The_Americas	Northern_Cordillera		BasaltAlk	Alkaline	56.4	-130.8	47.93	2.44	15.93	11.72	9.41	7.43	0.19	1.19	3.29	0.47	100	0.56			32		228	29	48	63	46	108		17	600		210	25			340		60
Russell_2001	CG-13	The_Americas	Northern_Cordillera		BasaltAlk	Alkaline	56.4	-130.8	48.21	2.41	15.94	11.56	9.39	7.44	0.19	1.1	3.3	0.46	100	0.34			44		235	36	42	65	45	104		17	590		210	28			339		78
Russell_2001	SH-14	The_Americas	Northern_Cordillera		BasaltAlk	Alkaline	56.4	-130.8	48.15	2.17	16.28	11.53	9.65	7.64	0.18	0.8	3.26	0.34	100	0.2			43		222	28	46	65		101		17	600		180	20			226		68
Russell_2001	SH-01	The_Americas	Northern_Cordillera		BasaltAlk	Alkaline	56.5	-130.8	48.82	2.34	16.81	11.46	9.31	6.15	0.18	1	3.52	0.41	100	0.3			29		228	21	42	39	66	108		13	630		200	22			347		62
Russell_2001	SH-02	The_Americas	Northern_Cordillera		BasaltAlk	Alkaline	56.5	-130.8	48.69	2.31	16.91	11.53	9.37	6.29	0.18	0.95	3.37	0.4	100	0.2			27		227	21	45	42	46	105		12	630		200	18			372		77
Russell_2001	SH-33	The_Americas	Northern_Cordillera		BasaltAlk	Alkaline	56.5	-130.8	48.66	2.32	16.84	11.53	9.22	6.31	0.18	0.98	3.55	0.41	100	0.1			29		225	24	48	42	51	107		13	620		190	21			378	20.3	46.1	6	25.6	6.2	2.01	6.21	0.86	5.15	0.96
Russell_2001	SH-31	The_Americas	Northern_Cordillera		BasaltAlk	Alkaline	56.5	-130.8	48.53	2.29	16.87	11.37	9.48	6.42	0.18	0.91	3.56	0.38	99.99	0.1			37		217	30	45	51	76	106		16	640		180	21			277		86
Russell_2001	SH-34	The_Americas	Northern_Cordillera		BasaltAlk	Alkaline	56.5	-130.8	47.89	2.28	16.13	11.87	9.62	7.35	0.19	0.84	3.45	0.37	99.99	0.2			34		244	31	58	49	77	104		23	600		230	25			285		60
Russell_2001	SH-37	The_Americas	Northern_Cordillera		BasaltAlk	Alkaline	56.75	-130.8	49.09	2.39	16.41	11.57	9	6.17	0.18	1.15	3.56	0.47	99.99	0.3			33		230	32	45	46	48	109		17	610		220	23			475		41
Russell_2001	IR-2	The_Americas	Northern_Cordillera		BasaltAlk	Alkaline	56.75	-130.8	49.28	2.35	16.43	11.49	8.99	6.18	0.19	1.17	3.47	0.45	100	0.26			26		234	26	42	57	8	113		17	610		210	24			501		92
Russell_2001	IR-7	The_Americas	Northern_Cordillera		BasaltAlk	Alkaline	56.75	-130.8	48.86	2.36	16.4	11.51	9.1	6.37	0.19	1.1	3.64	0.45	99.98	0.25			37		239	27	41	50	51	108		17	620		210	21			438		95
Russell_2001	IR-3	The_Americas	Northern_Cordillera		BasaltAlk	Alkaline	56.75	-130.8	49.09	2.25	16.87	11.35	8.83	6.41	0.18	1.09	3.44	0.49	100	0.31			31		216	14	50	54	53	110		22	660		200	24			474		53
Russell_2001	IR-4	The_Americas	Northern_Cordillera		BasaltAlk	Alkaline	56.75	-130.8	47.98	2.32	16.87	11.59	9.19	6.74	0.18	0.91	3.82	0.41	100.01	0.38			17		227	17	53	56	98	106		20	650		180	23			327		49
Russell_2001	IR-5	The_Americas	Northern_Cordillera		BasaltAlk	Alkaline	56.75	-130.8	47.96	2.25	16.91	11.45	9.38	6.93	0.19	0.87	3.7	0.38	100.02	0.33			39		227	16	52	110	44	102		20	650		170	18			298		38
Russell_2001	IR-8	The_Americas	Northern_Cordillera		BasaltAlk	Alkaline	56.75	-130.8	48.04	2.2	17.06	11.33	9.33	7.02	0.17	0.86	3.63	0.36	100	0.25			28		213	6	42	48	87	105		16	650		170	20			291	18.4	40.2	5.3	23.1	5.4	1.9	5.78	0.76	4.73	0.87
Russell_2001	SC-23	The_Americas	Northern_Cordillera		BasaltAlk	Alkaline	56	-130.7	46.3	2.58	14.97	12.21	10.29	9.3	0.18	0.91	2.86	0.39	99.99	0.62			43		250	131	46	154	53	105		12	550		180	24			156	19.1	43.8	5.8	25.6	5.9	2.8	6.15	0.79	5.89	0.85
Abraham_2001	EZ-39	The_Americas	Northern_Cordillera		BasaltAlk	Alkaline	57.7	-130.7	47.38	2.24	15.48	11.68	9.49	8.8	0.17	1.23	3.07	0.46	100		0.3		23			311	51	104	31	64		21	548	29	220	34		0.23	331	26.27	56.42	6.93	30.1	6.71	2.16	6.24	0.92	5.25	0.98
Edwards_2009	E6BE44	The_Americas	Northern_Cordillera		Basanite	Alkaline	57.72	-130.7	46.41	3.31	14.55	13.53	8.2	7.27	0.16	1.84	3.92	0.79	99.98		0.61
Edwards_2009	E6BE41	The_Americas	Northern_Cordillera		BasaltAlk	Alkaline	57.72	-130.7	47.34	2.12	15.13	13	9.55	8.48	0.18	0.92	2.89	0.38	99.99		0.64					250		168				12	760	21	136	22			318	16.4	37.9	5.1	21.2	5.05	1.71	5.33	0.73	4.39	0.81
Edwards_2009	E6BE48	The_Americas	Northern_Cordillera		BasaltAlk	Alkaline	57.72	-130.7	47.93	2.37	14.51	12.71	9.02	8.64	0.17	1.15	3.02	0.48	100		0
Abraham_2005	TV-37	The_Americas	Northern_Cordillera		BasaltSub	Sub	58.13	-130.67	49.36	2.04	14.57	11.82	9.14	8.27	0.17	1.07	3.24	0.33	100.01				25		220	327		156			20.9	21	453.5	21.9	136.8	24.7		0.18	329.5	18.03	38.43	4.91	20.6	4.91	1.57	4.56	0.72	4.15	0.78
Hungerford_2014	EJH06_13-03B	The_Americas	Northern_Cordillera		Basanite	Alkaline	57.68	-130.66	44.59	3.58	14.36	12.73	9.12	9.01	0.18	1.66	4.01	0.76	100		0.43		18		208	176		165	44	124	24	29	883	25	273	54			451	36	83		45
Edwards_2011	KAS12B	The_Americas	Northern_Cordillera		BasaltAlk	Alkaline	59.37	-130.58	46.12	3.4	16.22	12.65	10.34	5.61	0.19	1.37	3.14	0.97	100.01	1.3																				31	70	9.3	41	8.8	3.4	9	1.2	6.2	1.1
Edwards_2011	KAS14B	The_Americas	Northern_Cordillera		BasaltAlk	Alkaline	59.37	-130.58	47.83	2.35	15.58	12.88	10.27	6.26	0.2	0.85	3.44	0.34	100				20		243	262	51	75	54	98									160		50
Russell_2001	SH-39	The_Americas	Northern_Cordillera		BasaltSub	Sub	56.7	-130.5	48.24	2.31	15.62	11.49	10.06	7.86	0.18	0.94	2.91	0.38	99.99	0.7			38		253	60	48	65	49	96		14	580		170	23			253		47
Moore_1995	2025-11-10	The_Americas	Northern_Cordillera		BasaltAlk	Alkaline	59.2	-130.5	49.48	2.21	18.13	11.48	8.22	5.25	0.14	1.16	3.56	0.36	99.99		0							39				15.9	649			27			290
Moore_1995	51	The_Americas	Northern_Cordillera		BasaltAlk	Alkaline	59.2	-130.5	49.06	2.54	15.91	10.83	10.09	5.99	0.16	1.35	3.54	0.52	99.99							190		53	42	100			660	20		35			520	23	52
Moore_1995	2025-10-10	The_Americas	Northern_Cordillera		BasaltSub	Sub	59.2	-130.5	50.4	1.78	15.49	11.77	8.3	7.12	0.15	1.14	3.46	0.39	100		1.23							96				18.4	497			25			329
Moore_1995	808	The_Americas	Northern_Cordillera		BasaltAlk	Alkaline	59.25	-130.47	49.11	2.56	15.79	10.96	10.08	6.01	0.16	1.34	3.48	0.52	100.01							220		88	46	100			700	19		37			540	23	54
Moore_1995	17	The_Americas	Northern_Cordillera		BasaltAlk	Alkaline	59.25	-130.47	48.22	2.52	15.71	11.56	10.31	6.16	0.17	1.17	3.61	0.56	99.99							162		64	42	120		10	600	16	194	32			330		49
Moore_1995	41	The_Americas	Northern_Cordillera		BasaltAlk	Alkaline	59.25	-130.47	48.74	2.37	15.93	11.55	9.84	6.32	0.16	1.08	3.49	0.51	99.99
Moore_1995	20	The_Americas	Northern_Cordillera		BasaltSub	Sub	59.25	-130.47	50.6	1.98	15.49	11.1	9.9	6.34	0.16	0.74	3.34	0.34	99.99							220		76	40	110			430	18		23			240	16	37
Moore_1995	27	The_Americas	Northern_Cordillera		BasaltAlk	Alkaline	59.25	-130.47	49.26	2.28	15.66	11.35	10.01	6.35	0.17	1	3.44	0.47	99.99							190		84	50	110			540	19		30			290	22	48
Moore_1995	23	The_Americas	Northern_Cordillera		BasaltSub	Sub	59.25	-130.47	50.61	1.93	15.32	11.17	9.74	6.79	0.16	0.72	3.23	0.33	100							220		95	42	100			420	18		21			230	15	38
Moore_1995	806-1	The_Americas	Northern_Cordillera		BasaltAlk	Alkaline	59.25	-130.47	48.3	2.5	15.53	11.24	9.81	7.49	0.17	1.37	3.07	0.52	100							270		210	40	100			390	17		17			310	12	31
Moore_1995	36	The_Americas	Northern_Cordillera		BasaltSub	Sub	59.25	-130.47	50.04	1.91	14.66	11.57	9.44	8.04	0.17	0.71	3.11	0.34	99.99							245		140	43	110		15	405	23	140	27			215		31
Moore_1995	65	The_Americas	Northern_Cordillera		BasaltSub	Sub	59.25	-130.47	49.7	1.96	14.94	11.01	9.65	8.19	0.16	0.97	3.05	0.37	100							270		130	35	100			490	16		21			330	15	37
Moore_1995	28	The_Americas	Northern_Cordillera		BasaltSub	Sub	59.25	-130.47	50.26	1.75	14.46	11.7	8.98	8.54	0.17	0.7	3.12	0.32	100							245		194	45	126		11	360	15	130	16			215
Moore_1995	47	The_Americas	Northern_Cordillera		BasaltSub	Sub	59.25	-130.47	49.52	1.86	14.93	11.21	9.54	8.55	0.16	0.89	3	0.35	100.01							186		68	53	127		18	600	20	200	33			320		42
Moore_1995	24	The_Americas	Northern_Cordillera		BasaltSub	Sub	59.25	-130.47	49.19	1.78	14.21	12.15	8.86	9.34	0.17	0.8	3.12	0.37	99.99							280		230	61	110			440	17		21			250	18	41
Moore_1995	68	The_Americas	Northern_Cordillera		BasaltSub	Sub	59.25	-130.47	49.89	1.64	14.36	11.37	8.94	9.81	0.16	0.79	2.76	0.26	99.98							250		120	34	100			490	17		24			340	16	40
Abraham_2001	LR-8	The_Americas	Northern_Cordillera		BasaltSub	Sub	59.72	-130.37	50.4	1.95	15	11.12	9.69	7.14	0.17	1.09	3.11	0.32	99.99				25		220	321.6	50	61	58	124	20.8	24.3	499.6	22.7	142.2	23.6		0.23	365.9	21.75	44.79	5.48	21.88	5.2	1.6	4.58	0.71	3.93	0.76
Abraham_2001	BR-6	The_Americas	Northern_Cordillera		BasaltAlk	Alkaline	59.3	-130.22	48.62	2.12	14.43	11.89	9.18	8.52	0.17	1.21	3.49	0.37	100				23		229	299.7		177			20.4	25.5	503.5	20.9	145.9	28.4		0.3	334.6	20.16	42.14	5.4	22.75	5.5	1.77	5.16	0.79	4.41	0.83
Abraham_2001	BR-10	The_Americas	Northern_Cordillera		BasaltSub	Sub	59.3	-130.22	49.53	1.58	14.19	12.49	8.53	9.65	0.18	0.77	2.88	0.21	100.01		0.31		22		181	286		246			20.1	17.6	313.2	19.7	99.2	14.4		0.29	183.9	12.8	26.99	3.44	14.58	3.84	1.27	3.85	0.63	3.75	0.75
Abraham_2001	CT-8	The_Americas	Northern_Cordillera		BasaltSub	Sub	59.4	-130.17	50.13	2	15.11	10.93	9.58	7.12	0.16	1.24	3.33	0.38	99.98				21		211	309.3		93			21.6	30.3	538.5	20.2	155.3	28.8		0.41	384.8	25.04	50.87	6.2	24.73	5.64	1.7	5.2	0.76	4.11	0.76
Abraham_2005	BR-33	The_Americas	Northern_Cordillera		Basanite	Alkaline	59.5	-130	47.45	2.98	14.99	11.6	7.11	6.14	0.18	2.16	5.72	1.68	100.01	1.8			11		117	94	40	87	23	138	26	29	1800	34	510	100	4	1	580	81	180	23	92	15	4.5	11	1.5	7.3	1.1
Manthei_2010	MT05-154	The_Americas	Northern_Cordillera		BasaltAlk	Alkaline	55.27	-129.2	47.66	2.52	14.57	12.74	8.92	8.32	0.17	1.37	3.2	0.54	100.01		0
LeMasurier_2011	9D***	Australiasia_Antarctica	Antarctica	Marie_Byrd / Mt. Flint	Basanite	Alkaline	-75.75	-129.1	46.02	2.56	16.45	11.34	9.14	7.27	0.18	1.74	4.03	0.71	99.44			8.8	22.9		224	230	43.9	116	60.8	105	22.6	44.1	843	33.8	308	81.6	2.59	0.43	469	51.2	97	12.5	46.5	8.77	2.8	7.88	1.12	6.13	1.19
Manthei_2010	GJP-41B	The_Americas	Northern_Cordillera		Basanite	Alkaline	52.5	-128.71	46.36	3.32	14.63	13.59	8.14	6.91	0.16	2.05	4.03	0.82	100.01		0.43
Manthei_2010	GJP-41A	The_Americas	Northern_Cordillera		BasaltAlk	Alkaline	52.5	-128.71	48.01	2.38	14.57	12.55	9.01	8.51	0.17	1.2	3.13	0.48	100.01		0
Manthei_2010	MT05-108	The_Americas	Northern_Cordillera		Basanite	Alkaline	52.3	-128.44	46.63	3.3	14.58	13.56	7.89	6.95	0.16	2.07	4.08	0.79	100.01		0
Manthei_2010	MT05-107	The_Americas	Northern_Cordillera		Basanite	Alkaline	52.3	-128.44	46.32	3.31	14.59	13.61	7.99	7.11	0.16	2.05	4.03	0.82	99.99		0.4
Manthei_2010	MT05-110	The_Americas	Northern_Cordillera		BasaltAlk	Alkaline	52.26	-128.37	47.63	2.45	14.52	12.76	8.77	8.5	0.17	1.31	3.37	0.53	100.01		0
LeMasurier_2011	W83-1**	Australiasia_Antarctica	Antarctica	Marie_Byrd / Mt. Siple	BasaltAlk	Alkaline	-73.43	-126.66	45.46	3.21	15.15	12.82	8.42	6.34	0.19	1.42	3.54	0.71	97.26						163	102	54	80	45	112	22	31	575	36	257	53			338
LeMasurier_2016	W83-5Ce/ f	Australiasia_Antarctica	Antarctica	Marie_Byrd	BasaltAlk	Alkaline	-73.43	-126.66	48.98	1.77	14.74	10.82	9.03	7	0.18	1.13	3.51	0.91	98.07			5.73	25.57		132	277	34.67	102.8	29.75	100.1	21	19.99	423.1	22.79	187	39.72	1.38	0.04	0.21	276.8	29.04	57.53	7.03	28.12	5.77	1.91	5.38	0.76	4.41
LeMasurier_2011	W83-5C**	Australiasia_Antarctica	Antarctica	Marie_Byrd / Mt. Siple	BasaltAlk	Alkaline	-73.43	-126.66	48.98	1.77	14.74	10.82	9.03	7	0.18	1.13	3.51	0.91	98.07				23.3		132	277	40.6	113	43	108	21	25	535	28	202	42			322	35	66.6		35	6.61	2.31		0.86
Anderson_2001	ATR98-3308	The_Americas	Northern_Cordillera		BasaltSub	Sub	53.5	-125.5	49.02	1.23	15.53	10.63	9.42	10.35	0.17	0.54	2.84	0.27	100	1.5			25		190	216	52	164	45	73	17	12	350	28	97	6	1	0.49	300	13	26	3.6	17	4.2	1.3	4.3	0.74	4.1	0.77
Anderson_2001	ATR98-0204	The_Americas	Northern_Cordillera		Basanite	Alkaline	53.5	-125	46.97	2.39	14.46	11.65	7.14	8.28	0.21	2.84	4.82	1.26	100.02	2.4			13		127	264	42	203	26	114	23	40	1500	32	460	100	2.5	0.58	560	84	170	21	76	12	3.6	8.8	1.1	5.9	1
Anderson_2001	ATR98-0203	The_Americas	Northern_Cordillera		Basanite	Alkaline	53.5	-125	46.05	2.71	13.71	11.82	7.16	9.04	0.18	3.45	4.5	1.38	100	2.1			12		130	319	47	253	25	138	26	47	1600	34	510	120	2.8	0.39	550	76	160	20	84	15	4.3	9.7	1.5	6.5	0.96
Anderson_2001	ATR98-3501	The_Americas	Northern_Cordillera		BasaltAlk	Alkaline	53.5	-125	48.38	1.25	15.72	9.31	10.45	9.2	0.17	1.69	3.14	0.69	100	1			25		204	422	39	169	61	47	15	40	880	25	160	60	1.4	1.2	1700	48	97	12	43	6.8	2	5.2	0.71	4	0.78
Anderson_2001	ATR98-3703	The_Americas	Northern_Cordillera		Basanite	Alkaline	53.5	-125	46.69	1.69	15.56	8.97	10.36	10.01	0.16	3.02	2.93	0.61	100	0.9			26		214	262	43	180	53	47	16	88	720	25	160	76	1.4	1.9	1600	39	80	9.9	36	6.3	1.9	5.1	0.72	4	0.75
Anderson_2001	ATR98-0803	The_Americas	Northern_Cordillera		BasaltAlk	Alkaline	53.75	-125	47.08	2.8	16.41	11.9	9.42	6.6	0.19	1.21	3.77	0.62	100	0.7			21		217	109	49	68	41	76	19	22	530	29	200	43	1.6	0.26	350	26	59	7.8	33	7.1	2.3	6.6	1.1	5.8	1
Anderson_2001	ATR98-0302	The_Americas	Northern_Cordillera		BasaltAlk	Alkaline	53.75	-125	47.61	2.19	14.58	11.67	9.2	9.31	0.18	1.62	3.06	0.58	100	1.8			20		198	301	48	175	48	74	17	24	870	23	170	38	1.5	0.24	540	28	60	7.3	31	5.8	1.8	5.4	0.8	4.4	0.86
Kuehn_2015	CM-4-3	The_Americas	Northern_Cordillera		Basanite	Alkaline	52.49	-124.8	45.94	2.61	13.92	12.99	7.9	9.69	0.19	1.75	4.21	0.81	100.01		-0.57		15		146	357	49	276	39	116	21	36	881	24	317	71		0.54	737	51	101	12	49	9.07	2.81	7.66	1.01	5.42	0.94
Kuehn_2015	2001-12-02	The_Americas	Northern_Cordillera		Basanite	Alkaline	52.54	-124.8	46.17	2.66	14	12.96	7.84	9.53	0.19	1.71	4.11	0.82	99.99		-0.29		15		152	345	51	276	40	120	21	39	906	25	324	72		0.6	755	52	104	12	49	9.17	2.88	7.74	1.04	5.55	0.94
Kuehn_2015	2002-09-01	The_Americas	Northern_Cordillera		Basanite	Alkaline	52.53	-124.72	45.76	2.58	14.31	13.06	7.91	9.34	0.19	1.75	4.25	0.83	99.98		-0.64		15		157	338	51	263	41	119	21	38	907	25	324	72		0.53	734	51	101	12	48	8.97	2.86	7.65	1.02	5.63	0.95
Kuehn_2015	TB-1-2	The_Americas	Northern_Cordillera		Basanite	Alkaline	52.43	-124.71	46.13	2.73	14.33	13.26	8.09	8.07	0.2	1.93	4.36	0.91	100.01		-0.38		14		151	260	47	198	38	122	22	40	965	26	342	76		0.48	797	55	110	13	53	9.57	3.01	7.94	1.06	5.74	0.98
Kuehn_2015	16/07/2001	The_Americas	Northern_Cordillera		Basanite	Alkaline	52.4	-124.7	46.15	2.58	13.85	12.83	7.79	9.77	0.19	1.77	4.23	0.84	100		-0.62		14		146	377	51	289	39	116	21	37	882	25	319	71		0.55	732	51	102	12	48	8.86	2.83	7.54	1.02	5.48	0.94
Kuehn_2015	SM-W-4	The_Americas	Northern_Cordillera		Basanite	Alkaline	52.48	-124.69	46.21	2.62	13.73	12.91	8	9.58	0.19	1.74	4.2	0.82	100		-0.66		16		161	363	52	281	40	117	21	37	886	25	315	70		0.52	725	50	100	12	48	8.89	2.84	7.66	1.02	5.47	0.94
Kuehn_2015	SM-1-3	The_Americas	Northern_Cordillera		Basanite	Alkaline	52.48	-124.69	46.02	2.57	13.79	13.04	7.86	9.97	0.19	1.72	4.04	0.79	99.99		-0.52		15		152	354	51	301	34	115	21	36	883	24	309	69		0.54	716	50	99	12	47	8.8	2.79	7.38	1	5.34	0.92
Kuehn_2015	2003-06-02	The_Americas	Northern_Cordillera		Basanite	Alkaline	52.44	-124.62	46.1	2.57	13.49	12.95	7.87	10.31	0.19	1.72	4	0.81	100.01		-0.29		16		161	387	53	318	41	122	22	37	933	26	328	71		0.46	719	49	99	12	46	8.84	2.77	7.34	0.97	5.35	0.91
Anderson_2001	ATR98-0301	The_Americas	Northern_Cordillera		BasaltSub	Sub	53.5	-124.5	51.57	1.99	14.29	12.43	8.44	7.23	0.16	0.54	3.14	0.21	100	2.5			20		172	241	40	150	56	128	22	9.9	410	23	94	9.1	1.2	0.16	170	6.7	16	2.5	12	4.4	1.8	5.1	0.73	4.2	0.74
Kuehn_2015	JH-1-3	The_Americas	Northern_Cordillera		Basanite	Alkaline	52.28	-124.49	46.21	2.63	13.81	12.89	7.88	9.74	0.19	1.72	4.09	0.83	99.99		-0.4		14		148	340	49	275	37	115	20	36	880	24	314	70		0.46	723	51	99	12	47	8.9	2.88	7.54	1.03	5.43	0.92
Anderson_2001	78WV-399	The_Americas	Northern_Cordillera		BasaltSub	Sub	53.25	-124	49.71	1.98	15	11.94	9.43	7.17	0.17	0.84	3.39	0.36	99.99	2.2			23		204	235	44	47	30	94	19	19	540	21	120	26	1.7	0.17	270	20	43	5.5	24	5.2	1.7	5.1	0.73	4	0.76
Anderson_2001	ATR98-0202	The_Americas	Northern_Cordillera		BasaltAlk	Alkaline	53.25	-124	46.47	2.54	14.26	13.58	9.16	8.82	0.18	1.46	2.97	0.55	99.99	2.1			17		192	206	58	181	58	116	18	26	830	23	180	40	1.5	0.22	460	30	64	7.9	31	6.2	1.9	5.5	0.81	4.5	0.88
Anderson_2001	78WV-397	The_Americas	Northern_Cordillera		BasaltAlk	Alkaline	53.25	-124	47.2	2.11	14.57	13.16	9.08	9.05	0.18	1.21	2.98	0.44	99.98	2.6			19		192	219	54	143	56	106	22	28	650	21	140	40	1.5	0.32	420	27	58	7.4	31	6.2	2.1	5.8	0.84	4.3	0.79
Anderson_2001	78WV-406	The_Americas	Northern_Cordillera		BasaltAlk	Alkaline	53.25	-124	48.03	1.87	14.19	11.67	9.43	9.91	0.17	1.13	3.04	0.54	99.98	1.3			21		188	316	52	218	57	85	20	20	690	23	150	34	1.1	0.24	420	31	61	7.8	29	5.7	1.9	5.1	0.7	3.9	0.7
Anderson_2001	78WV-401	The_Americas	Northern_Cordillera		BasaltAlk	Alkaline	53.25	-124	45.7	2.12	13.12	12.19	9.28	11.93	0.2	1.22	3.33	0.92	100.01	3.6			17		167	460	54	327	45	90	19	43	980	25	250	73	1.5	0.46	690	52	100	12	52	9.2	2.7	7.2	1	5	0.78
Coish_1998	93LK103	The_Americas	Northern_Cordillera		BasaltSub	Sub	50.7	-122.85	51.47	1.74	16.82	7.38	12.1	5.54	0.25	0.99	3.38	0.33	100		4		33		227	255		90	73				616	25	126				358
Coish_1998	92LK53	The_Americas	Northern_Cordillera		BasaltAlk	Alkaline	50.7	-122.85	48.76	2.4	15.94	11.47	9.98	6.06	0.17	1.09	3.62	0.5	99.99							136		62	47	114		17	580	20	184	35			290		56
Coish_1998	93LK101	The_Americas	Northern_Cordillera		BasaltAlk	Alkaline	50.7	-122.85	48.59	2.49	15.75	11.81	9.92	6.07	0.17	1.11	3.56	0.53	100							140		66	43	110			580	20		34			310	24	54
Coish_1998	93LK102	The_Americas	Northern_Cordillera		BasaltSub	Sub	50.7	-122.85	51.6	1.9	17	9.9	8.4	6.3	0.18	0.87	3.5	0.36	100.01		4.58		29		204	219		100	66				449	32	177				215
Coish_1998	92LK56	The_Americas	Northern_Cordillera		BasaltSub	Sub	50.7	-122.85	50.51	1.92	15.37	11.23	9.62	6.93	0.16	0.71	3.22	0.34	100.01							210		116	45	120		12	395	20	146	22			220
Coish_1998	93LK112	The_Americas	Northern_Cordillera		BasaltSub	Sub	50.7	-122.85	51.01	1.79	16.38	8.84	10.42	7.05	0.16	1	3.08	0.28	100.01		1.18		29		204	251		91	61				520	23	112				299
Coish_1998	93LK116	The_Americas	Northern_Cordillera		BasaltSub	Sub	50.7	-122.85	51.14	1.68	17.51	8.63	9.4	7.12	0.15	0.91	3.17	0.29	100		6.68		30		236	109		64	52				675	24	126				326
Coish_1998	93LK122	The_Americas	Northern_Cordillera		BasaltSub	Sub	50.7	-122.85	50.68	1.83	15.3	11.18	9.47	7.16	0.16	0.71	3.19	0.31	99.99							240		120	45	100			410	18		19			240	15	38
Coish_1998	93LK105	The_Americas	Northern_Cordillera		BasaltSub	Sub	50.7	-122.85	50.72	1.61	16.13	9.25	10.49	7.97	0.17	0.38	3.02	0.25	99.99		3.33		30		214	297		115	61				487	25	105				147
Coish_1998	93LK106	The_Americas	Northern_Cordillera		BasaltSub	Sub	50.7	-122.85	50.52	1.7	16.87	9.43	9.29	7.99	0.16	0.48	3.29	0.27	100		2.64		30		214	307		119	58				440	24	136				114
Coish_1998	92LK30	The_Americas	Northern_Cordillera		BasaltSub	Sub	50.7	-122.85	49.7	1.6	15.87	8.62	10.68	8.28	0.14	1.82	2.59	0.71	100.01		3.67		26		215	335		213	76				2006	25	160				1372
Coish_1998	93LK127	The_Americas	Northern_Cordillera		BasaltSub	Sub	50.7	-122.85	50.87	1.73	15.84	9.96	9.14	8.63	0.14	0.4	3.05	0.24	100		3.51		28		205	281		160	63				406	24	101				178
Coish_1998	93LK111	The_Americas	Northern_Cordillera		BasaltSub	Sub	50.7	-122.85	51.83	1.74	15.26	9.49	9.32	8.71	0.15	0.37	2.87	0.25	99.99		2.55		29		208	290		164	73				455	24	103				172
Coish_1998	93LK104	The_Americas	Northern_Cordillera		BasaltSub	Sub	50.7	-122.85	50.27	1.62	16.05	9.5	10.16	8.73	0.17	0.31	2.95	0.23	99.99		2.69		31		215	355		127	64				462	23	104				150
Coish_1998	93LK135	The_Americas	Northern_Cordillera		BasaltSub	Sub	50.7	-122.85	50.77	1.64	15.76	9.49	9.62	8.91	0.14	0.35	3.07	0.25	100		2.02		32		217	387		134	67				440	25	104				145	8.1	21		13	3.37	1.3		0.8
Coish_1998	93LK121	The_Americas	Northern_Cordillera		BasaltAlk	Alkaline	50.7	-122.85	49.38	1.51	15.76	8.31	10.34	8.93	0.15	1.31	3.61	0.69	99.99		2.48		26		211	328		201	82					26	146
Coish_1998	93LK123	The_Americas	Northern_Cordillera		BasaltSub	Sub	50.7	-122.85	50.03	1.59	16.04	8.61	9.67	9.17	0.12	1.37	2.69	0.72	100.01		5.92		28		210	337		204	86				1784	26	155				1310
Coish_1998	93LK143	The_Americas	Northern_Cordillera		BasaltSub	Sub	50.7	-122.85	50.2	1.71	15.49	10.23	9.76	9.26	0.16	0.14	2.82	0.23	100		3.46		29		205	356		189	78				399	23	98				129	7.8	20		12	3.38	1.27		0.7
Coish_1998	93LK133	The_Americas	Northern_Cordillera		BasaltAlk	Alkaline	50.7	-122.85	48.57	1.49	15.59	8.4	10.43	9.63	0.16	1.62	3.38	0.73	100		4.28		25		214	316		197	73				2054	25	158				1456
Coish_1998	93LK125	The_Americas	Northern_Cordillera		BasaltAlk	Alkaline	50.7	-122.85	49.24	1.51	15.74	8.35	10.19	9.69	0.15	1.19	3.23	0.7	99.99		3		26		209	328		198	77				2225	26	146				1294
Anderson_2001	ATR98-0401	The_Americas	Northern_Cordillera		BasaltSub	Sub	54	-122.5	50.88	1.65	14.54	10.83	8.51	9.51	0.15	0.84	2.87	0.22	100		0.8				153	287		230	55	106	25	10	402	16	112	13.2			191
Friedman_2016	TA-2012-35	The_Americas	Northern_Cordillera		Basanite	Alkaline	52.8	-121	45.54	3.18	15.04	13.35	8.4	6.62	0.19	2.14	4.58	0.95	99.99		0.61		13		181	161	47	108	44	164	25	49	993	25	383	76		0.67	636	52	107	13	52	10.06	3.15	8.32	1.12	5.75	0.95
Friedman_2016	TA-2012-34	The_Americas	Northern_Cordillera		Basanite	Alkaline	52.8	-121	45.9	3.15	14.55	13.46	8.47	7.1	0.19	2.04	4.28	0.85	99.99		0.77		14		187	179	49	134	49	149	25	47	940	25	351	68		0.61	581	46	95	12	47	9.48	3.04	8.02	1.05	5.59	0.92
Friedman_2016	TA-2012-42	The_Americas	Northern_Cordillera		Basanite	Alkaline	52.8	-121	45.54	2.89	15.01	13.33	8.44	7.53	0.19	1.93	4.28	0.85	99.99		-0.64		16		172	175	50	121	45	127	23	39	923	26	320	70		0.48	742	51	102	13	50	9.19	2.97	7.96	1.09	5.64	0.99
Friedman_2016	TA-2012-39	The_Americas	Northern_Cordillera		Basanite	Alkaline	52.8	-121	45.36	2.95	14.85	13.45	8.59	7.68	0.19	1.85	4.27	0.8	99.99		-0.74		17		182	181	52	129	46	126	23	37	890	26	311	68		0.52	721	49	98	12	48	9.16	2.92	7.92	1.07	5.66	0.97
Friedman_2016	TA-2012-43	The_Americas	Northern_Cordillera		Basanite	Alkaline	52.8	-121	45.82	2.91	14.27	13.78	8.66	7.69	0.19	1.8	4.1	0.79	100.01		1.68		17		182	175	52	125	46	127	22	37	874	26	308	67		0.56	710	48	98	12	48	9.14	2.93	7.86	1.04	5.68	0.97
Friedman_2016	TA-2012-41	The_Americas	Northern_Cordillera		Basanite	Alkaline	52.8	-121	45.6	2.97	14.73	13.44	8.61	7.75	0.19	1.83	4.13	0.76	100.01		-0.58		17		183	176	52	124	46	125	22	36	873	26	302	66		0.39	700	47	96	12	47	8.94	2.85	7.77	1.04	5.55	0.95
Friedman_2016	TA-2012-33	The_Americas	Northern_Cordillera		Basanite	Alkaline	52.8	-121	46.4	2.62	14.17	12.84	7.88	8.47	0.2	1.96	4.54	0.93	100.01		-0.43		14		144	288	46	213	34	131	22	42	962	27	357	77		0.57	792	56	111	13	51	9.58	2.96	7.83	1.07	5.72	0.98
Friedman_2016	TA-2012-31	The_Americas	Northern_Cordillera		Basanite	Alkaline	52.8	-121	46.22	2.6	14.15	12.92	7.85	8.72	0.2	1.94	4.48	0.93	100.01		-0.41		14		148	307	48	231	38	131	22	42	948	26	345	76		0.58	794	56	110	13	51	9.34	2.94	7.71	1.03	5.49	0.95
Friedman_2016	TA-2012-30	The_Americas	Northern_Cordillera		Basanite	Alkaline	52.8	-121	46.34	2.57	14.1	12.78	8.18	8.82	0.2	1.96	4.12	0.93	100		0.56		14		145	299	48	233	38	129	21	43	928	26	346	75		0.6	778	55	109	13	50	9.31	2.9	7.77	1.02	5.55	0.95
Friedman_2016	TA-2012-37	The_Americas	Northern_Cordillera		Basanite	Alkaline	52.8	-121	46.12	2.58	14.38	12.85	7.8	9.06	0.2	1.8	4.41	0.82	100.02		0.08		14		140	351	48	255	43	124	21	48	884	25	323	72		0.58	751	52	104	12	49	9.18	2.9	7.72	1.03	5.48	0.94
Friedman_2016	TA-2012-27	The_Americas	Northern_Cordillera		Basanite	Alkaline	52.8	-121	45.85	2.6	14.35	13.09	7.87	9.3	0.19	1.82	4.12	0.81	100		-0.48		15		152	343	50	267	51	126	21	39	890	26	329	72		0.48	739	51	102	12	48	9	2.84	7.43	1	5.54	0.94
Friedman_2016	TA-2012-29	The_Americas	Northern_Cordillera		Basanite	Alkaline	52.8	-121	45.76	2.67	13.95	13.02	8.3	9.66	0.2	1.78	3.82	0.85	100.01		0.56		15		152	364	50	268	39	124	21	38	876	25	317	70		0.54	726	50	101	12	47	8.8	2.78	7.28	0.97	5.27	0.92
Friedman_2016	TA-2012-26	The_Americas	Northern_Cordillera		Basanite	Alkaline	52.8	-121	46.29	2.56	13.49	12.86	7.93	9.9	0.19	1.79	4.19	0.81	100.01		-0.62		15		152	408	51	289	39	123	20	37	878	25	312	69		0.5	714	49	99	12	47	8.84	2.79	7.27	0.99	5.35	0.92
Panter_2000	TW92-059	Australiasia_Antarctica	Antarctica	Marie_Byrd	Basanite	Alkaline	-76.68	-118	44.27	3.05	16.79	14.05	11.73	6.09	0.2	0.66	2.87	0.3	100.01		0.93		27.8		370	3		49	69	88	20	13	609	22	124	29		0.13	182	22.56	47.8		23.4	4.97	1.71		0.78
Panter_2000	TW92-159	Australiasia_Antarctica	Antarctica	Marie_Byrd	Basanite	Alkaline	-76.8	-117.95	48.93	2.17	16.77	10.98	7.33	5.57	0.19	1.88	5.41	0.76	99.99		0.44				101	173		66	46	83	17	42	779	32	298	67			411
Panter_2000	TW92-157	Australiasia_Antarctica	Antarctica	Marie_Byrd	Basanite	Alkaline	-76.8	-117.95	46.95	2.45	16.63	12.01	8.31	6.21	0.21	1.55	4.92	0.75	99.99		0.64				156	146		67	58	79	18	37	868	32	264	63			438
Panter_2000	TW92-151	Australiasia_Antarctica	Antarctica	Marie_Byrd	Basanite	Alkaline	-76.8	-117.95	46.84	2.57	16.08	11.2	8.87	7.46	0.19	1.67	4.52	0.61	100.01		0.51		22.6		177	303		112	52	86	19	38	682	34	295	70		0.53	360	46.1	89.4		40.5	7.99	2.42		1
Panter_2000	TW92-130	Australiasia_Antarctica	Antarctica	Marie_Byrd	BasaltAlk	Alkaline	-76.85	-117.75	47.19	2.35	16.07	11.59	9.33	7.83	0.19	1.13	3.86	0.46	100		0.48		24.2		191	328		116	50	86	19	25	611	28	185	47		0.31	307	32.6	64.9		30.4	6.19	2.05		0.94
Panter_2000	TW92-145	Australiasia_Antarctica	Antarctica	Marie_Byrd	BasaltAlk	Alkaline	-76.85	-117.75	47.67	1.78	14.9	10.51	9.98	9.8	0.2	1.21	3.65	0.31	100.01		0.46		29.2		204	608		231	81	95	18	31	396	32	213	61		0.37	318	38.8	76.3		34.2	6.68	2.04		0.95
Panter_2000	TW92-142	Australiasia_Antarctica	Antarctica	Marie_Byrd	BasaltAlk	Alkaline	-76.85	-117.75	46.74	1.8	14.65	10.64	10.77	10.54	0.2	1.05	3.3	0.31	100		0.29		31.4		226	663		243	84	88	16	26	404	28	175	47		0.27	267	32.17	63.7		29.6	5.98	1.82		0.87
Panter_2000	TW92-169	Australiasia_Antarctica	Antarctica	Marie_Byrd	Basanite	Alkaline	-76.71	-117.6	45.33	3.46	16.54	13.44	8.24	5.19	0.22	1.65	5.07	0.86	100		0.67		16.7		139	34		28	44	88	17	31	916	36	245	80		0.28	393	53.7	107.4		49.4	9.9	3.01		1.18
Panter_2000	TW92-165	Australiasia_Antarctica	Antarctica	Marie_Byrd	BasaltAlk	Alkaline	-76.71	-117.6	46.46	2.14	15.35	11.79	9.72	9.66	0.18	0.81	3.47	0.41	99.99		0.03				203	427		224	77	77	17	18	525	25	147	34			249
Panter_2000	TW92-162	Australiasia_Antarctica	Antarctica	Marie_Byrd	BasaltAlk	Alkaline	-76.71	-117.6	45.74	2.01	14.86	12.11	9.03	10.96	0.2	0.99	3.72	0.38	100		0.49		23.2		175	488		294	70	88	17	23	544	26	158	50		0.22	332	33.3	62.9		29	5.8	1.87		0.82
Kloecking_2018	NV87-29	The_Americas	Western_USA	Northern_Basin_and_Range / Northern_Nevada	BasaltAlk	Alkaline	40.52	-117.12	46.84	2.18	17.03	10.57	9.48	7.19	0.18	1.01	3.25	0.51	98.24		0.11	13.74	30		275.3	119.5	39.81	92.5	52.7	77.1	17.38	21.47	386.9	37.3	221.9	36.9	1.3	0.15	336.2	22.12	48.53	6.34	27.28	5.98	1.99	6.27	1.02	6.19	1.3
Kloecking_2018	NV87-30	The_Americas	Western_USA	Northern_Basin_and_Range / Northern_Nevada	BasaltAlk	Alkaline	40.48	-117.11	47.18	2.12	16.48	10.81	9.53	7.6	0.2	1.23	3.25	0.56	98.96		1.36	9.52	28.1		227.1	208.9	39.46	138	49.8	77.2	17.55	20.64	344.4	36.7	190.4	45.3	1.37	0.35	248.26	20.15	45.14	6.06	26.85	6.21	2.07	6.49	1.06	6.51	1.35
White_2004	I-2725	The_Americas	Western_USA	Snake_River_Plain / WC_SRP	BasaltSub	Sub	43.29	-116.52	47.11	1.95	15.57	11.45	10.58	9.21	0.19	0.74	2.76	0.44	100				34		245	272		153	30	95		17	298	27	152	22		0.13	330	18.22	37.54	4.83	21.91	5.69	1.97	5.53	0.97	6	1.2
Kloecking_2018	NV11	The_Americas	Western_USA	Basin_And_Range / Lunar_Crater	BasaltSub	Sub	38.39	-116.07	48.56	1.77	14.78	11.34	9.09	9.14	0.19	0.99	3.03	0.34	99.23			8.22	25.4		200.5	270.2	62.67	199.7	37	96	18.38	22.8	462.8	26.6	173.2	29.4	0.93	0.1	287.77	20.82	42.47	5.24	22.53	4.9	1.63	5.18	0.82	4.87	0.94
Kloecking_2018	NV12	The_Americas	Western_USA	Basin_And_Range / Lunar_Crater	BasaltAlk	Alkaline	38.39	-116.07	45.28	2.54	14.76	11.67	9.97	9.33	0.19	1.36	3.38	0.56	99.04			6.18	21.6		221.5	374	63.07	165.3	41	85.2	18.74	33.98	683	27.5	180.1	55.1	1.21	0.31	431.7	30.76	63.22	7.89	33.42	6.78	2.24	6.44	0.99	5.39	0.99
Kloecking_2018	CA2	The_Americas	Western_USA	Basin_And_Range / Mojave	Basanite	Alkaline	34.62	-115.95	45.26	2.76	15.84	10.82	9.02	7.03	0.22	2.41	4.02	0.75	98.13			9.15	19.1		236.7	126.4	45.74	83.1	33.7	84.4	21.57	65.28	769	31.9	348.1	91.6	2.07	0.63	421.23	52.81	103.78	11.78	46.57	8.81	2.81	7.76	1.16	6.2	1.16
Kloecking_2018	NV7	The_Americas	Western_USA	Basin_And_Range / Lunar_Crater	BasaltAlk	Alkaline	38.51	-115.88	45.68	2.64	15.12	12.22	9.41	8.33	0.19	1.13	3.42	0.49	98.63		-0.29	11.2	23		212.1	184.2	58.94	139	42.8	94.2	19.84	23.52	619.9	28.5	180.4	43.2	1.27	0.24	394.1	25.25	52.77	6.7	28.71	6.42	2.18	6.4	0.99	5.5	1.05
Kloecking_2018	NV8	The_Americas	Western_USA	Basin_And_Range / Lunar_Crater	BasaltAlk	Alkaline	38.51	-115.88	45.01	2.82	15.08	12.98	9.14	8.35	0.19	1.2	3.66	0.53	98.96			5.35	20.2		217.6	183.6	67.37	125.7	43	94.5	19.21	25.91	661.4	29	173.4	47.1	1.16	0.21	396.74	27.32	57.17	7.22	30.64	6.64	2.28	6.6	1	5.52	1.01
Kloecking_2018	70-4	The_Americas	Western_USA	Snake_River_Plain / WC_SRP	BasaltSub	Sub	42.9	-114.93	46.58	2.15	15.04	12.27	9.79	9.01	0.19	0.78	2.48	0.43	98.72		-0.37	7.89	27		257.4	245.5	53.19	117.4	40.1	116.3	19.63	9.43	316.5	30.2	169.7	18.6	1.04	0.13	302.31	14.24	33.08	4.64	21.59	5.41	1.99	5.92	0.95	5.61	1.14
Calmus_2003	JA96-23	The_Americas	Mexico	Baja California	BasaltSub	Sub	29.12	-114.35	52	0.7	16.1	6.34	9.35	7.85	0.12	0.98	3.62	0.31	97.37		0.8		24		210	270	32	170				8	835	14.5	103	4			820	16.8	36		18.4	3.5	1.02	3		2.55
Pallares_2007	BC05-19	The_Americas	Mexico	Baja California	BasaltSub	Sub	29.27	-114.25	52	0.67	16.85	6.15	9.1	7.8	0.12	1.03	3.7	0.3	97.72		1.02		22.5		194	250	30	162				7.4	840	14.6	97	3.9			1035	18	37.5		19	3.6	1.02	3.05		2.4
Kloecking_2018	L80-47	The_Americas	Western_USA	Snake_River_Plain / Magic_Reservoir	BasaltSub	Sub	43	-114.2	48.17	1.57	16.15	11.17	10.95	8.04	0.18	0.34	2.51	0.31	99.39		-0.15	6.21	28.2		216.3	270.8	46.64	116.2	71.4	85.7	17.48	5.57	223	28	134.3	14.5	0.7	0.04	251.3	14.22	31.04	4.2	18.56	4.36	1.55	4.86	0.81	4.94	1.02
Pallares_2007	BC05-40	The_Americas	Mexico	Baja California	BasaltSub	Sub	28.94	-113.82	50.5	1.53	14.9	8.68	9.75	7.76	0.15	1.21	3.28	0.44	98.2		0.71		27		238	274	40	154				14.5	670	28	181	9.7			688	26	58		32	6.4	1.8	5.7		4.85
Kloecking_2018	SC 07 03	The_Americas	Western_USA	Western_Transition_Zone / SCVF	BasaltSub	Sub	37.24	-113.63	50.15	1.51	15.55	11.6	8.44	7.94	0.18	0.66	3	0.24	99.27			6.19	23.56		186.91	229.09	50.121	152.96	62.07	116.03	20.096	7.831	332.84	21.98	121.77	13.86		0.098	240.776	13.363	28.492	3.78	16.132	3.807	1.297	4.166	0.677	3.951	0.781
Kloecking_2018	UT19	The_Americas	Western_USA	Western_Transition_Zone / Washington_Panguitch	BasaltSub	Sub	37.24	-113.63	50.04	1.51	15.32	11.69	8.65	8.04	0.18	0.59	3.17	0.23	99.42		-0.4	9.05	22.4		188.6	232.7	63.99	145.3	63.2	108.2	20.3	8.36	318.6	20.7	110.6	14	0.92	0.11	236.1	13.66	28.39	3.62	15.63	3.76	1.3	4.09	0.67	3.98	0.77
Kloecking_2018	SC 07 05	The_Americas	Western_USA	Western_Transition_Zone / SCVF	BasaltSub	Sub	37.26	-113.63	50.15	1.51	15.35	11.75	8.74	8.32	0.17	0.56	3.19	0.24	99.98		-0.2	8.24	23.94		183.9	234.13	43.093	158.29	58.31	113.28	19.659	8.133	325.74	22.16	105.99	11.92		0.153	247.906	13.854	30.257	3.874	16.373	3.972	1.346	4.376	0.717	4.126	0.802
Aguillon_Robles_2001	99-118	The_Americas	Mexico	Baja California	BasaltSub	Sub	27.5	-113.5	51.5	1.32	15.3	10.44	7.7	8.05	0.14	0.59	3.7	0.19	98.93		0.07											8.7	345	16.5		10			159	9	21		11.8	3.55	1.19
Aguillon_Robles_2001	99-131	The_Americas	Mexico	Baja California	BasaltAlk	Alkaline	27.5	-113.5	49	1.67	14.86	10.35	7.8	9.1	0.15	1.15	3.6	0.35	98.03		0.63											14.6	495	18.5		26.5			255	19.5	41		22	5.3	1.6
Aguillon_Robles_2001	99-149	The_Americas	Mexico	Baja California	BasaltAlk	Alkaline	27.5	-113.5	48.6	1.66	14.4	11.49	7.76	9.35	0.16	0.69	3.73	0.28	98.12		0.65											9.2	386	17.5		21.5			173	15.4	31		19	4.55	1.46
Kloecking_2018	UT14	The_Americas	Western_USA	Western_Transition_Zone / Washington_Panguitch	BasaltAlk	Alkaline	37.18	-113.33	45.4	2.26	13	11.28	10.35	10.72	0.18	1.34	3.06	0.62	98.21			7.79	23.7		240.4	395.1	72.32	223	66.6	104.7	20.14	17.71	829.3	23.9	210	53.1	1.54	0.22	905.13	46.9	91.89	10.85	43.5	8.02	2.44	6.89	0.95	4.88	0.85
Kloecking_2018	SG19B	The_Americas	Western_USA	Western_Transition_Zone / Washington_Panguitch	Basanite	Alkaline	37.19	-113.33	44.93	2.25	13.45	11.33	10.3	10.19	0.18	1.51	3.19	0.74	98.07			8.55	22		233.4	345.4	70.84	194.6	66.5	117.3	21.1	22.2	919	24.6	236.9	62.6	1.63	0.36	999.34	56.65	107.63	12.51	48.86	8.63	2.62	7.36	0.97	5.04	0.86
Kloecking_2018	AZ218	The_Americas	Western_USA	Sentinel_Plain / Geronimo	BasaltAlk	Alkaline	32.84	-113.32	47.9	1.57	14.8	10.66	9.86	8.22	0.16	0.79	3.17	0.28	97.41			9.69	24.5		203.8	287.9	62.46	180.1	88.5	94.4	20.15	17.45	357.4	22.9	122.1	25.1	0.89	0.02	267.1	18.25	37.11	4.57	19.88	4.63	1.56	5.03	0.81	4.61	0.87
Kloecking_2018	AZ217	The_Americas	Western_USA	Sentinel_Plain / Geronimo	BasaltSub	Sub	32.93	-113.3	47.65	1.75	14.37	10.82	10.41	8.52	0.17	0.87	2.94	0.31	97.81			12.05	22.6		210.4	318.8	61.6	202.5	74.4	97.2	20.12	20.73	374.3	23.9	129.5	28.2	0.94	0.11	290.2	19.2	38.98	4.94	20.78	4.92	1.64	5.28	0.83	4.88	0.91
Kloecking_2018	AZ-09 UK-30	The_Americas	Western_USA	Western_Transition_Zone / Grand_Canyon	BasaltAlk	Alkaline	36.68	-113.21	46.68	1.96	13.2	10.97	9.56	11.96	0.18	1.37	3.01	0.67	99.56		0.15	8.54	25.71		214.53	550.12	56.435	329.19	58.9	104.51	12.697	21.885	689.5	22.16	194.83	47.48		0.481	681.16	46.817	86.215	10.14	37.71	7.097	2.246	6.385	0.945	4.816	0.863
Kloecking_2018	AZ-09 UK-32	The_Americas	Western_USA	Western_Transition_Zone / Grand_Canyon	Basanite	Alkaline	36.8	-113.2	44.64	2.84	13.57	12.02	9.2	9.96	0.17	1.95	3.33	0.66	98.34		-0.18	7.54	16.93		230.37	268.49	43.011	221.56	50.89	116.62	16.101	38.218	755.77	23.56	254.53	57.92		0.46	345.841	35.466	72.796	8.964	33.961	6.796	2.136	6.41	0.996	5.395	1.042
Kloecking_2018	AZ-09 UK-33	The_Americas	Western_USA	Western_Transition_Zone / Grand_Canyon	Basanite	Alkaline	36.81	-113.2	45.56	2.84	13.57	12.02	9.29	10.5	0.17	1.91	3.74	0.64	100.24		1	11.68	20.29		242.11	290.28	54.3	229.6	52.3	119.68	19.838	23.09	742.59	22.95	251.67	57.62		0.362	488.049	35.883	75.723	9.263	36.502	7.572	2.375	6.697	0.981	4.813	0.818
Kloecking_2018	AZ-09 UK-11	The_Americas	Western_USA	Western_Transition_Zone / Grand_Canyon	Basanite	Alkaline	36.38	-113.17	46.14	2.74	15.39	12.16	8.29	7.98	0.16	1.99	4.28	0.57	99.7		-0.17	11.78	15.415		212.22	130.955	53.845	136.4	47.355	130.14	20.7785	23.0045	671.57	18.885	217.69	42.675		0.8215	310.183	26.9415	55.224	7.0155	27.0195	5.792	1.857	5.519	0.8295	4.2795	0.768
Kloecking_2018	AZ-09 UK-18	The_Americas	Western_USA	Western_Transition_Zone / Grand_Canyon	BasaltAlk	Alkaline	36.34	-113.14	46.7	2.23	14.69	10.9	9.61	10.72	0.17	1.25	2.76	0.62	99.65		-0.48	8.99	24.55		220.77	340.26	53.156	217.11	44.65	95.34	21.837	19.943	701.61	24.65	180.58	49.01		0.316	309.396	27.196	56.195	7.193	28.062	6.032	1.939	5.649	0.837	4.158	0.719
Kloecking_2018	U73A	The_Americas	Western_USA	Western_Transition_Zone / Grand_Canyon	Basanite	Alkaline	36.69	-113.14	44.77	2.69	13.56	11.96	8.96	10.01	0.17	1.98	3.59	0.71	98.4			9.25	14.7		224.6	285.8	63.45	213.6	56.1	116.8	21.99	24.45	779.2	22.8	269.8	66.5	1.72	0.32	471.01	41.57	83.89	9.85	39.86	7.7	2.43	6.82	0.94	4.82	0.82
Kloecking_2018	AZ-09 UK-19 b	The_Americas	Western_USA	Western_Transition_Zone / Grand_Canyon	BasaltAlk	Alkaline	36.35	-113.13	45.67	2.36	14.63	10.79	10.21	10.61	0.17	1.26	2.89	0.62	99.21		0.05	8.9	27.52		238.39	325.81	53.472	193.84	42.27	87.81	11.746	23.693	761.61	24.55	180.97	50.69		0.536	1062.93	80.289	150.294	17.525	63.089	10.869	3.203	8.909	1.268	6.398	1.155
Kloecking_2018	AZ-09 UK-22	The_Americas	Western_USA	Western_Transition_Zone / Grand_Canyon	Basanite	Alkaline	36.35	-113.12	43.8	2.64	13.95	10.94	10.86	10.9	0.19	1.59	3.6	0.94	99.41		0.56	7.85	22.95		242.8	352.33	52.553	197.59	57.43	105.59	14.993	17.899	1089.31	27.97	310.67	87.17		0.79	834.415	43.475	83.334	9.674	36.002	6.755	2.098	6.007	0.899	4.711	0.865
Kloecking_2018	AZ94	The_Americas	Western_USA	Western_Transition_Zone / Grand_Canyon	Basanite	Alkaline	36.21	-113.09	43.41	2.66	13.86	11.87	9.98	10.31	0.19	1.58	3.99	0.78	98.63			8.46	20.2		238.4	286.7	64.13	192.2	55.2	102.9	20.98	20.63	917.4	24.5	254.6	74.2	1.65	0.39	939.01	53.85	103	11.58	43.97	8.22	2.46	6.83	0.97	5.03	0.86
Kloecking_2018	Lava az09uk01	The_Americas	Western_USA	Western_Transition_Zone / Grand_Canyon	BasaltAlk	Alkaline	36.37	-113.09	45.83	2.7	14.59	11.83	9.56	9.57	0.17	1.41	3.39	0.63	99.68		1.15	7.66	20.39		232.36	243.49	52.479	170.8	53.88	110.02	12.484	19.953	772.83	22.36	201.73	52.8		0.555	699.752	51.045	92.647	10.724	38.502	7.18	2.261	6.489	0.956	5.026	0.917
Kloecking_2018	UT17	The_Americas	Western_USA	Western_Transition_Zone / Washington_Panguitch	BasaltAlk	Alkaline	37.18	-113.09	47.75	1.89	13.43	10.68	9.23	10.5	0.17	1.28	3.06	0.52	98.51			8.77	19.7		204.6	401.9	65.58	254.1	60.9	92.3	18.81	23.56	649.4	23.1	194	43.1	1.32	0.16	722.56	41.24	79.58	9.38	37.09	6.91	2.02	6.04	0.86	4.7	0.83
Kloecking_2018	az09uk02	The_Americas	Western_USA	Western_Transition_Zone / Grand_Canyon	BasaltAlk	Alkaline	36.22	-113.08	46.3	1.7	13.44	9.81	9.99	12.3	0.17	1.18	2.34	0.66	97.89		0.34	11.05	28.14		209.04	560.39	53.034	289.54	52.76	86.63	14.989	16.242	772.85	23.62	193.06	43.52		0.688	842.311	43.867	83.829	9.72	36.619	6.873	2.138	6.11	0.915	4.798	0.886
Kloecking_2018	U58B	The_Americas	Western_USA	Western_Transition_Zone / Grand_Canyon	Basanite	Alkaline	36.25	-113.08	43.17	2.68	13.76	12.15	9.87	9.97	0.18	1.6	3.83	0.75	97.96			7.79	21.3		235.6	245.9	80.22	183.9	56	115.5	22.53	22.45	902.4	23.1	255.6	73.1	1.73	0.38	934.99	54.51	103.29	11.62	45.32	8.33	2.53	7.22	0.98	5.03	0.87
Kloecking_2018	AZ-09 UK-23b	The_Americas	Western_USA	Western_Transition_Zone / Grand_Canyon	BasaltAlk	Alkaline	36.39	-113.07	45.07	2.34	12.87	11.37	10.1	12.27	0.18	1.66	3	0.69	99.55		-0.36	8.93	24.75		242.06	543.31	56.004	286.31	61.48	102.47	16.989	21.52	780.32	26.33	240.47	60.79		0.319	417.655	37.359	77.122	9.675	36.928	7.521	2.317	6.681	0.97	4.865	0.858
Kloecking_2018	AZ-09 UK-26	The_Americas	Western_USA	Western_Transition_Zone / Grand_Canyon	BasaltAlk	Alkaline	36.44	-113.05	46.4	1.61	14.11	9.71	11.39	10.99	0.18	1.19	2.79	0.75	99.12		0.02	8.78	31.62		237.09	496.44	56.064	191.58	79.59	85.4	16.982	27.263	879.7	22.95	190.3	55.65		0.622	729.823	46.747	95.478	11.405	43.682	8.224	2.443	6.932	1.019	5.165	0.921
Kloecking_2018	AZ-09 UK-35	The_Americas	Western_USA	Western_Transition_Zone / Grand_Canyon	BasaltAlk	Alkaline	36.49	-113.05	47.81	2.08	14.47	11.54	8.59	9.41	0.16	1.43	3.31	0.44	99.24		-0.31	13.8	20.69		190.89	278.07	52.23	214.53	59.1	114.85	18.51	24	503.04	20.39	173.66	33.49		1.228	312.751	25.326	51.399	6.516	24.705	5.282	1.679	5.153	0.786	4.197	0.794
Kloecking_2018	AZ-09 UK-27	The_Americas	Western_USA	Western_Transition_Zone / Grand_Canyon	BasaltAlk	Alkaline	36.45	-113.04	45.78	1.55	12.87	9.92	10.6	14.17	0.18	1.09	2.67	0.64	99.47		0.44	7.91	28.76		233.64	851.63	48.83	354.21	59	81.95	5.609	14.476	716.39	22.85	165.18	48.07		0.448	1026.3	69.429	130.68	15.155	53.994	8.432	2.33	6.482	0.92	4.775	0.918
Kloecking_2018	AZ-09 UK-34	The_Americas	Western_USA	Western_Transition_Zone / Grand_Canyon	BasaltAlk	Alkaline	36.48	-113.03	48.23	2.07	14.85	11.6	8.32	9.57	0.17	1.44	3.3	0.45	100		0.09	11.88	21.18		197.99	285.55	53.502	218.77	53.39	117.41	17.031	26.224	502.94	21.77	174.74	33.19		1.315	383.601	29.72	60.49	7.562	28.755	5.98	1.857	5.562	0.839	4.333	0.789
Kloecking_2018	AZ-09 UK-13b	The_Americas	Western_USA	Western_Transition_Zone / Grand_Canyon	BasaltAlk	Alkaline	36.5	-113.02	47.17	2.23	14.15	11.32	8.67	10.53	0.16	1.61	3.18	0.52	99.54		0	18.25	19.7		204.24	351.25	29.892	264.53	55.74	119.1	19.256	40.497	585.68	22.18	205.43	43.56		2.952	541.306	35.846	69.076	8.326	29.924	5.913	1.806	5.719	0.894	5.035	0.992
Kloecking_2018	SBR-2	The_Americas	Western_USA	Snake_River_Plain / Eastern_SRP	BasaltAlk	Alkaline	43.5	-113	46.3	2.46	15.9	12.69	10.3	8.26	0.2	0.67	2.69	0.53	100		-0.6	6.85	28.8		262.7	307.7	57.11	51.8	36.8	102.8	18.23	14.29	301.9	32.4	211.2	21.2	0.96	0.18	296.06	19.64	43.13	5.75	25.28	5.79	2.02	6.1	0.97	5.81	1.16
Kloecking_2018	AZ219	The_Americas	Western_USA	Sentinel_Plain / Geronimo	BasaltSub	Sub	32.9	-112.97	49.88	1.71	14.52	10	10.04	7.64	0.14	0.86	3.03	0.31	98.13			7.39	20.8		192.2	243.8	51.7	195.4	106.8	95.5	18.47	18.41	368.7	23.6	133.4	26.3	1.1	0.15	282.6	17.06	34.43	4.28	18.77	4.52	1.58	4.9	0.78	4.32	0.83
Kloecking_2018	ZION58	The_Americas	Western_USA	Western_Transition_Zone / Washington_Panguitch	Basanite	Alkaline	37.42	-112.97	46.23	2.9	13.64	10.28	9.92	9.16	0.17	1.86	3.82	0.77	98.75			9.26	20		270.5	413.1	54.89	172.9	74.7	90.8	20.56	33.71	829.2	26.2	303.6	77.3	1.66	0.33	672.14	52.16	102.88	12.28	49.02	9.11	2.72	7.72	1.04	5.44	0.94
Kloecking_2018	AZ209	The_Americas	Western_USA	Sentinel_Plain / Geronimo	BasaltSub	Sub	33.23	-112.78	51.11	1.64	13.9	10.76	8.74	8.25	0.16	0.53	2.8	0.23	98.12			10.16	22.9		197.3	332	66.89	269.2	114.8	105.8	20.04	14.18	293.4	22.7	109.8	15.1	1.02	0.13	256.16	12.52	26.53	3.5	15.88	4.3	1.5	4.95	0.81	4.48	0.86
Kloecking_2018	AZ208	The_Americas	Western_USA	Sentinel_Plain / Geronimo	BasaltSub	Sub	33.35	-112.73	48.78	2.19	14.23	10.45	8.56	7.86	0.16	0.89	3.29	0.39	96.8			13.41	21.4		194.7	301.8	968.33	257.6	96.9	103.7	20.21	18.2	450.4	24.6	152.4	31.7	1.46	0.17	421.39	20.19	41.41	5.25	23.26	5.79	1.94	5.87	0.9	5.1	0.9
Kloecking_2018	AZ4.12	The_Americas	Western_USA	Western_Transition_Zone / San_Francisco	BasaltAlk	Alkaline	35.15	-112.15	46.33	2.6	11.89	10.95	11.14	9.96	0.18	1.62	3.12	0.69	98.48		-0.24	8.86	24.9		247.9	634.4	51	208.6	88.8	113	18.57	33.19	841.5	24.2	209.9	64.8	1.65	0.52	883.27	43.13	87.08	10.5	43.19	8.37	2.45	6.92	0.98	4.93	0.87
Kloecking_2018	AZ80	The_Americas	Western_USA	Western_Transition_Zone / San_Francisco	BasaltAlk	Alkaline	35.35	-112.15	46.57	1.97	14.73	10.26	10.2	9.63	0.17	1.08	3.18	0.58	98.37			7.03	30.9		224.6	513.8	65.18	167.2	66.2	83.8	18.11	11.8	863.5	21.9	170	42.1	1.16	0.25	547.79	40.74	75.49	8.44	33.67	6.3	1.96	5.39	0.79	4.3	0.79
Kloecking_2018	AZ140	The_Americas	Western_USA	Western_Transition_Zone / San_Francisco	BasaltAlk	Alkaline	35.82	-112.1	46.05	2.43	12.18	11.33	9.61	10.91	0.17	1.13	2.71	0.6	97.12			8.28	20		211.3	364.1	65.64	272.7	66.7	114.4	20.39	24.27	703.2	24.2	219.9	50.3	1.63	0.63	738.17	43.41	87.84	10.45	41.57	8.07	2.43	6.97	0.97	5.21	0.88
Kloecking_2018	AZ2.1	The_Americas	Western_USA	Western_Transition_Zone / San_Francisco	BasaltAlk	Alkaline	35.82	-112.09	47.84	2.21	12.69	10.9	9.74	9.49	0.17	1.04	3.1	0.56	97.74		0.99	10.39	20.8		192.3	277	49.46	217.2	53.8	109.2	19.57	23.87	698.8	24.4	199.1	45.8	1.44	0.27	674.97	43.07	84.54	9.87	39.48	7.29	2.28	6.59	0.93	4.8	0.87
LeMasurier_2016	85-19	Australiasia_Antarctica	Antarctica	Marie_Byrd	Basanite	Alkaline	-76.25	-112	44.62	3.66	15.26	13.76	10.1	6.34	0.21	0.83	3.4	0.62	98.8			5.03	29.4	22431	369	24	52.6	37.4	53.2	108	22.7	15.4	750	27.6	192	37.8	1.71	0.05	0.14	296	29.1	61.1	8.2	34	7.11	2.47	6.66	0.95	5.07
Kloecking_2018	73-153	The_Americas	Western_USA	Snake_River_Plain / NE_SRP	BasaltSub	Sub	43.3	-112	46.21	1.92	15.5	12.28	9.7	9.19	0.21	0.53	2.7	0.4	98.64		-0.65	7.58	31.3		231.3	353.6	53.89	164.8	29.1	101.9	17.45	8.74	227.6	29.2	176.2	18.3	0.84	0.04	329.68	17.65	37.74	4.95	21.11	4.89	1.73	5.19	0.84	5.08	1.05
Kloecking_2018	73-77	The_Americas	Western_USA	Snake_River_Plain / NE_SRP	BasaltSub	Sub	43.3	-112	48.18	1.56	15.01	10.49	10.55	9.5	0.19	0.57	2.42	0.35	98.82		-0.39	7.7	35.1		262	526.1	51.12	151.3	53.6	87.5	16.49	11.56	224.4	26.3	157.3	17.3	0.88	0.11	268.11	16.29	35.09	4.53	19.71	4.46	1.55	4.93	0.79	4.85	1
Kloecking_2018	73-149	The_Americas	Western_USA	Snake_River_Plain / NE_SRP	BasaltSub	Sub	43.3	-112	46.96	1.42	15.72	10.76	10.88	9.75	0.22	0.44	2.23	0.42	98.8		-0.37	6.83	34.7		238.9	463	51.57	181.3	72.7	79.9	15.83	8.23	199.4	24.4	119.6	11.8	0.59	0.1	193.09	10.81	23.52	3.15	14.04	3.37	1.29	3.89	0.66	4.15	0.87
Kloecking_2018	73-117	The_Americas	Western_USA	Snake_River_Plain / NE_SRP	BasaltSub	Sub	43.3	-112	47.19	1.62	15.11	11.14	10.37	9.8	0.19	0.58	2.29	0.47	98.76		-0.28	7.39	34.9		260	311.5	47.18	108.5	64.9	86.9	17.23	5.6	208.3	27.1	153.3	14.4	0.67	0.05	246.59	14.18	30.69	4.02	17.67	4.19	1.46	4.66	0.77	4.58	1
Kloecking_2018	73-112	The_Americas	Western_USA	Snake_River_Plain / NE_SRP	BasaltSub	Sub	43.3	-112	47.88	1.31	15.42	10.55	10.48	10.52	0.18	0.41	2.32	0.35	99.42		-0.36	6.29	34.1		232.1	602.6	52.57	155.2	52.4	80.6	15.79	8.34	208	25.1	154.3	14.7	0.66	0.08	221.08	15.37	31.545	3.945	17.13	4.15	1.45	4.41	0.775	4.71	0.975
Kloecking_2018	73-64	The_Americas	Western_USA	Snake_River_Plain / NE_SRP	BasaltSub	Sub	43.3	-112	48.41	1.21	14.72	10.5	10.97	10.66	0.18	0.36	2.15	0.28	99.44		-0.29	5.74	37.3		247	547.7	52.71	232.75	75.3	77.8	15.33	7.72	180.8	23.9	112.9	10.7	0.63	0.11	178.24	10.83	22.445	2.93	13.03	3.42	1.23	3.725	0.655	4.165	0.895
Kloecking_2018	AZ4.1	The_Americas	Western_USA	Western_Transition_Zone / San_Francisco	Basanite	Alkaline	35.03	-111.74	43.21	2.11	13.85	10.45	11.69	9.81	0.18	0.71	4.12	0.87	97		1.81	10.7	20.1		222	308.8	47.22	202.2	52.8	87.6	17.78	12.62	1192.2	23.2	245.7	79.4	1.56	0.3	698.96	56.29	104.56	11.55	45.12	7.84	2.37	6.39	0.91	4.64	0.81
Kloecking_2018	AZ3.5	The_Americas	Western_USA	Western_Transition_Zone / Mormon_Mountain	BasaltAlk	Alkaline	34.57	-111.73	47.43	1.24	14.67	9.27	10.01	10.28	0.17	0.88	3.07	0.56	97.58		1.38	13.38	26.4		203.4	360.9	43.52	232.2	73.7	78.8	15.31	19.35	960.8	22.8	140.9	43.9	0.93	0.45	681.41	45.52	85.03	9.54	36.33	6.12	1.84	5.09	0.74	4.01	0.79
Kloecking_2018	AZ3.1	The_Americas	Western_USA	Western_Transition_Zone / Mormon_Mountain	BasaltSub	Sub	34.7	-111.71	48.51	1.21	15.14	10.8	10.59	7.65	0.17	0.67	3.08	0.26	98.08		0.68	9.17	26.5		187	281.5	44.2	165.8	78.4	85.2	16.72	10.38	442	22	90.8	16.3	0.85	0.06	282.96	17.32	35.01	4.21	18.06	3.82	1.3	3.96	0.64	3.7	0.78
Kloecking_2018	AZ131	The_Americas	Western_USA	Western_Transition_Zone / Mormon_Mountain	BasaltSub	Sub	34.71	-111.71	49.04	1.12	16.4	10.36	10.34	7.4	0.18	0.52	3.14	0.27	98.77			8.91	25.2		199.7	301.3	142.88	132	73.5	84	18.33	9.89	509	22.1	95.4	16.5	0.72	0.12	334.18	18.51	36.42	4.54	18.61	3.72	1.32	4	0.6	3.56	0.72
Kloecking_2018	AZ3.2C	The_Americas	Western_USA	Western_Transition_Zone / Mormon_Mountain	BasaltSub	Sub	34.71	-111.71	49.27	1.21	15.42	10.68	9.77	7.68	0.18	0.68	3.06	0.26	98.21		0.13	7.63	25.7		187.8	291.4	46.06	175.2	79.6	85.5	16.65	10.65	434.4	22.9	95.4	16.2	0.83	0.08	283.18	17.65	34.41	4.33	18.35	3.98	1.29	4.19	0.65	3.86	0.8
Kloecking_2018	AZ3.6	The_Americas	Western_USA	Western_Transition_Zone / Mormon_Mountain	BasaltAlk	Alkaline	34.35	-111.7	46.83	1.51	14.61	8.83	9.32	10.55	0.15	0.94	2.81	0.62	96.17		2.48	27.4	21.9		191.3	366	45	251.3	56.5	77	16.29	18.88	916.3	22.4	159.9	42.7	1.16	37.52	551.93	49.88	91.51	10.11	38.88	6.76	2	5.59	0.78	4.13	0.82
Kloecking_2018	AZ3.3	The_Americas	Western_USA	Western_Transition_Zone / Mormon_Mountain	BasaltSub	Sub	34.58	-111.65	47.02	1.42	15	10.37	11.33	9.53	0.19	0.76	2.72	0.42	98.76		-0.29	7.71	31.1		243.9	425.8	44.5	185.2	82.3	79	16.03	10.56	605.4	24.2	122.4	31.9	1.02	0.22	569.59	26.56	51.98	6.14	25.22	4.87	1.53	4.72	0.7	4.08	0.84
Kloecking_2018	AZ132	The_Americas	Western_USA	Western_Transition_Zone / Mormon_Mountain	Basanite	Alkaline	34.77	-111.51	44.09	1.65	15.75	10.05	11.56	9.69	0.19	0.93	2.97	0.62	97.5			8.72	32.6		280.6	215.1	64.08	136.5	69	85.1	19.52	14.61	1161.5	25.2	156.2	79.8	1.17	0.35	1306.23	67.22	113.44	12.01	46.29	7.49	2.28	5.95	0.87	4.73	0.86
Kloecking_2018	AZ133	The_Americas	Western_USA	Western_Transition_Zone / Mormon_Mountain	Basanite	Alkaline	34.81	-111.43	44.82	2.07	15.02	10.4	10.34	8.64	0.19	0.94	4.39	1.04	97.85			8.69	21		256.9	249.2	56.37	169.1	56.1	95.4	20.34	24.87	1414.2	28.2	290.6	101	1.63	0.55	1116.66	77.73	136.78	14.78	55.86	9.36	2.88	7.14	1.05	5.21	0.96
Kloecking_2018	70-35	The_Americas	Western_USA	Snake_River_Plain / SE_SRP	BasaltSub	Sub	42.94	-111.33	47	2.2	15.5	11.86	10.9	8.66	0.18	0.56	2.14	0.48	99.48		0.46	8.15	29.7		255.6	261.5	51.47	154.6	56.7	106.5	18.5	8.85	256.5	35.1	219.3	21.1	1.06	0.11	305.1	20.29	45.5	6.1	27.09	6.28	2.12	6.58	1.06	6.39	1.29
LeMasurier_2016	85-32Gd	Australiasia_Antarctica	Antarctica	Marie_Byrd	BasaltAlk	Alkaline	-75.35	-110.7	45.08	4.16	13.69	14.63	10.53	5.36	0.26	0.68	2.91	0.96	98.26			4.74	34.06	-	386	28	46.04	23.7	61.83	120.4	19	5.75	469	25.55	143.7	26.94	1.19	0.03	0.03	998.9	26.02	57.04	7.75	33.52	7.23	3.05	6.85	0.92	5.14
LeMasurier_2016	85-32Bd/ f	Australiasia_Antarctica	Antarctica	Marie_Byrd	BasaltAlk	Alkaline	-75.35	-110.7	45.13	4.2	13.62	14.67	10.35	5.5	0.26	0.66	3.05	0.95	98.39			3.3	33.55	-	388	25	44.84	22.6	59.87	118	21	5.78	469.8	25.32	140.7	26.54	1.18	0.03	0.03	1034.5	25.72	56.39	7.63	33.55	7.1	3.02	6.78	0.91	5.13
LeMasurier_2016	85-33Bd	Australiasia_Antarctica	Antarctica	Marie_Byrd	Basanite	Alkaline	-75.35	-110.7	44.96	4.07	13.86	14.3	10.09	5.52	0.24	0.78	2.9	0.91	97.63			3.75	32.43	-	371	30	44.21	23.5	58.76	115.8	19	5.11	454	24.91	133.3	25.57	1.12	0.03	0.06	1019.9	24.82	54.52	7.33	32.26	6.9	2.9	6.57	0.89	4.92
LeMasurier_2016	85-32Ed	Australiasia_Antarctica	Antarctica	Marie_Byrd	Basanite	Alkaline	-75.35	-110.7	44.47	3.58	14.51	13.11	10.64	5.82	0.23	1.04	2.86	1.27	97.53			4.4	27.17	-	330	33	39.06	25.5	41.77	103.7	18	9	890.1	26.35	143.1	31.03	1.05	0.04	0.12	283.6	32	68.69	9.01	38.53	7.78	2.69	7.15	0.95	5.25
LeMasurier_2016	W83-1e/ f	Australiasia_Antarctica	Antarctica	Marie_Byrd	BasaltAlk	Alkaline	-75.35	-110.7	45.46	3.21	15.15	12.82	8.42	6.34	0.19	1.42	3.54	0.71	97.26			7	25.9		163	102	40.91	71.5	37.22	121.6	22	24.1	454.5	28.65	241.5	49.88	1.77	0.03	0.18	267.3	31.46	65.12	8.3	33.92	7.08	2.22	6.69	0.95	5.52
LeMasurier_2016	85-34c	Australiasia_Antarctica	Antarctica	Marie_Byrd	Basanite	Alkaline	-75.35	-110.7	45.83	2.94	15.26	12.39	9.02	6.89	0.23	1.43	4.24	0.82	99.05					-	246	175	43	84	54	94	20	19	904	32	229	51				236	52	83
LeMasurier_2011	62**	Australiasia_Antarctica	Antarctica	Marie_Byrd / Murphy	BasaltAlk	Alkaline	-75.33	-110.7	46.1	2.22	13.76	12.22	9.53	11.87	0.15	0.79	3.04	0.42	100.1				23.9		231	514	63.4	285				11	533	23	156	26			222	20.7	44.5		23.9	5.14	1.89		0.98
Kloecking_2018	6YC-140B	The_Americas	Western_USA	Snake_River_Plain / Yellowstone	BasaltSub	Sub	44	-110.5	48.1	1.57	15.5	11.09	10.8	9.82	0.19	0.4	2.29	0.3	100.06		-0.22	6.23	31.7		256.5	533.7	51.25	90.2	49.6	87.1	16.74	7.72	229.4	26.2	148.7	16.1	0.74	0.1	242.3	14.56	31.87	4.18	18.15	4.26	1.5	4.68	0.76	4.65	0.97
Kloecking_2018	AZ12	The_Americas	Western_USA	Southern_Transition_Zone / San_Carlos	Basanite	Alkaline	33.33	-110.45	44.97	2.71	15.14	11.63	7.59	7.97	0.2	2.65	4.53	0.82	98.21			9.14	19.9		182.3	174.4	64.18	163.2	37.3	80.2	18.09	31.98	893	30	295.6	86.4	1.85	0.28	394.23	42.71	83.44	9.58	38.42	7.49	2.41	7.08	1.04	5.74	1.07
Kloecking_2018	AZ11	The_Americas	Western_USA	Southern_Transition_Zone / San_Carlos	BasaltAlk	Alkaline	33.34	-110.45	45.79	2.38	15.92	10.64	10.01	7.01	0.18	1.67	2.95	0.58	97.13			43.1	23.4		237	149.5	53.69	87	66.8	81.1	19.63	26.46	771.6	27.1	216.6	48.6	1.54	0.36	286.11	29.15	59.61	7.07	29.26	6.08	1.97	5.96	0.91	5.13	0.97
Kloecking_2018	AZ13	The_Americas	Western_USA	Southern_Transition_Zone / San_Carlos	BasaltSub	Sub	33.34	-110.33	49.74	1.58	16.48	10.13	9.31	7.14	0.16	0.83	3.21	0.32	98.9			11.39	24		192.9	235.3	66.77	141	67.2	86.3	18.47	10.92	416	21	123.2	21.2	0.98	0.29	221.92	16.29	33.36	4.16	18.06	4.15	1.39	4.35	0.66	3.97	0.75
Kloecking_2018	AZ14	The_Americas	Western_USA	Southern_Transition_Zone / San_Carlos	BasaltAlk	Alkaline	33.34	-110.33	45.02	2.41	14	11.91	8.71	10.72	0.18	1.13	2.34	0.46	96.88			14.46	24.6		221.6	314.3	67.52	263	75.6	91.1	17.47	15.25	950.9	22.7	167.2	35.6	1.19	2.39	195.13	20.22	42.66	5.2	22.22	5.1	1.73	5.05	0.76	4.32	0.8
Kloecking_2018	AZ148	The_Americas	Western_USA	Southern_Transition_Zone / Springerville	BasaltSub	Sub	34.03	-110.23	48.64	1.59	15.29	11.32	9.31	8.87	0.18	0.76	2.87	0.22	99.05			9.89	28.9		215.2	375.9	66.29	210	63.7	93.4	18.52	15.52	317.1	26.1	130.3	17	0.97	0.2	276.72	16.3	33.95	4.24	18.63	4.41	1.44	4.75	0.78	4.7	0.92
Kloecking_2018	AZ147	The_Americas	Western_USA	Southern_Transition_Zone / Springerville	BasaltSub	Sub	34.03	-110.23	47.41	1.59	14.45	11.4	8.41	9.86	0.15	0.63	2.34	0.21	96.45			6.64	29.5		214.6	304.1	58.52	258.8	61.7	105.3	17.91	7.17	247.2	27	131.2	16.5	0.94	0.35	228.87	15.5	32.52	4.06	17.51	4.21	1.35	4.71	0.78	4.78	0.93
Kloecking_2018	AZ75	The_Americas	Western_USA	Colorado_Plateau / Hopi_Buttes	Basanite	Alkaline	35.38	-110.21	43.19	3.38	11.51	11.09	10.9	8.68	0.18	0.9	3.52	1.25	94.6			49.76	15.8		224.5	216.6	47.71	162.8	36.3	133.9	20.91	9.05	1047.4	35.5	485.2	105.9	2.46	1.91	1056.37	90.31	184.38	22.02	88.7	15.6	4.41	12.18	1.55	7.45	1.26
Kloecking_2018	AZ70	The_Americas	Western_USA	Colorado_Plateau / Hopi_Buttes	Basanite	Alkaline	35.38	-110.21	42.17	3.61	11.59	12.16	10.82	8.9	0.2	1.12	3.61	1.33	95.51			19.69	17.5		245.7	230.3	51.33	138.8	55.4	144.2	22.69	15.35	1631.4	36.1	512.3	119.9	2.62	0.77	1155.99	101.56	206.82	24.13	95.64	16.91	4.79	13.11	1.63	8.14	1.35
Kloecking_2018	AZ71	The_Americas	Western_USA	Colorado_Plateau / Hopi_Buttes	Basanite	Alkaline	35.38	-110.21	41.77	3.64	11.53	12.23	10.94	9.07	0.21	0.84	3.52	1.32	95.07			16.73	18.3		246.8	246.9	47.81	148.4	53.5	143.6	22.3	12.19	1602.9	36	505	118.9	2.41	0.8	1133.41	99.24	203.11	23.65	95.22	16.7	4.73	12.93	1.65	8.04	1.32
Kloecking_2018	AZ72	The_Americas	Western_USA	Colorado_Plateau / Hopi_Buttes	Basanite	Alkaline	35.38	-110.21	41.86	3.87	10.68	11.77	11.46	10.07	0.16	0.78	2.92	0.96	94.53			44.74	22.8		285.1	343.7	58.49	280.1	64.2	113.4	20.26	16.54	1218.1	28.1	367.6	84.3	2.24	0.59	990.79	66.35	142.37	17.56	70.74	12.79	3.78	10.38	1.29	6.43	1.03
Kloecking_2018	AZ53	The_Americas	Western_USA	Southern_Transition_Zone / Springerville	BasaltAlk	Alkaline	34.17	-109.74	45.6	2.26	15.53	11.53	10.82	8.76	0.18	0.91	2.96	0.34	98.89			5.64	29.5		275.2	227.6	61.25	108.9	68	79.6	18.7	11.77	537.2	24.5	143.5	36	1.13	0.13	372.82	22.39	44.15	5.28	22.36	4.97	1.67	5.11	0.79	4.62	0.88
Paz_Moreno_2003	26-81	The_Americas	Mexico	SONORA	BasaltSub	Sub	29.65	-109.47	51.7	1.9	15.47	10.05	8.6	6.69	0.16	0.6	3.82	0.27	99.26		0.96				143	209	35	172				10	321						142
Paz_Moreno_2003	32295	The_Americas	Mexico	SONORA	BasaltSub	Sub	29.65	-109.47	51.88	2.13	14.73	9.7	8.12	7.15	0.13	0.7	3.3	0.25	98.09		0.8				144	210	41	181				19	368						185
Paz_Moreno_2003	54-82	The_Americas	Mexico	SONORA	BasaltSub	Sub	29.65	-109.47	50.92	1.98	15.38	9.89	7.84	7.24	0.13	0.61	3.92	0.2	98.11		0.74				141	197	42	178				17	331						159
Paz_Moreno_2003	78-82	The_Americas	Mexico	SONORA	BasaltSub	Sub	29.65	-109.47	51.36	2	14.8	10.17	8.65	7.35	0.16	0.32	3.29	0.2	98.3		0.86				147	317	41	220				5	259	24	99	8			103	6.6	23.1		12.7	4.4	1.7	5.7		4.67
Paz_Moreno_2003	40-82	The_Americas	Mexico	SONORA	BasaltSub	Sub	29.65	-109.47	51.09	1.99	15.08	10.16	8.43	7.35	0.16	0.51	3.33	0.26	98.36		0.65				156	246	35	182				14	319						163
Paz_Moreno_2003	32356	The_Americas	Mexico	SONORA	BasaltSub	Sub	29.65	-109.47	50.53	2.05	14.83	10.24	8.31	7.67	0.14	0.61	3.72	0.19	98.29		0.82				153	224	44	200				16	319	25	110	14			131	8.6	28.3		14.2	4.7	1.64	5.2		4.71
Kloecking_2018	AZ44	The_Americas	Western_USA	Southern_Transition_Zone / Springerville	BasaltAlk	Alkaline	34.09	-109.43	45.96	2.14	15.52	11.36	9.28	8.89	0.19	1.13	3.06	0.58	98.11			7.01	23.9		226.6	274.7	67.87	174.9	62	81.4	18.26	12.34	731.6	26.7	193.9	51.4	1.22	0.34	563.91	41.75	78.03	8.72	33.92	6.48	2.07	5.88	0.89	4.97	0.94
Kloecking_2018	AZ42	The_Americas	Western_USA	Southern_Transition_Zone / Springerville	BasaltSub	Sub	34.11	-109.39	46.7	1.67	15.42	11.66	9.98	9.4	0.18	0.59	2.87	0.25	98.72			7.26	30.9		249.4	309.5	77.77	175.1	76.5	86.7	18.03	8.81	402.6	23.3	100.6	23.5	0.86	0.13	307.76	17.77	34.45	4.09	17.38	3.99	1.34	4.23	0.7	4.17	0.85
Kloecking_2018	AZ40	The_Americas	Western_USA	Southern_Transition_Zone / Springerville	Basanite	Alkaline	34.11	-109.32	44.36	2.18	15.07	11.09	12.16	9.08	0.18	1.01	2.92	0.36	98.41		0.02	9.01	34.2		301.7	277.8	78.21	128.5	78.3	79.5	19.14	21.36	559.8	24.1	127.7	36.9	1.08	0.36	430.5	21.94	43.7	5.36	22.69	5.01	1.7	5.15	0.79	4.48	0.87
Kloecking_2018	G-34	The_Americas	Western_USA	Southern_Transition_Zone / Geronimo	BasaltAlk	Alkaline	31	-109.3	48.54	1.87	15.65	10.6	8.81	8.05	0.17	1.27	3.13	0.51	98.6			6.65	19.1		173	236.3	79.47	153.5	61.6	78.7	18.01	21.99	501.6	26	163.6	40.5	1.15	0.08	293.89	25.71	51.21	6.13	24.85	5.36	1.81	5.36	0.84	4.85	0.94
Kloecking_2018	G-67	The_Americas	Western_USA	Southern_Transition_Zone / Geronimo	BasaltAlk	Alkaline	31	-109.3	46.5	1.99	15.91	9.56	9.55	8.6	0.18	1.32	3.3	0.51	97.42			16.17	22.9		210.1	286.3	61.58	168.5	45.8	71.7	19.14	26.79	642.2	27.2	225.8	60.3	1.52	1.64	465.74	36.69	69.06	7.83	30.93	6.19	2.07	6.09	0.93	5.3	1
Kloecking_2018	G-RC3	The_Americas	Western_USA	Southern_Transition_Zone / Geronimo	BasaltAlk	Alkaline	31	-109.3	46	2.33	15.69	10.79	9.55	8.64	0.17	0.77	2.88	0.66	97.48			7.7	23		197.8	262.9	72.06	162.5	50.9	72.4	19.32	6.91	736.8	28	199.8	51.5	1.39	0.28	365.86	33.82	68.53	8.26	33.73	6.81	2.33	6.64	1.02	5.64	1.06
Kloecking_2018	G-37	The_Americas	Western_USA	Southern_Transition_Zone / Geronimo	BasaltAlk	Alkaline	31	-109.3	46.3	2.12	15.92	9.94	9.99	8.7	0.17	0.88	3.36	0.54	97.92			6.47	26.6		228.2	303.5	102.53	184.3	48.9	68.3	17.6	18.49	672.4	26.2	210.4	53.7	1.37	0.3	424.06	30.13	59.59	7.14	28.22	5.8	1.92	5.64	0.87	4.95	0.93
Kloecking_2018	G-D3	The_Americas	Western_USA	Southern_Transition_Zone / Geronimo	BasaltAlk	Alkaline	31	-109.3	46.67	2.2	15.64	10.54	9.11	8.73	0.18	0.85	3.99	0.52	98.43			7.88	20.6		205.8	242.2	61.84	151.6	47.6	70.4	19.73	13.24	622.9	27.1	228.2	50	1.76	0.26	338.5	33.1	66.1	7.76	31.4	6.26	2.12	6.15	0.95	5.42	1.04
Kloecking_2018	G-16	The_Americas	Western_USA	Southern_Transition_Zone / Geronimo	BasaltAlk	Alkaline	31	-109.3	47.15	1.95	15.56	9.55	9.51	9.04	0.16	0.64	3.84	0.39	97.79			7.09	27.5		215	306.5	69.22	172.6	46.7	71.1	18.09	10.14	507.2	25.4	242.9	46.2	1.74	0.27	251.28	26.99	53.96	6.48	25.39	5.31	1.79	5.2	0.81	4.68	0.9
Kloecking_2018	G-23B	The_Americas	Western_USA	Southern_Transition_Zone / Geronimo	BasaltAlk	Alkaline	31	-109.3	45.79	2.32	14.92	10.05	9.9	9.96	0.16	1.48	2.84	0.46	97.88			6.89	28.1		240.4	308.6	87.99	211.3	59.5	78.5	18.16	29.65	659.2	24.7	195.9	62.8	1.34	0.27	404.3	30.51	59.31	7.03	28.68	5.92	1.93	5.57	0.86	4.94	0.92
Kloecking_2018	AZ58	The_Americas	Western_USA	Eastern_Transition_Zone / Zuni-Bandera	BasaltSub	Sub	34.75	-109.25	50.82	1.24	14.92	10.91	9.15	8.46	0.16	0.41	2.52	0.13	98.72			6.76	27.3		180.3	278.9	74.19	214.9	104.5	95.2	17.58	11.76	211.2	19.1	77.5	6.8	0.69	0.51	110.57	6.9	15.87	2.17	10.16	2.85	1.04	3.33	0.58	3.51	0.68
Kloecking_2018	68L-218	The_Americas	Western_USA	Eastern_Transition_Zone / Mount_Taylor	BasaltSub	Sub	35	-108.5	50.4	1.3	15.2	11.65	8.7	8.9	0.11	0.56	2.7	0.21	99.73		-0.38	7.97	23.1		189.5	234.9	53.8	168.9	101.8	95.8	17.74	16.73	236	23.1	105.2	11.4	0.94	0.58	129.1	10.16	22.17	2.91	13.22	3.43	1.14	3.94	0.66	4.05	0.83
Kloecking_2018	NM47	The_Americas	Western_USA	Eastern_Transition_Zone / Zuni-Bandera	BasaltSub	Sub	35.07	-108.48	50.4	1.35	14.9	10.23	9.51	8.04	0.15	0.54	2.74	0.18	98.04			5.28	22.4		173	265	88.33	181.4	108.9	85.8	17.66	9.91	269.7	19.3	100.9	13.1	0.76	0.16	131.12	10.56	22.08	2.9	12.74	3.24	1.14	3.55	0.6	3.49	0.67
Mcmillan_2000	DH-08	The_Americas	Mexico	Chihuahua	BasaltSub	Sub	31.51	-108.2	50.18	1.69	14.91	11.41	9.29	7.59	0.19	0.82	3.13	0.25	99.46		0.12		22.8		172.2	263		208				17	370	37	120	19			310	17.9	36.5			5.07	1.64
Kloecking_2018	NM49	The_Americas	Western_USA	Eastern_Transition_Zone / Zuni-Bandera	BasaltAlk	Alkaline	35.01	-108.1	46.62	2.2	14.94	10.91	9.06	10	0.17	1.59	3.38	0.54	99.41			6.74	21.6		210.1	323.7	76.72	196.9	54	89.7	19.85	21.52	700	23.1	226.3	42.3	1.42	0.23	326.07	29.98	61.29	7.42	30.39	6.49	2.05	5.89	0.87	4.62	0.83
Kloecking_2018	NM3	The_Americas	Western_USA	Eastern_Transition_Zone / Zuni-Bandera	BasaltAlk	Alkaline	35.01	-108.06	45.88	2.25	14.58	11.23	9.16	10.28	0.17	1.38	3.15	0.49	98.57			6.73	22.2		226.3	288.1	80.28	213.5	57.3	91.7	18.97	18.74	641	23.4	201.5	36.7	1.36	0.25	296.46	26.2	53.35	6.55	27.22	5.86	1.89	5.64	0.84	4.55	0.83
Kloecking_2018	NM48	The_Americas	Western_USA	Eastern_Transition_Zone / Zuni-Bandera	BasaltSub	Sub	35	-108.04	49.63	1.46	15.17	11.27	8.94	9.05	0.17	0.74	2.92	0.23	99.58			6.75	24		184.1	274.1	84.09	218.7	86.6	91.5	18.18	17.37	299.7	23.2	120.3	14.8	0.91	0.27	159.91	13.66	29.04	3.64	16.15	3.92	1.29	4.32	0.73	4.24	0.83
Kloecking_2018	NM51	The_Americas	Western_USA	Eastern_Transition_Zone / Zuni-Bandera	BasaltAlk	Alkaline	35.13	-107.98	45.23	2.4	14.66	11.53	9.53	10.33	0.18	1.45	3.14	0.5	98.95			6.56	24.6		254.7	272.8	87.44	206.7	57.2	84.1	18.97	20.07	624.8	24.1	217.1	37.2	1.45	0.25	275.15	27.83	56.96	7.02	29.16	6.14	1.96	5.67	0.86	4.79	0.89
Kloecking_2018	NM50	The_Americas	Western_USA	Eastern_Transition_Zone / Zuni-Bandera	BasaltSub	Sub	34.96	-107.94	49.27	1.52	15.01	11.26	8.8	9.28	0.17	0.76	2.84	0.24	99.15			6.43	24.1		193	295.2	85.72	233.7	83.2	99.3	18.04	16.1	321.2	22.8	127.2	16.4	0.99	0.25	162.85	13.69	29.42	3.71	16.08	3.98	1.32	4.32	0.7	4.21	0.82
Mcmillan_2000	DH-06	The_Americas	Mexico	Chihuahua	Basanite	Alkaline	31.49	-107.38	44.51	3.41	16.14	12.77	10.11	7.57	0.2	0.99	3.59	0.5	99.79		1.5		21.1		205.5	163		97				14	670	39	178	42			375	47.7	104.7			12.44	4.5
Mcmillan_2000	DH-05	The_Americas	Mexico	Chihuahua	Basanite	Alkaline	31.49	-107.38	44.78	2.78	15.6	11.08	11.11	8.7	0.2	1.18	3.87	0.6	99.9		1.44		27.3		226.1	184		166				17	670	43	216	55			460	35.3	71.2			6.81	2.23
Mcmillan_2000	DH-07	The_Americas	Mexico	Chihuahua	Basanite	Alkaline	31.49	-107.38	45.86	2.5	15.41	10.35	9.34	9.12	0.19	1.86	3.69	0.78	99.1		0.66		23.6		189.1	250		198				39	691	40	225	53			482	49.5	91.7			9	2.93
Kloecking_2018	NM1	The_Americas	Western_USA	Eastern_Transition_Zone / Lucero	BasaltSub	Sub	35.05	-107.36	50.42	1.26	15.04	11.47	8.79	8.58	0.17	0.59	2.85	0.16	99.33			7.59	23.3		184.2	262.3	103.77	202	101.4	97.4	17.34	15.5	233.2	20.9	93.7	9.9	0.76	0.49	127.35	9.46	20.84	2.69	11.96	3.17	1.08	3.56	0.6	3.64	0.74
Thompson_2005	6151	The_Americas	Western_USA	Rio_Grande_Rift / Potrillo	BasaltAlk	Alkaline	31.82	-107.31	45.29	2.34	14.18	10.21	11.06	10.49	0.16	1.74	3.2	0.54	99.21				33.4		221	349		219		72		35	613	25	183	56			553	34.6	66.5	8.55	34.4	6.9	2.2	6.38	0.95	5.23	0.99
Thompson_2005	8157	The_Americas	Western_USA	Rio_Grande_Rift / Potrillo	Basanite	Alkaline	31.95	-107.29	45.82	2.47	15.88	10.19	10.41	8.42	0.18	2.19	3.53	0.63	99.72		1.03		26.3		217	190		119		70		41	679	29	208	62			559	38.5	72	8.94	34.7	6.61	2.11	5.94	0.89	4.83	0.92
Thompson_2005	8144	The_Americas	Western_USA	Rio_Grande_Rift / Potrillo	Basanite	Alkaline	31.89	-107.26	44.35	2.37	13.95	11.49	10.91	11.51	0.19	1.21	2.88	0.51	99.37		0.55		32.5		240	324		234		84		21	903	27	160	53			406	31.5	61.2	7.96	32.7	6.59	2.11	6.23	0.94	5.07	0.97
Thompson_2005	6152	The_Americas	Western_USA	Rio_Grande_Rift / Potrillo	Basanite	Alkaline	31.82	-107.25	44.68	2.53	15.57	10.13	9.51	8.76	0.18	2.17	3.99	0.61	98.13				28		227	201		128		76		44	727	26	222	68			565	42.2	78.7	9.94	38.8	7.47	2.38	6.74	1	5.52	1.04
Thompson_2005	8160	The_Americas	Western_USA	Rio_Grande_Rift / Potrillo	Basanite	Alkaline	31.85	-107.25	43.88	2.34	14.3	10.59	10.38	10.61	0.18	1.9	3.33	0.55	98.06		0.93		31.6		230	379		225		78		31	632	26	173	56			414	34.8	66.9	8.57	34.4	6.88	2.2	6.34	0.95	5.12	0.98
Thompson_2005	8161	The_Americas	Western_USA	Rio_Grande_Rift / Potrillo	Basanite	Alkaline	31.85	-107.24	45.12	2.43	14.81	11.04	10	10.07	0.17	1.63	3.52	0.59	99.38				28.5		217	266		198		82		31	658	26	169	54			402	33.2	63.4	7.85	32.3	6.46	2.13	6.44	0.95	5.07	0.97
Thompson_2005	882	The_Americas	Western_USA	Rio_Grande_Rift / Potrillo	Basanite	Alkaline	32.21	-107.24	45.06	2.81	15.75	10.94	9.64	8.6	0.19	1.94	4.37	0.8	100.1		0.07		25.7		212	147		105		78		50	820	33	237	74			596	46.4	87.1	11.01	43.2	8.29	2.6	7.36	1.1	5.9	1.11
Thompson_2005	865	The_Americas	Western_USA	Rio_Grande_Rift / Potrillo	Basanite	Alkaline	32.14	-107.23	44.5	2.31	15.41	10.17	10.09	8.4	0.18	1.99	3.54	0.55	97.14		1		28.5		202	227		135		75		43	690	28	216	59			547	42.5	79.9	10.02	39.3	7.51	2.37	6.7	1.01	5.54	1.07
Thompson_2005	8159	The_Americas	Western_USA	Rio_Grande_Rift / Potrillo	BasaltAlk	Alkaline	31.8	-107.22	45.41	2.08	13.25	11.04	10.56	12.52	0.17	1.35	2.69	0.47	99.54		1.09		28.7		211	375		304		78		25	526	22	160	43			380	27.7	53.7	7.05	29	5.92	1.93	5.66	0.86	4.71	0.9
Thompson_2005	8164	The_Americas	Western_USA	Rio_Grande_Rift / Potrillo	Basanite	Alkaline	31.83	-107.22	44.94	2.05	13.63	11.37	9.66	12.32	0.18	1.47	2.98	0.49	99.09		0.08		27.8		197	397		320		91		28	506	24	148	44			336	27.1	52.8	6.69	27.9	5.7	1.89	5.73	0.86	4.63	0.91
Thompson_2005	8129	The_Americas	Western_USA	Rio_Grande_Rift / Potrillo	Basanite	Alkaline	31.93	-107.22	44.67	2.27	14.11	11.22	11.41	11.75	0.2	1.59	2.96	0.47	100.65		0.34		27.7		221	378		219		84		35	778	25	179	58			470	36.7	68.8	8.51	33.5	6.52	2.15	6.24	0.91	4.9	0.94
Thompson_2005	8101	The_Americas	Western_USA	Rio_Grande_Rift / Potrillo	BasaltAlk	Alkaline	31.97	-107.22	45.84	2.23	14.3	10.76	10.82	11.24	0.18	1.58	3.14	0.49	100.58		0.26		33.9		236	398		245		79		31	550	25	158	50			398	30.4	58.4	7.51	30.3	6.2	1.98	5.88	0.89	4.85	0.93
Thompson_2005	870	The_Americas	Western_USA	Rio_Grande_Rift / Potrillo	BasaltSub	Sub	32.05	-107.22	46.39	2.19	13.92	11.86	10.46	11.09	0.19	0.75	2.51	0.44	99.8		0.85		30.6		213	352		222		84		14	624	25	146	40			345	26.3	52.9	7.08	29.4	6.3	1.99	5.96	0.92	5.09	0.98
Thompson_2005	8140	The_Americas	Western_USA	Rio_Grande_Rift / Potrillo	Basanite	Alkaline	31.88	-107.21	44.87	2.27	14.17	10.42	10.54	10.96	0.18	1.6	3.27	0.48	98.76		0.26		32.1		257	408		235		74		33	572	25	167	50			384	31.1	58.9	7.4	30.2	6.13	1.98	6.18	0.89	4.88	0.94
Thompson_2005	8112	The_Americas	Western_USA	Rio_Grande_Rift / Potrillo	BasaltAlk	Alkaline	31.91	-107.21	45.38	2.21	14.93	10.11	10.38	11.47	0.18	1.58	3.28	0.51	100.03		0.13		32.2		241	291		217		73		42	589	26	200	55			466	36.2	68.8	8.73	34.5	6.81	2.11	6.41	0.93	5.12	0.98
Thompson_2005	8134	The_Americas	Western_USA	Rio_Grande_Rift / Potrillo	Basanite	Alkaline	31.92	-107.21	42.9	2.42	14.85	10.04	9.76	9.09	0.18	1.88	3.89	0.57	95.58		0.1		28.9		229	209		159		77		41	703	28	208	63			508	41.6	77.5	9.49	37.6	7.26	2.32	6.94	1.01	5.49	1.06
Thompson_2005	8128	The_Americas	Western_USA	Rio_Grande_Rift / Potrillo	Basanite	Alkaline	31.93	-107.21	46.59	2.13	15.66	11.2	9.19	7.54	0.2	1.95	4.45	0.67	99.58				23.3		189	184		107		89		58	755	31	276	70			555	50.2	94	11.72	45.2	8.42	2.58	7.34	1.1	5.97	1.14
Thompson_2005	898	The_Americas	Western_USA	Rio_Grande_Rift / Potrillo	Basanite	Alkaline	31.95	-107.21	43.97	2.15	14.44	10.03	11.35	10.62	0.17	1.55	2.82	0.5	97.6		1.18		31.5		228	367		216		74		32	620	24	161	53			505	33.4	63.7	8.12	32.6	6.42	2.06	5.92	0.9	4.87	0.93
Thompson_2005	8103	The_Americas	Western_USA	Rio_Grande_Rift / Potrillo	Basanite	Alkaline	31.98	-107.21	44.97	2.18	15.03	11.05	10.58	9.01	0.17	1.14	3.62	0.47	98.22				31.7		236	399		147		82		18	558	25	153	42			351	26.5	52.3	6.92	28.7	6.02	1.99	5.79	0.89	4.87	0.93
Thompson_2005	879	The_Americas	Western_USA	Rio_Grande_Rift / Potrillo	Basanite	Alkaline	32.08	-107.21	44.74	2.41	14.97	10.43	9.88	9.36	0.18	0.88	4.05	0.54	97.44		0.32		29.8		237	269		150		76		25	659	29	191	56			454	36.2	68.2	8.37	33.6	6.81	2.19	6.68	0.98	5.38	1.05
Thompson_2005	860	The_Americas	Western_USA	Rio_Grande_Rift / Potrillo	Basanite	Alkaline	32.17	-107.21	43.89	2.4	15.29	10.28	11.49	9.14	0.18	0.94	3.99	0.6	98.2		0.72		32.6		263	207		149		76		20	716	27	185	65			552	40.3	76.7	9.78	38.7	7.47	2.36	6.76	1.01	5.49	1.04
Thompson_2005	8138	The_Americas	Western_USA	Rio_Grande_Rift / Potrillo	Basanite	Alkaline	31.86	-107.2	43.84	2.46	15.07	10.51	10.79	9.83	0.17	1.01	3.81	0.51	98		0.55		32.8		298	248		169		74		12	666	26	193	57			610	36.5	70.4	9.01	35.7	7.12	2.26	6.58	0.99	5.46	1.04
Thompson_2005	6108	The_Americas	Western_USA	Rio_Grande_Rift / Potrillo	Basanite	Alkaline	32.15	-107.2	44.88	2.31	13.55	11.36	9.84	11.74	0.18	1.59	3.16	0.51	99.12				29.3		223	326		285		78		32	592	28	200	53			479	34.9	68.1	8.87	35.8	7.2	2.26	6.62	1.01	5.55	1.07
Thompson_2005	866	The_Americas	Western_USA	Rio_Grande_Rift / Potrillo	Basanite	Alkaline	32.04	-107.19	45.4	2.41	15.81	9.6	9.88	9	0.17	2.11	4.03	0.65	99.06				28.4		192	209		151		71		45	761	31	221	71			604	45.8	85	10.6	41.2	7.77	2.46	7.1	1.05	5.69	1.08
Thompson_2005	875	The_Americas	Western_USA	Rio_Grande_Rift / Potrillo	BasaltAlk	Alkaline	32.06	-107.19	45.12	2.36	15.1	10.27	10.71	11.11	0.17	1.53	3.01	0.47	99.85		0.28		32		238	312		198		73		34	583	29	181	53			349	33.4	64	8.21	32.9	6.63	2.11	6.25	0.95	5.24	1
Thompson_2005	6104	The_Americas	Western_USA	Rio_Grande_Rift / Potrillo	Basanite	Alkaline	32.12	-107.19	45.35	2.44	15.03	10.5	10.06	9.94	0.18	1.78	3.62	0.7	99.6		0.61		27.7		195	252		171		71		41	701	28	201	61			471	39.2	75.3	9.64	38.6	7.5	2.34	6.84	1.02	5.56	1.06
Thompson_2005	6103	The_Americas	Western_USA	Rio_Grande_Rift / Potrillo	Basanite	Alkaline	32.12	-107.19	44.95	2.47	15.28	9.97	10.05	10.36	0.17	1.97	3.86	0.62	99.7				30		236	215		197		69		39	667	26	203	61			473	38.9	73.6	9.4	37.2	7.28	2.3	6.59	0.99	5.44	1.04
Kloecking_2018	NM41	The_Americas	Western_USA	Rio_Grande_Rift / Potrillo	Basanite	Alkaline	31.79	-107.18	45.06	2.55	15.41	9.58	9.89	9.72	0.17	1.34	4.41	0.61	98.74			6.59	21.2		229.4	248.7	55.81	180.6	49.4	70.3	18.43	19.17	726.7	27	227.1	74.7	1.52	0.41	491.81	38.88	73.78	8.47	34.1	6.66	2.15	6.35	0.92	5.3	1.02
Thompson_2005	8136	The_Americas	Western_USA	Rio_Grande_Rift / Potrillo	BasaltAlk	Alkaline	31.86	-107.18	45.05	2.34	14.74	10.33	11.08	10.76	0.17	1.6	3.26	0.43	99.76		0.33		34.3		270	369		178		71		32	524	27	164	49			483	32.7	62.3	8.04	32.3	6.5	2.08	6.13	0.94	5.27	1.03
Thompson_2005	8111	The_Americas	Western_USA	Rio_Grande_Rift / Potrillo	BasaltAlk	Alkaline	31.93	-107.18	45.32	2.13	14.74	10.25	10.74	10.46	0.19	1.06	3.3	0.44	98.63		0.4		33.1		236	426		229		72		39	596	26	185	54			473	35.2	66.1	8.32	32.8	6.49	2.07	6.02	0.92	5.09	0.98
Thompson_2005	6102	The_Americas	Western_USA	Rio_Grande_Rift / Potrillo	Basanite	Alkaline	32.11	-107.18	45.41	2.45	15.65	10.8	9.45	8.67	0.19	2.2	4.25	0.64	99.71				26.9		212	134		111		74		47	789	29	258	74			620	47.5	87.6	10.58	41.5	7.85	2.5	7.47	1.09	5.86	1.11
Thompson_2005	8107	The_Americas	Western_USA	Rio_Grande_Rift / Potrillo	Basanite	Alkaline	31.96	-107.17	45.83	2.59	15.68	9.68	10.1	8.99	0.16	2.08	4.09	0.68	99.88				28.6		228	213		143		69		43	721	29	205	70			213	45	83.8	10.56	41.1	7.79	2.47	7.02	1.04	5.73	1.09
Thompson_2005	894	The_Americas	Western_USA	Rio_Grande_Rift / Potrillo	Basanite	Alkaline	31.98	-107.17	44.29	2.32	14.13	10.74	10.91	10.81	0.17	1.56	3.24	0.51	98.68		0.62		33.3		238	314		217		78		28	588	27	161	56			413	34	64.6	8.3	33.4	6.77	2.16	6.26	0.96	5.23	1
Thompson_2005	895	The_Americas	Western_USA	Rio_Grande_Rift / Potrillo	Basanite	Alkaline	32	-107.17	45.52	2.58	15.34	9.56	10.08	9.32	0.15	2.07	3.93	0.63	99.18		0.17		29.7		209	270		168		70		43	728	30	210	68			512	43	81	10.2	39.9	7.7	2.43	6.94	1.03	5.73	1.09
Thompson_2005	6100	The_Americas	Western_USA	Rio_Grande_Rift / Potrillo	Basanite	Alkaline	32.1	-107.17	45.08	2.42	15.44	10.6	9.99	8.72	0.19	2	3.97	0.62	99.03		0.57		27		207	136		113		79		44	858	30	246	71			585	44.9	83.3	10.04	39.8	7.54	2.42	7.15	1.04	5.64	1.08
Thompson_2005	699	The_Americas	Western_USA	Rio_Grande_Rift / Potrillo	Basanite	Alkaline	32.09	-107.16	45.11	2.45	15.52	10.69	9.53	8.71	0.19	2.09	4.12	0.62	99.03				27.5		220	136		113		78		46	784	29	252	72			621	45.9	85.9	10.83	42.1	7.99	2.55	7.11	1.08	5.89	1.14
Kloecking_2018	NM26	The_Americas	Western_USA	Rio_Grande_Rift / Potrillo	Basanite	Alkaline	32.18	-107.16	43.77	2.19	14.77	10.38	10.83	9.68	0.19	1.1	2.97	0.53	96.41			7.91	23.5		272.1	290.3	54.68	178.9	53.4	81.4	19.9	23.88	621.5	27	202.9	62.8	1.49	0.47	482.33	37.41	72.37	8.39	34.02	6.83	2.21	6.5	0.96	5.42	1.02
Thompson_2005	6143	The_Americas	Western_USA	Rio_Grande_Rift / Potrillo	Basanite	Alkaline	31.8	-107.15	44.65	2.54	14.97	10.84	10.45	9.48	0.19	1.68	3.42	0.54	98.76				31.2		218	247		154		78		28	643	31	180	57			528	34.3	66	8.58	34.9	7.06	2.26	6.65	0.99	5.41	1.03
Thompson_2005	883	The_Americas	Western_USA	Rio_Grande_Rift / Potrillo	BasaltAlk	Alkaline	32.05	-107.15	46.94	2.18	15.33	10.58	10.67	8.63	0.2	0.71	4.2	0.58	100.02		0.79		29.4		226	262		170		75		28	699	26	203	59			502	41.3	77.2	9.68	37.9	7.22	2.29	6.45	0.98	5.31	1.02
Kloecking_2018	NM40	The_Americas	Western_USA	Rio_Grande_Rift / Potrillo	Basanite	Alkaline	31.8	-107.14	44.41	2.43	14.69	11.07	10.43	10.12	0.19	1.58	3.23	0.5	98.65			10.52	23.2		260.6	278.6	68.35	185.8	52.2	82.5	20.67	36.41	644.8	25.9	182.1	59.8	1.15	0.23	486.83	33.85	65.75	7.72	31.97	6.59	2.23	6.6	0.97	5.4	1
Thompson_2005	8109	The_Americas	Western_USA	Rio_Grande_Rift / Potrillo	Basanite	Alkaline	31.99	-107.14	43.7	2.36	14.9	10.02	11.21	8.35	0.18	1.14	2.51	0.68	95.05		3.22		26.7		154	275		148		65		47	787	27	206	72			574	46.9	86.1	10.64	41.2	7.67	2.4	6.82	1.01	5.49	1.05
Thompson_2005	676	The_Americas	Western_USA	Rio_Grande_Rift / Potrillo	BasaltAlk	Alkaline	31.99	-107.14	45.09	2.02	14.17	10.79	10.34	11.18	0.19	1.48	3.05	0.42	98.73				33		226	383		220		78		26	545	29	147	43			455	29.3	57.3	7.64	31	6.41	1.99	6.04	0.92	5.07	0.99
Thompson_2005	8110	The_Americas	Western_USA	Rio_Grande_Rift / Potrillo	Basanite	Alkaline	32	-107.13	46.81	2.15	15.51	10.23	9.58	7.94	0.17	2.29	3.89	0.55	99.12		1.04		25.5		195	259		124		80		47	684	27	237	62			529	44.3	81.5	10.02	38.2	7.16	2.27	6.33	0.97	5.3	1.02
Thompson_2005	888	The_Americas	Western_USA	Rio_Grande_Rift / Potrillo	Basanite	Alkaline	32.05	-107.13	44.25	2.32	15.33	10.28	10.36	9.15	0.18	1.99	3.5	0.55	97.91		0.48		30.5		223	238		163		73		46	665	27	197	64			497	40.6	75.4	9.46	37	7.15	2.24	6.45	0.96	5.21	0.99
Thompson_2005	6140	The_Americas	Western_USA	Rio_Grande_Rift / Potrillo	Basanite	Alkaline	31.8	-107.12	44.46	2.38	14.7	10.48	10.73	10.91	0.18	1.67	3.2	0.47	99.18		0.01		32.3		231	335		199		72		33	590	29	179	53			493	32.7	62.2	7.7	31.5	6.39	2.09	6.5	0.94	5.13	1
Thompson_2005	695	The_Americas	Western_USA	Rio_Grande_Rift / Potrillo	Basanite	Alkaline	32.08	-107.11	45.11	2.54	15.78	9.64	10.25	9.08	0.18	1.98	3.75	0.66	98.97		0.13		28.8		206	182		152		73		38	953	31	227	73			698	45.3	84.7	10.57	41.3	7.78	2.49	7.01	1.05	5.7	1.09
Thompson_2005	6185	The_Americas	Western_USA	Rio_Grande_Rift / Potrillo	Basanite	Alkaline	31.94	-107.1	43.98	2.42	15.08	10.46	10.69	9.11	0.19	0.81	3.93	0.56	97.23		0.57		31.8		246	226		169		75		26	690	29	205	62			546	39.2	74.4	9.46	37.6	7.32	2.32	6.71	1.01	5.49	1.06
Kloecking_2018	NM34	The_Americas	Western_USA	Rio_Grande_Rift / Potrillo	BasaltAlk	Alkaline	32.08	-107.06	45.86	2.16	14.77	10.48	10.06	9.96	0.17	1.51	3.19	0.43	98.59			7.55	25.7		231.9	307.3	73.12	190.7	53.4	82.2	20.41	34.6	530.4	25.8	168.2	49.8	1.31	0.29	396.18	29.13	58.15	6.95	28.75	6.2	2.04	6.17	0.94	5.26	1.01
Kloecking_2018	NM53	The_Americas	Western_USA	Eastern_Transition_Zone / Lucero	BasaltSub	Sub	34.85	-107.05	50.49	1.51	14.89	11.09	8.48	8.5	0.17	0.72	3.02	0.21	99.08			11.2	21.5		187.6	273.4	85.84	205	87	99	18.5	19.72	291.7	23.9	126.1	12.9	1	1.32	171.26	12.54	27.37	3.52	15.49	3.93	1.33	4.31	0.72	4.37	0.86
Thompson_2005	6110	The_Americas	Western_USA	Rio_Grande_Rift / Potrillo	Basanite	Alkaline	31.79	-107.01	43.18	2.2	13.55	11.49	9.4	12.26	0.2	1.55	3.3	0.48	97.61				29.5		228	409		332		88		31	574	30	199	52			511	33.9	65.2	8.18	33.6	6.78	2.18	6.66	0.99	5.35	1.04
Thompson_2005	672	The_Americas	Western_USA	Rio_Grande_Rift / Potrillo	BasaltAlk	Alkaline	31.91	-106.96	45.49	2.09	14.94	10.62	10.87	10.65	0.18	1.49	2.91	0.48	99.72				32.6		227	326		184		79		26	559	30	167	48			488	31.6	61.6	8.07	33	6.7	2.1	6.13	0.96	5.36	1.03
Kloecking_2018	NM37	The_Americas	Western_USA	Rio_Grande_Rift / Potrillo	Basanite	Alkaline	31.92	-106.96	44.87	2.03	14.55	10.58	10.64	11.12	0.19	1.48	3.04	0.45	98.95			7.04	24.5		239.2	381.9	66.34	208.3	52.1	84.4	20.17	36.11	562.4	25.6	169.4	50.6	1.24	0.18	477.06	31.99	61.87	7.38	30.78	6.41	2.05	6.38	0.95	5.41	1.01
Thompson_2005	674	The_Americas	Western_USA	Rio_Grande_Rift / Potrillo	BasaltAlk	Alkaline	31.94	-106.96	47.33	2.13	14.59	10.95	10.54	10.06	0.19	1.35	2.88	0.46	100.48		0.32		30.7		216	308		183		86		25	555	30	171	44			457	30.2	59.1	7.81	32	6.67	2.07	6.29	0.96	5.35	1.02
Thompson_2005	675	The_Americas	Western_USA	Rio_Grande_Rift / Potrillo	BasaltAlk	Alkaline	31.95	-106.96	46.15	1.98	14.33	10.78	9.96	10.54	0.19	1.4	3.05	0.43	98.81				30.7		211	347		207		81		26	533	30	163	41			413	28	55.4	7.37	30.1	6.2	1.94	5.88	0.9	5.03	0.97
Thompson_2005	671	The_Americas	Western_USA	Rio_Grande_Rift / Potrillo	BasaltAlk	Alkaline	31.91	-106.94	45.24	2.14	14.99	10.69	10.96	10.31	0.19	1.55	2.7	0.48	99.25				32		227	314		174		81		27	580	32	172	49			488	32.3	62.8	8.29	33.5	6.84	2.13	6.44	0.98	5.48	1.07
Kloecking_2018	NM54	The_Americas	Western_USA	Eastern_Transition_Zone / Alberquerque	BasaltSub	Sub	34.83	-106.9	48.81	1.77	15.88	11.04	9.26	7.68	0.18	0.95	3.23	0.38	99.18			7.32	23.4		210.5	266.9	63.51	118.2	61	96	19.38	9.1	441	23.4	148.4	25.2	1.04	0.09	320.16	17.29	34.68	4.26	18.4	4.36	1.52	4.58	0.74	4.31	0.82
Kloecking_2018	NM68	The_Americas	Western_USA	Eastern_Transition_Zone / Alberquerque	BasaltSub	Sub	34.83	-106.9	50.26	1.55	15.09	10.78	9.62	8.93	0.17	0.52	2.69	0.23	99.84			5.44	28.1		203.5	223.3	61.68	189.3	90	91.7	18.31	7.92	311.4	20.5	107.7	15.5	0.86	0.13	147.51	10.73	22.79	2.99	13.46	3.54	1.27	3.91	0.66	3.84	0.76
Kloecking_2018	NM69	The_Americas	Western_USA	Eastern_Transition_Zone / Alberquerque	BasaltSub	Sub	34.83	-106.9	50.49	1.38	14.92	10.55	9.36	10.06	0.16	0.58	2.55	0.2	100.25			6.15	24.6		183.9	319.6	65.69	243.6	114	89.1	17.24	10.05	306.4	19	97.9	13.9	0.78	0.25	161.53	9.98	20.7	2.7	12.27	3.23	1.12	3.63	0.59	3.57	0.68
Righter_1995	386	The_Americas	Mexico	Nayarit	BasaltSub	Sub	21.4	-105.17	51.7	1.62	16.8	8.81	8.66	5.05	0.14	1.21	3.57	0.38	97.94						230	106		59	31	74		16	551	25	162	13			523	21	44		24
Kloecking_2018	NM75	The_Americas	Western_USA	Great_Plains / Ocate	BasaltAlk	Alkaline	36.04	-105.15	48.56	1.86	16.12	10.32	8.96	8.62	0.17	1.39	3.42	0.45	99.87			7.6	26.7		200	317.2	59.27	181.2	57.6	78	17.42	17.83	590.1	26.1	203.9	27.1	1.35	0.17	348.6	21.39	45.17	5.59	23.39	5.05	1.7	5.02	0.8	4.64	0.92
Righter_1995	381	The_Americas	Mexico	Nayarit	BasaltSub	Sub	21.69	-105.09	50.8	1.46	16.7	8.99	8.83	6.4	0.15	1.11	3.7	0.44	98.58						202	167		77	35	78		22	561	28	162	7			551	19	49		24
Righter_1995	396	The_Americas	Mexico	Nayarit	BasaltAlk	Alkaline	21.64	-105.03	47.8	1.89	17.2	9.52	10.36	7.19	0.16	0.78	3.41	0.34	98.65						273	104		64	32	69		18	524	27	153	23			262	17	41		25
Petrone_2003	SPC 155	The_Americas	Mexico	Nayarit	BasaltAlk	Alkaline	21.48	-104.81	49.22	2.07	17.48	9.01	9.01	6.81	0.16	1.49	3.37	0.37	98.99		0.51				197	318	33	139	37	80		14	456	31	231	37			217	23	50
Diaz_Bravo_2014	TPZ_10_09	The_Americas	Mexico	Tepic_Zacoalco Rift	BasaltAlk	Alkaline	21.41	-104.72	47.3	2.02	16.9	8.37	9.3	9.2	0.15	1.4	3.2	0.44	98.28		0.42	5.9	28		214	460	39.8	192	55	68	17.8	20	481	26.7	197	43.9	1.4	0.18	247	25.8	52.8	6.12	24.1	5.24	1.7	5.24	0.82	4.75	0.95
Kloecking_2018	NM78	The_Americas	Western_USA	Great_Plains / Ocate	BasaltSub	Sub	36.01	-104.72	49.54	1.53	16.59	10.6	9.11	7.87	0.17	0.88	3.45	0.38	100.12			10.22	30.1		186.2	216.7	55.57	129.1	54.4	86.4	18.45	9.7	563.1	24.4	156.3	18.7	1.06	0.02	349.28	19.21	41.02	5.14	21.08	4.61	1.54	4.66	0.75	4.38	0.9
Petrone_2003	SPC 150	The_Americas	Mexico	Nayarit	BasaltAlk	Alkaline	21.35	-104.71	48.64	2.57	17.88	10.02	9.24	5.31	0.18	1.31	3.29	0.46	98.9		0.62				254	226	36	87	38	92		11	498	32	224	36			264	26	48
Kloecking_2018	CO5.8	The_Americas	Western_USA	Great_Plains / Ocate	BasaltSub	Sub	36.01	-104.71	49.39	1.52	16.15	10.52	9.09	7.25	0.16	0.89	3.49	0.37	98.83		-0.03	9.24	24.6		174.1	186.7	48.84	117.1	58.1	84.4	18.78	10.32	552.5	26.5	135.1	16.6	1.23	0.04	353.75	19.6	41.15	5.28	22.28	4.91	1.64	4.83	0.78	4.57	0.91
Righter_1995	403C	The_Americas	Mexico	Jalisco	BasaltAlk	Alkaline	20.97	-104.68	48.8	1.78	16.3	9.29	8.89	6.2	0.15	0.98	3.8	0.41	96.6						245	128		70	35	79		6	575	25	156	18			403	21	50		23
Diaz_Bravo_2014	SAN_10_02	The_Americas	Mexico	Tepic_Zacoalco Rift	BasaltAlk	Alkaline	21.4	-104.68	47.6	1.86	17.1	10.8	10.7	6.6	0.19	0.6	3.3	0.27	99.02		0	5.5	31.1		305	19.6	43.2	21.9	17	92	20.8	6.1	583	25.9	160	21.1	1	0.06	161	15.7	35.5	4.85	21.4	5.2	1.76	5.28	0.81	4.78	0.94
Righter_1995	400	The_Americas	Mexico	Jalisco	BasaltSub	Sub	20.92	-104.65	50.5	1.41	16.1	8.27	8.16	5.8	0.16	0.99	3.5	0.41	95.3						210	146		79	58	83		8	641	26	169	15			576	24	55		22
Diaz_Bravo_2014	TPZ_10_13	The_Americas	Mexico	Tepic_Zacoalco Rift	BasaltAlk	Alkaline	21.41	-104.64	47.3	2.8	16.5	11.25	8.8	6.2	0.19	1.2	3.6	0.68	98.52		0	7.8	28.1		296	75.8	38.3	68.3	53	100	22.4	12	518	31.4	225	38.4	1.7	0.03	274	25.5	53.9	6.71	29.2	6.55	2.07	6.6	1.01	5.9	1.14
Petrone_2003	SPC 153	The_Americas	Mexico	Nayarit	BasaltAlk	Alkaline	21.32	-104.58	47.39	2.21	18.33	9.41	10.47	6.81	0.17	1.03	2.77	0.36	98.95		0.25				244	202	35	84	44	83		15	495	30	177	37			263	23	51
Righter_1992	122	The_Americas	Mexico	Jalisco	BasaltSub	Sub	20.8	-104.54	51.9	1.86	16	8.86	8.96	5.9	0.14	1.3	2.99	0.34	98.25						227	140		86	29	88		20	606	27	173	17			569	20	64
Gomez_Tuena_2003	Jal_05_15	The_Americas	Mexico	Jalisco Block volcanic fields	BasaltAlk	Alkaline	20.64	-104.51	48.8	1.9	16.2	9.63	8.5	6.6	0.1	1.1	3.5	0.5	96.83		1.2	8.3	25.5		234.5	167.7	38.9	116.9	40.5	101.8	21.1	11.7	709.3	26.4	170	16.3	1.2	0.1	436.7	21	50	6.7	28.3	6.3	1.9	5.9	0.9	5.2	1
Righter_1992	247	The_Americas	Mexico	Jalisco	BasaltAlk	Alkaline	20.64	-104.5	49.6	2.04	16.2	9.79	8.2	5.6	0.16	1.24	3.56	0.53	96.92		2.27				253	99		52	37	88		16	684	30	178	20			542	30	63
Righter_1992	268	The_Americas	Mexico	Jalisco	BasaltAlk	Alkaline	20.64	-104.5	49.8	1.97	16.4	10.05	8.5	6.6	0.18	1.12	3.5	0.47	98.59		1.89				243	159		93	39	86		13	577	29	165	18			474	20	56
Righter_1992	109	The_Americas	Mexico	Jalisco	BasaltAlk	Alkaline	20.64	-104.5	49.15	1.98	15.95	9.68	8.41	6.61	0.16	1.15	3.59	0.5	97.18						248	159		106	35	90		14	736	31	188	14			598	32	71
Righter_1992	269	The_Americas	Mexico	Jalisco	BasaltAlk	Alkaline	20.64	-104.5	49.3	1.93	16.3	10.04	8.46	6.9	0.17	1.11	3.6	0.47	98.28		2.39				240	161		90	35	86		14	584	28	161	17			458	21	54
Gomez_Tuena_2003	Jal_05_16	The_Americas	Mexico	Jalisco Block volcanic fields	BasaltAlk	Alkaline	20.64	-104.5	49.2	1.9	16.3	9.72	8.3	7.1	0.1	1.1	3.3	0.5	97.52		0.9	8.2	25.2		229.1	174.6	39	126.4	39.9	101.3	21	11.3	732.7	26.2	170	16.3	1.4	0.1	443.4	21.7	51.9	7	29.4	6.3	2	5.9	0.9	5.1	1
Righter_1992	248	The_Americas	Mexico	Jalisco	BasaltAlk	Alkaline	20.64	-104.5	49.2	1.89	15.9	10.04	8.07	7.5	0.16	1.09	3.9	0.44	98.19		1.53				234	167		111	33	90		13	720	27	160	16			507	29	62
Righter_2001	AY-501	The_Americas	Mexico	Jalisco	BasaltSub	Sub	20.09	-104.03	51.77	1.77	16.24	9.75	7.92	5.73	0.16	1.35	3.64	0.47	98.8		0.65		24		211	130		81	27	100	25	20	621	29	201	18.5			558	16	52
Kloecking_2018	NM94	The_Americas	Western_USA	Great_Plains / Raton-Clayton	BasaltSub	Sub	36.87	-104.02	48.84	1.43	16.35	10.15	9.47	8.16	0.16	0.84	3.34	0.42	99.16			7.44	29.3		192.3	182.9	55.49	110.6	33.9	89	18	10.16	608.6	21.5	157.4	23	0.82	0.03	408.33	23.41	46.38	5.58	22.31	4.48	1.49	4.42	0.68	4.01	0.77
Kloecking_2018	NM93	The_Americas	Western_USA	Great_Plains / Raton-Clayton	BasaltSub	Sub	36.88	-104.02	49.57	1.48	16.44	10.28	9.59	7.82	0.17	0.87	3.44	0.41	100.07			7.72	31.2		199.6	179.2	67.77	98.5	65.9	92.2	18.34	12.73	598.2	23.2	160.3	22.8	0.81	0.12	389.87	23.85	47.94	5.61	23.25	4.65	1.55	4.58	0.72	4.12	0.8
Kloecking_2018	CO19	The_Americas	Western_USA	Great_Plains / Raton-Clayton	BasaltAlk	Alkaline	36.89	-103.86	47.85	1.79	14.51	10.17	9.54	10.68	0.17	1.34	3.23	0.44	99.72			7.39	27.1		225.2	380.8	67.19	188.8	44	89.7	19.47	30.96	751.1	22.9	154.3	42.1	1.24	0.48	584.46	25.59	52.18	6.35	26.33	5.33	1.73	4.98	0.74	4.09	0.77
Kloecking_2018	CO5.3	The_Americas	Western_USA	Great_Plains / Raton-Clayton	BasaltAlk	Alkaline	36.9	-103.86	48.66	1.4	15.21	10.96	8.93	9.33	0.17	0.86	3.36	0.38	99.26		-0.76	7.6	24.1		172.8	234.6	54.84	205.4	87.6	88.8	18.23	12.85	523.7	24.3	129.9	16.4	1.05	0.1	363.57	21.04	42.36	5.34	21.67	4.55	1.5	4.53	0.73	4.36	0.85
Moore_1994	B9	The_Americas	Mexico		BasaltAlk	Alkaline	20.91	-103.73	49.5	2.44	16.2	11.23	9.07	5.8	0.19	1.2	3.8	0.58	100.01						300	23		38				15	523	34	205	26			370	29	61
Moore_1994	A7	The_Americas	Mexico		BasaltAlk	Alkaline	20.91	-103.73	50.4	2.06	17	10.45	8.64	6	0.17	1.32	3.47	0.47	99.98						243	85		82				16	544	29	180	20			502	28	58
Moore_1994	2-135	The_Americas	Mexico		BasaltAlk	Alkaline	21.18	-103.49	47.7	1.96	16.4	9.82	8.3	5.9	0.16	1.04	3.51	0.41	95.2						225	95		56				16	573	30	171				315	15	58
Moore_1994	A-73	The_Americas	Mexico		BasaltSub	Sub	21.18	-103.49	47.7	1.41	16.7	9.23	9.61	6.9	0.16	0.69	3.12	0.84	96.36						200	185		61				13	540	25	124				234	11	50
Moore_1994	4-107	The_Americas	Mexico		BasaltSub	Sub	21.18	-103.49	48.2	1.4	16.7	10.28	9.17	8.3	0.17	0.3	3.46	0.16	98.14						165	195		112				5	315	24	109				130	5	43
Moore_1994	48-166	The_Americas	Mexico		BasaltSub	Sub	21.18	-103.49	47.5	1.27	16.3	8.83	9.32	8.6	0.16	1.1	2.46	0.15	95.69						155	255		111				29	1050	23	104				224	9	42
Moore_1994	A-3	The_Americas	Mexico		BasaltSub	Sub	21.18	-103.49	46.6	1.08	16.4	8.54	9.58	8.9	0.15	0.6	2.82	0.2	94.87						165	430		173				10	440	21	95				227	10	47
Moore_1994	3-106	The_Americas	Mexico		BasaltSub	Sub	21.18	-103.49	47.4	1.14	15.7	9.08	9.15	9.2	0.15	0.82	2.81	0.22	95.67						145	370		175				15	470	23	96				279	9	49
Moore_1994	A-2	The_Americas	Mexico		BasaltAlk	Alkaline	21.18	-103.49	45.2	1.15	15.1	9.37	8.2	9.6	0.15	0.85	2.1	0.17	91.89						180	430		207				23	505	22	95				260	7	47
Kloecking_2018	NM85	The_Americas	Western_USA	Great_Plains / Raton-Clayton	BasaltSub	Sub	36.37	-103.43	48.32	1.28	15.67	11.36	9.24	9.21	0.19	0.72	3.17	0.41	99.57			10.16	29.7		182.5	265.2	62.6	217	66.5	94.2	18.63	11.24	620.1	23.7	144.7	24.9	0.93	0.05	485.78	25.62	49.68	5.95	23.97	4.89	1.49	4.77	0.75	4.32	0.86
Moore_1994	A-30	The_Americas	Mexico		BasaltSub	Sub	21.05	-103.42	47.1	1.25	16.3	9.88	9.25	8.2	0.16	0.44	2.66	0.14	95.38						175	260		145				7	365	23	97				112	5	43
Moore_1994	A-28	The_Americas	Mexico		BasaltAlk	Alkaline	21.03	-103.4	48.9	1.56	16.5	8.82	8.21	6.2	0.13	0.9	3.74	0.37	95.33
Moore_1994	A-85	The_Americas	Mexico		BasaltAlk	Alkaline	21.03	-103.38	49.2	1.4	17.5	9.43	9.91	6.9	0.17	0.52	3.86	0.2	99.09						210	270		113				10	370	49	132				264	25	47
Moore_1994	GD-6	The_Americas	Mexico		BasaltAlk	Alkaline	20.75	-103.28	48.4	2.03	17.25	10.76	9	5.08	0.13	0.81	3.43	0.26	97.15						220	65		40				9	560	26	139	15			256	34	30
Verma_2002	PUR01	The_Americas	Mexico	Guanajuato	BasaltSub	Sub	20.09	-100.48	51.98	1.81	16.9	9.27	8.46	6.15	0.16	1.1	3.55	0.4	99.78						154	152	34	52	21	88		22	435	31.6	207	13.2			446	15.4	33	3.8	18	4.1	1.38	4.25	0.65		0.76
Verma_2001	HP13	The_Americas	Mexico	Hidalgo	BasaltSub	Sub	20.39	-99.75	50.88	1.61	15.33	8.61	8.66	9.73	0.15	0.98	3.06	0.35	99.36		0.12				176	410	55	123	17	86		13	586	28.6	182	10.8			655	18.2	40	5.031	21.6	4.74	1.47	4.9	0.75		0.87
Verma_2002	ATH03	The_Americas	Mexico	Hidalgo	BasaltSub	Sub	20.56	-99.62	51.51	1.95	16.88	9.64	8.43	6.1	0.16	1.16	3.56	0.44	99.83						158	152	36	70	25	100		19	500	36.4	271	17.4			357	21.8	51	5.8	26.5	5.9	1.83	6.2	1		1.17
Verma_2002	ATH02	The_Americas	Mexico	Hidalgo	BasaltSub	Sub	20.56	-99.62	51.05	1.91	16.69	9.9	8.4	6.8	0.17	1.03	3.47	0.42	99.84						163	160	38	74	22	98		17.8	491	32.8	257	17.5			316	21	52	6.1	28.5	6.16	1.9	6.5	1.05		1.16
Verma_2001c	SJ07	The_Americas	Mexico	Hidalgo	BasaltSub	Sub	20.58	-99.6	51.36	1.45	17.41	8.38	8.97	6.76	0.15	0.74	3.18	0.32	98.72						172	162	34	47	24	82		10.9	650	25.8	163	9.2			310	15	34	4.4	19.2	4.32	1.42	4.56	0.8		0.8
Verma_2001c	SJ10	The_Americas	Mexico	Hidalgo	BasaltSub	Sub	20.62	-99.49	49.56	1.34	17.79	8.4	10.62	7.32	0.16	0.34	2.84	0.23	98.6		0.39				188	182	34	43	20	75		1.9	626	21.8	119	7.1			472	12.1	29	3.7	17.4	3.9	1.42	4.2	0.8		0.76
Verma_2001c	SJ11	The_Americas	Mexico	Hidalgo	BasaltSub	Sub	20.62	-99.49	49.78	1.36	17.8	8.48	10.38	7.47	0.15	0.36	2.97	0.23	98.98		0.14				198	174	36	38	18	77		3	625	21.8	121	7.2			256	10.4	24.3	3.14	14.6	3.26	1.22	3.62	0.65		0.73
Verma_2001c	SJ09	The_Americas	Mexico	Hidalgo	BasaltSub	Sub	20.63	-99.48	48.58	1.36	17.46	8.31	10.66	6.94	0.16	0.38	2.72	0.22	96.79		2.08				192	165	34	38	20	76		3.3	614	21.8	118	5.8			179	7.4	20	2.18	10	2.3	0.9	2.76	0.46		0.53
Straub_2013	SCEN22	The_Americas	Mexico	Chichinautzin volcanic field	BasaltSub	Sub	19.1	-99.24	51.04	1.63	16.66	8.33	7.84	7.53	0.14	1.11	3.8	0.41	98.49		0	11.46	23.53		167.51	255.45	35.25	113.73	52.96	89.6	18.51	16.55	482.78	28.18	206.9	19	1.31	0.23	273.6	18.67	40.6	5.32	22.84	5.24	1.67	5.3	0.84	4.9	1
Verma_2000	CHI13	The_Americas	Mexico	Morelos	BasaltSub	Sub	18.81	-99.21	51.67	1.61	15.66	8.77	8.08	8.47	0.15	1.22	3.42	0.47	99.52		-0.27				158	338	38	156	32	87		22.6	486	29.5	214	17.1			354	11.4	29	3.4	14.5	3.18	1.05	3.07	0.45		0.51
Marquez_2002	CHI-13	The_Americas	Mexico	Morelos	BasaltSub	Sub	19.08	-99.2	51.84	1.62	15.71	8.8	8.11	8.5	0.15	1.22	3.43	0.47	99.85									156				23	486	30	214	17			354
Marquez_2002	CHI-13	The_Americas	Mexico	Chichinautzin volcanic field	BasaltSub	Sub	19.08	-99.2	51.84	1.62	15.71	8.8	8.11	8.5	0.15	1.22	3.43	0.47	99.85									156				23	486	30	214	17			354
Straub_2013	CH-09-11	The_Americas	Mexico	Chichinautzin volcanic field	BasaltAlk	Alkaline	19	-99.19	49.43	1.92	16.83	9.34	9.14	7.95	0.16	0.87	3.68	0.35	99.67			8.08	26.11		195.65	251.77	40.1	123.48	44.94	77.59	17.68	14.01	498.08	30.98	206.8	17.31	1.5	0.37	169.56	15.38	35.33	4.64	20.37	5.02	1.7	5.51	0.89	5.35	1.09
Straub_2013	CH-08-19	The_Americas	Mexico	Chichinautzin volcanic field	BasaltAlk	Alkaline	18.97	-99.18	49.57	1.95	16.89	9.27	8.95	8.32	0.16	0.92	3.76	0.36	100.15			9.2	25.7		186.6	264.81	40.84	132.23	44.99	78.53	17.07	13.45	509.3	31.21	207.73	18.29	1.52	0.44	172.35	16.2	36.55	4.81	20.82	5.05	1.72	5.57	0.89	5.38	1.1
Straub_2013	MCH-06-12	The_Americas	Mexico	Chichinautzin volcanic field	BasaltAlk	Alkaline	18.98	-99.18	49.98	1.96	17.01	9.18	9.16	7.96	0.16	0.92	3.78	0.35	100.46		0	9.18	26.47		191.89	252.34	39.84	118.58	47.68	79.6	18.01	14.15	520.15	31.75	207.98	19	1.68	0.48	173.9	16.43	37.81	4.9	21.4	5.25	1.76	5.67	0.92	5.49	1.11
Wallace_1999	296	The_Americas	Mexico	Morelos	BasaltSub	Sub	19.05	-99.1	51.8	1.18	14.5	7.54	7.5	9.46	0.13	0.88	4	0.3	97.29									176	37	77	18	15	530	25	155	11			263	17	38
Straub_2013	ASC45B	The_Americas	Mexico	Chichinautzin volcanic field	BasaltSub	Sub	18.96	-99.07	50.17	1.72	16.65	9.01	9.23	8.29	0.16	0.98	3.65	0.35	100.21			8.21			190.32	325.74	39.76	124.08	34.95	79.62	17.48	15.42	451.79	29.51	192.57	18.37	1.4	0.07	215.8	17	38.06	5.03	21.16	5.01	1.67	5.22	0.84	5.02	1.02
Verma_2003	TIZ06	The_Americas	Mexico	Apan volcanic field	BasaltSub	Sub	19.9	-98.91	50.6	1.4	17.4	8.55	10.7	7.2	0.2	0.5	3.4	0.2	100.15		0				174	170	33	47	22	72		6.2	509.2	26.6	128	5			324	13.5	34.9	4.1	19.8	4.3	1.4	4.4	0.7		0.8
Verma_2002	ATH04	The_Americas	Mexico	Hidalgo	BasaltSub	Sub	20.44	-98.69	51.47	1.86	16.98	9.39	8.39	6.44	0.16	1.09	3.58	0.46	99.82						142	132	34	52	22	93		20	509	33.2	258	16.2			326	22	53	6	27	6.12	1.95	6.54	0.95		1.2
Verma_2001b	CHG02	The_Americas	Mexico	Puebla	BasaltAlk	Alkaline	19.92	-98.18	48.32	1.66	17.58	9.74	8.23	6.68	0.16	0.75	3.52	0.28	96.92		2.04				199	50	40	56	32	87		9.5	550	23	142.8	11.8			201	8.9	26	3	13.4	3.1	1.06	3.1	0.46		0.54
Verma_2001b	CHG12	The_Americas	Mexico	Puebla	BasaltSub	Sub	19.69	-98.09	50.09	1.72	17.38	9.7	8.96	7.12	0.16	0.74	3.78	0.33	99.98		-0.48				168	106	35	67	31	82		8.2	589	26	172	14.7			181	11.3	29	3.4	15.1	3.4	1.18	3.6	0.6		0.68
Verma_2002	MAL01	The_Americas	Mexico	Tlaxcala	BasaltSub	Sub	19.47	-98.06	51.89	2.12	16.43	10.17	8.15	5.39	0.18	1.21	3.66	0.62	99.82						173	126	57	42	34	84		14	552	28.2	206	19.2			260	18.9	45	5.3	23.7	5.1	1.66	5.27	0.84		0.94
Verma_2002	E28	The_Americas	Mexico	Puebla	BasaltSub	Sub	19.24	-97.64	51.82	1.29	15.86	8.44	8.42	8.67	0.15	1.46	3.39	0.36	99.86						162	316	34	182	32	84		28.2	659	24.5	179	12.2			509	20.3	44	5.3	21.9	4.57	1.35	3.74	0.53		0.56
Verma_2000b	CH55b	The_Americas	Mexico	Puebla	BasaltSub	Sub	19.68	-97.45	51.2	1.65	16.58	9.36	8.11	5.91	0.16	1.3	3.5	0.27	98.04		0.24																			18.2	39	4.8	21	4.68	1.58	4.86	0.86		0.9
Verma_2000b	CH51a	The_Americas	Mexico	Puebla	BasaltSub	Sub	19.68	-97.45	48.61	1.44	17.11	9.68	10.49	8.11	0.17	0.32	3.03	0.16	99.12																					6.9	17.6	2.51	11.93	3.24	1.22	3.89	0.66		0.84
Verma_2000b	CH51b	The_Americas	Mexico	Puebla	BasaltSub	Sub	19.68	-97.45	48.49	1.4	17.37	9.58	10.6	8.24	0.17	0.26	3.14	0.15	99.4																					6.9	17.9	2.5	12	3.3	1.24	3.8	0.69		0.81
Verma_2000b	CH53	The_Americas	Mexico	Puebla	BasaltSub	Sub	19.68	-97.45	48.36	1.48	16.77	9.84	10.05	8.51	0.17	0.39	3.18	0.2	98.95																					7.8	19	2.6	12.2	3.12	1.16	3.7	0.64		0.76
Verma_2002	E25	The_Americas	Mexico	Puebla	BasaltSub	Sub	19.29	-97.41	52	1.54	16.02	8.51	8.4	8.1	0.14	1.36	3.41	0.37	99.85						180	358	38	162	30	78		24.6	572	23.7	185	21			436	22.4	46.3	5.2	22.8	4.79	1.52	4.29	0.62		0.67
Verma_2002	E26	The_Americas	Mexico	Puebla	BasaltSub	Sub	19.28	-97.34	51.38	1.24	15.71	8.56	9.35	8.79	0.16	1.2	3.06	0.41	99.86						200	404	37	132	46	86		26.2	609	22.9	168	13.3			468	23.6	47.1	5.2	22.9	4.8	1.47	4.23	0.59		0.62
Carrasco_Nunez_2005	CP_124	The_Americas	Mexico	Perote	BasaltAlk	Alkaline	19.63	-97.11	49.9	1.8	15.74	9.97	8.17	8.59	0.17	1.19	3.44	0.39	99.36		0.19		27		204	357	42	163	12	88		23.4	501	26.2	174	13.6		0.84	303	18.9	39.9	5.04	22.3	5.73	1.84	5.59	0.89	5.21	1.01
Carrasco_Nunez_2005	CP_127	The_Americas	Mexico	Perote	BasaltAlk	Alkaline	19.6	-97.05	49.4	1.89	16.67	9.34	8.74	6.99	0.17	1.14	3.74	0.45	98.53		0.12		28.4		208	179	37	99	12	88		19.1	572	29.7	199	16.1		0.46	376	25.3	51.2	6.37	27.2	6.72	2.13	6.31	0.99	5.82	1.14
Carrasco_Nunez_2005	CP_48	The_Americas	Mexico	Perote	BasaltSub	Sub	19.62	-97.03	50.9	1.69	16.48	8.81	8.89	7.25	0.15	1.28	3.61	0.39	99.45		0.09		27.9		221	262	39	111	47	86		22.7	553	27.3	186	15		0.62	390	24.6	50.2	6.18	26.7	6.6	2	6.07	0.94	5.46	1.06
Carrasco_Nunez_2005	CP_70	The_Americas	Mexico	Perote	BasaltAlk	Alkaline	19.63	-97.02	49.7	1.86	16.41	9.14	8.75	7.31	0.16	1.28	3.62	0.48	98.71		0.45		28		210	228	33	104	27	93		24.1	584	27.9	196	16.9		1.07	406	26.9	54.6	6.75	28.7	6.88	2.14	6.32	0.96	5.57	1.06
Carrasco_Nunez_2005	CP_65	The_Americas	Mexico	Perote	BasaltSub	Sub	19.58	-97	51.5	1.29	16.78	8.54	8.78	6.75	0.15	1.02	3.32	0.25	98.38		0.18		31.4		180	204	35	82	9	80		21	393	25.5	139	8.1		0.55	300	16.6	33.3	4.11	17.9	4.57	1.48	4.68	0.78	4.77	0.98
Carrasco_Nunez_2005	CP_76	The_Americas	Mexico	Perote	BasaltAlk	Alkaline	19.63	-96.99	50	1.73	16.89	8.75	9.04	6.38	0.15	1.2	3.44	0.39	97.97		0.23		28.6		226	172	33	75	33	91		21.7	560	29.3	196	14.9		0.57	416	25.7	52.4	6.56	27.9	6.86	2.11	6.31	0.99	5.71	1.12
Carrasco_Nunez_2005	CP_141	The_Americas	Mexico	Perote	BasaltAlk	Alkaline	19.6	-96.94	48.7	1.79	16.4	9.29	9	7.96	0.16	1.12	3.53	0.42	98.37		0.07		27.8		214	280	36	135	20	92		14.5	559	27.6	185	14.9		0.35	399	25.1	49.6	6.19	26.6	6.46	2.04	6.02	0.94	5.37	1.04
Carrasco_Nunez_2005	CP_89	The_Americas	Mexico	Perote	BasaltSub	Sub	19.63	-96.94	50.9	1.56	16.55	8.75	8.93	7.89	0.16	1.11	3.55	0.4	99.8		0.14		27.4		203	246	38	117	11	84		20	537	26.1	187	14.8		0.53	340	24.1	47.3	5.67	23.9	5.79	1.87	5.45	0.87	5.09	1
Carrasco_Nunez_2005	CP_100	The_Americas	Mexico	Perote	BasaltSub	Sub	19.58	-96.93	51.5	1.19	17.06	8.89	9.02	6.77	0.15	0.88	3.27	0.2	98.93		0.09		30.7		190	219	40	84	16	80		17.7	354	25.8	127	7.1		0.46	271	14.8	30.1	3.75	16.2	4.3	1.44	4.58	0.76	4.76	0.97
Gomez_Tuena_2003	PS_99_11	The_Americas	Mexico	Chiconquiaco_Palma Sola volcanic field	BasaltAlk	Alkaline	19.97	-96.84	45.51	1.45	14.7	8.97	11.65	11.11	0.16	1.23	2.04	0.46	97.28		0.97	5.34	36.24		267.4	477.68	44.86	180.9	58.78	67.85	17.19	29.09	751.21	25	154.96	24.6	1.25	0.98	479.91	34.42	65.62	7.93	32.12	6.53	1.96	5.86	0.85	4.63	0.9
Siebert_2002	CP-48	The_Americas	Mexico	Veracruz	BasaltSub	Sub	19.43	-96.81	50.89	1.69	16.48	8.81	8.89	7.25	0.15	1.28	3.61	0.39	99.44		0.09		27.9		221	262	39	111	47	86		22.7	553	27.29	186	15.03		0.62	390	24.57	50.15	6.18	26.69	6.6	2	6.07	0.94	5.46	1.06
Siebert_2002	CP-89	The_Americas	Mexico	Veracruz	BasaltSub	Sub	19.43	-96.81	50.88	1.56	16.55	8.76	8.93	7.89	0.16	1.11	3.55	0.4	99.79		0.14		27.4		203	246	38	117	11	84		20	537	26.12	187	14.81		0.53	340	24.05	47.33	5.67	23.93	5.79	1.87	5.45	0.87	5.09	1
Gomez_Tuena_2003	PS_99_14	The_Americas	Mexico	Chiconquiaco_Palma Sola volcanic field	BasaltAlk	Alkaline	19.89	-96.75	46.38	2.38	15.99	10.55	10.49	7.97	0.16	1.02	2.66	0.57	98.17			4.16	27.89		266.98	219.72	43.4	91.51	37.83	96.65	20.54	19.3	783.06	27.74	193.11	22.34	1.64	0.6	380.2	26.13	56.85	7.45	33.06	7.23	2.34	6.81	1	5.32	1
Gomez_Tuena_2003	PS_99_25	The_Americas	Mexico	Chiconquiaco_Palma Sola volcanic field	BasaltAlk	Alkaline	19.93	-96.56	45.65	2.96	15.21	11.69	9	7.27	0.18	1.53	2.53	0.55	96.57		1.64	5.36	21.34		218.35	151.42	43.52	78.76	46.44	97.71	20.84	22.41	772.88	28.13	268.55	41.91	2.2	0.18	278.15	30.69	65.97	8.17	34.3	7.36	2.41	6.81	1.01	5.55	1.04
Espinoza_2005	PG139	The_Americas	Patagonia	Meseta	BasaltAlk	Alkaline	-46.75	-71.85	47	1.43	17.8	7.52	9.8	5.7	0.17	0.97	3.28	0.63	94.3		4.87		21		217	130	22	44				17	1080	24	164	14			547	32.5	72		41	7.4	2.16	6		4.35
Espinoza_2005	PG22	The_Americas	Patagonia	Meseta	BasaltAlk	Alkaline	-46.75	-71.85	47.1	1.08	16.45	8.39	9.45	7.05	0.28	2.17	2.47	0.52	94.96		3.79		38		285	230	37	102				69	645	23	115	7			1220	25	50		30.5	6.7	1.88	5.3		4.4
Espinoza_2005	PG54b	The_Americas	Patagonia	Meseta	BasaltAlk	Alkaline	-46.75	-71.85	48	1.38	16.85	8.39	9.7	7.9	0.16	0.97	3.78	0.61	97.74		0.4		22		232	232	35	140				19	1000	23	162	13			435	29	62		37	7	2	5.9		4.1
Espinoza_2005	PG138	The_Americas	Patagonia	Meseta	BasaltAlk	Alkaline	-46.75	-71.85	48.1	1.4	17.25	8.37	9.6	7.92	0.16	1.01	3.74	0.6	98.15		0.25		21		218	213	33	131				20	1100	23	158	14			430	30.5	66		37	7	2.05	5.6		4.25
Espinoza_2005	PG25	The_Americas	Patagonia	Meseta	Basanite	Alkaline	-46.75	-71.85	43.85	2.66	14.15	11.21	9.24	8.72	0.2	1.59	3.36	0.6	95.58		2.67		21		235	285	49	190				20	780	25	310	71			420	50	94		41	7.9	2.49	6.6		5.1
Espinoza_2005	PG56	The_Americas	Patagonia	Meseta	Basanite	Alkaline	-46.75	-71.85	44.8	2.52	13.5	11.61	8.6	8.8	0.18	0.97	3.7	0.5	95.18		2.85		27		260	350	53	205				16	500	27	225	38			560	28	63		34	6.8	2.2	6.5		5.2
Espinoza_2005	CC-313	The_Americas	Patagonia	Meseta	BasaltSub	Sub	-46.75	-71.85	48	1.33	14.31	9.64	9.82	11.29	0.17	0.97	2.7	0.52	98.75		0.38		30		235	671	40	294				29	769	19	113	17			431	29	61		29	5.45	1.8	5		4	0.75
Espinoza_2005	PG38	The_Americas	Patagonia	Meseta	Basanite	Alkaline	-46.75	-71.85	42.9	2.77	12	11.99	9.83	12.72	0.18	0.9	2.9	0.47	96.66		1.74		26		280	440	65	345				13	615	20	182	37			195	26.5	52		29.5	6	1.92	4.9		4.1
Espinoza_2005	PG33	The_Americas	Patagonia	Meseta	Basanite	Alkaline	-46.75	-71.85	43	2.22	11.25	11.18	8.8	15.9	0.18	0.88	2.27	0.58	96.26		2.6		23		225	385	70	610				14	595	21	182	57			430	37	66		34	6.5	2.05	5.7		4.3
Gorring_2001	MS-1	The_Americas	Patagonia		BasaltSub	Sub	-49.16	-71.74	49.96	2.05	16.1	10.38	8.73	6.81	0.21	0.92	3.49	0.42	99.07				20.0988			137.433	46.1585	138.903					577.575					0.141598	324.51	20.4363	43.2762		22.3941	4.92279	1.71643		0.837766
Stern_1990	AR	The_Americas	Patagonia		Basanite	Alkaline	-47	-71.7	44.9	3.07	15.21	11.68	7.53	6.4	0.21	1.76	4.7	0.94	96.4		2.68		13		180	160		110				31	1060	28	410	107		1.1	515	66.6	130		52	9.94	2.94		0.96
Stern_1990	CL	The_Americas	Patagonia		Basanite	Alkaline	-47	-71.7	45.07	2.85	14.87	11.5	7.13	7.61	0.21	1.78	4.82	0.91	96.75		2.81		12.5		170	217		185				40	1125	26	435	120		0.5	555	77.6	151		58	10.4	3.22		1
Gorring_2001	PL-8	The_Americas	Patagonia		BasaltAlk	Alkaline	-47.71	-71.55	49.5	2.13	16.61	9.84	8.72	7.56	0.1	1.12	3.77	0.37	99.72				23.8487			338.142	44.9502	128.119					540.998					0.319942	301.706	20.6915	44.2345		24.7659	5.3901	1.78788		0.833272
Gorring_2001	PL-7	The_Americas	Patagonia		BasaltAlk	Alkaline	-47.71	-71.54	49.68	2.13	16.81	9.71	8.63	7.39	0.15	1.15	3.64	0.4	99.69				23.441			328.603	45.2738	130.164					552.566					0.347289	263.953	19.4397	41.9065		20.4191	5.05793	1.69748		0.857126
Gorring_2001	MS-7B	The_Americas	Patagonia		BasaltAlk	Alkaline	-49.4	-71.53	49.65	2.34	15.36	11.44	8.23	7.82	0.13	1.26	3.64	0.44	100.31				19.2678			214.61	51.9724	185.92					682.713					0.0822564	339.445	29.9293	61.3128		30.7697	6.42961	2.02348		0.941986
Gorring_2001	MS-7A	The_Americas	Patagonia		BasaltAlk	Alkaline	-49.4	-71.53	49.64	2.19	15.3	10.88	8.31	7.92	0.17	1.33	3.48	0.37	99.59				19.8154			226.484	51.9086	183.458					631.695					0.089632	319.033	27.8382	58.7171		28.2847	6.05958	1.89937		0.919191
Gorring_2001	MS-7C	The_Americas	Patagonia		BasaltAlk	Alkaline	-49.4	-71.53	49.85	2.42	15.12	11.2	7.97	8	0.16	1.34	3.61	0.45	100.12				18.2425			228.764	52.031	214.759				17.452	607.65	22.311	216.192	40.16		0.172762	365.88	29.4088	61.8743		29.0103	6.48834	2.07024	5.871	0.947135	4.734	0.838
Gorring_2001	MS-12B	The_Americas	Patagonia		BasaltSub	Sub	-49.05	-71.52	50.09	1.86	16.02	10.62	8.03	6.49	0.15	0.94	3.64	0.37	98.21				20.1213			227.372	47.3868	148.697					543.132					0.321157	323.73	18.8918	39.8191		20.9145	5.07656	1.60087		0.773883
Gorring_2001	MS-12A	The_Americas	Patagonia		BasaltSub	Sub	-49.05	-71.52	50.32	1.78	15.95	10.66	8.14	7.03	0.13	0.87	3.52	0.35	98.75				20.0434			227.684	47.266	137.292					535.926					0.519948	211.563	15.4652	37.013		18.2798	4.51427	1.51626		0.731273
Gorring_1997	CL-7	The_Americas	Patagonia		BasaltSub	Sub	-48.78	-71.51	49.32	2.06	15.69	10.74	9.79	8.12	0.16	0.94	3.42	0.34	100.58				22.3			263	47	164					569						219	20.5	44.9		22.3	5.38	1.74		0.84
Choo_2012	PT1‚Äê3	The_Americas	Patagonia	Moro_Chico	BasaltSub	Sub	-52.06	-71.42	50.8	2.81	12.73	10	9.09	7.63	0.13	1.24	2.91	0.48	97.82		0.8	9.48	23.69			147	46	187	64			21.7	678	25.82	224	36.4	1.81	0.44	318	25.9	54.1	7.5	32.2	7.95	2.76	8.06	1.21	6.02	1.02
Choo_2012	PT1‚Äê2	The_Americas	Patagonia	Moro_Chico	BasaltSub	Sub	-52.06	-71.42	50.67	2.77	12.66	10.15	9.05	8	0.14	1.07	2.88	0.47	97.86		0.88	9.91	23.4			320	48	202	63			19.5	678	25.6	221	36.3	1.86	0.45	312	25.6	53.1	7.5	32.2	7.81	2.75	8.07	1.21	6.02	1.01
Choo_2012	PT1‚Äê1	The_Americas	Patagonia	Moro_Chico	BasaltSub	Sub	-52.06	-71.42	50.51	2.69	12.32	10.28	8.87	8.8	0.14	1.14	3.25	0.47	98.47		0.59	7.26	20.5			378	47	210	53			19.2	631	23.01	196	32.3	1.85	0.44	286	24.9	51.9	7.3	31.4	7.68	2.61	7.45	1.06	5.5	0.91
Gorring_2001	RB-6	The_Americas	Patagonia		BasaltAlk	Alkaline	-47.88	-71.37	48.51	2.21	16.74	10.36	9.19	7.84	0.14	0.77	3.35	0.43	99.54				23.1266			168.304	46.9663	127.96					517.342					0.264886	164.841	16.0969	33.8239		17.6251	4.51325	1.50781		0.747793
Gorring_2001	S86	The_Americas	Patagonia		BasaltSub	Sub	-48.63	-71.35	49.3	2.05	15.23	10.93	9.24	8.79	0.13	0.95	3.28	0	99.9				22.03			328.75	48.95	178.27					487.5					0.012	410.63	20.97	42.44		22.07	4.995	1.655		0.734
Gorring_2001	LC-5	The_Americas	Patagonia		BasaltSub	Sub	-49.24	-71.34	51.81	2	14.67	10.48	7.82	7.94	0.14	0.99	3.27	0.61	99.73				19.9286			287.99	48.6539	199.745					511.569					1.03596	233.111	21.5545	46.0827		24.807	5.56189	1.687		0.834277
Gorring_2003	8	The_Americas	Patagonia	Meseta	Basanite	Alkaline	-46.93	-71.34	43.79	2.76	14.87	10.79	8.79	7.86	0.15	2.57	4.98	1.52	98.08				19			156	42	102					1335					0.58	697	88	173		62	12.2	3.53		1.34
Gorring_2001	RB-1	The_Americas	Patagonia		BasaltSub	Sub	-48.17	-71.3	51.48	1.5	16.51	10.98	8.64	5.93	0.2	0.45	3.64	0.21	99.54				21.2898			173.768	46.4235	103.59					321.811					0.391298	161.94	10.1324	22.3937		12.5866	3.67643	1.11377		0.71853
Gorring_2003	9	The_Americas	Patagonia	Meseta	Basanite	Alkaline	-46.97	-71.3	48.16	2.25	16.37	9.69	6.94	7.58	0.08	2.28	4.58	0.89	98.82				17			225	41	162					878					0.57	476	44	87		38	7.6	2.27		0.98
Gorring_2001	PL-3C	The_Americas	Patagonia		BasaltSub	Sub	-47.77	-71.28	51.54	1.76	16.35	10.15	8.33	6.31	0.13	0.6	3.86	0.33	99.36				20.6722			233.956	42.1534	97.3393					439.69					0.206722	164.12	11.7652	27.3143		15.8997	4.37712	1.39313		0.736112
Gorring_2001	PL-3B	The_Americas	Patagonia		BasaltSub	Sub	-47.77	-71.28	50.67	1.81	16.56	10.33	8.55	6.38	0.13	0.48	3.87	0.31	99.09				21.2059			251.636	43.3566	115.373					472.723					0.111908	171.537	12.3876	28.1346		17.1117	4.82907	1.49071		0.757953
Gorring_2001	CL-4B	The_Americas	Patagonia		BasaltSub	Sub	-48.72	-71.27	51.72	2.12	15.45	10.82	7.75	6.96	0.14	1.06	3.72	0.43	100.17				20.3322			220.18	45.9773	141.304					590.145					0.991067	278.929	20.23	43.6274		24.3169	6.2427	1.93718		0.916482
Gorring_2001	LC-9	The_Americas	Patagonia		BasaltSub	Sub	-49.15	-71.22	50.69	2.22	15.1	10.74	8.12	7.84	0.16	1.16	3.44	0.56	100.03				19.853			283.947	50.8431	197.949					725.071					0.779594	831.987	28.3753	58.8414		30.5059	6.62413	1.99305		0.892902
Gorring_2001	CL-6	The_Americas	Patagonia		BasaltSub	Sub	-48.55	-71.22	50.01	1.83	15.63	11	8.98	8.03	0.17	1	3.53	0.33	100.51				23.4972			279.679	48.7618	160.321					554.783					0.521928	231.437	21.9376	45.1229		25.0567	5.64556	1.76749		0.805766
Gorring_2001	PL-4B	The_Americas	Patagonia		BasaltAlk	Alkaline	-47.85	-71.22	48.38	2.35	17.46	10.42	9.1	6.79	0.15	0.77	3.53	0.46	99.41				21.864			102.457	44.5124	86.6718					517.187					0.24021	140.695	16.1774	33.3353		17.7461	4.49046	1.48048		0.754946
Gorring_2001	PL-4A	The_Americas	Patagonia		BasaltAlk	Alkaline	-47.85	-71.22	48.54	2.35	16.92	11.07	9	7.14	0.17	0.73	3.68	0.46	100.06				24.0199			138.521	48.5486	95.6724				11.35	550.93	26.43	143.14	16.76		0.206612	154.501	17.5467	35.8975	4.494	18.819	4.91593	1.5674	4.586	0.79	4.365	0.87
Ramos_1992	S94	The_Americas	Patagonia	Lake_Strobel	BasaltAlk	Alkaline	-48.5	-71.2	47.97	2.04	16.07	9.8	10.05	8.36	0.18	1.34	3.37		99.18				28			316	58	117					783					1.4	392	27.8	56.7		27.1	6.32	1.9		0.87
Ramos_1992	S65	The_Americas	Patagonia	Lake_Strobel	Basanite	Alkaline	-48.5	-71.2	44.98	3.06	15.04	11.71	9.32	8.72	0.27	1.08	4.22		98.4				20.2			244	48	143					741					1.3	371	48.3	94.3		46.6	8.88	2.8		1.11
Ramos_1992	S86	The_Americas	Patagonia	Lake_Strobel	BasaltSub	Sub	-48.5	-71.2	49.3	2.05	15.23	10.93	9.24	8.79	0.13	0.95	3.28		99.9				22			329	49	178					488					0	411	21	42.4		22.1	5	1.66		0.73
Gorring_2003	11	The_Americas	Patagonia	Meseta	Basanite	Alkaline	-46.93	-71.19	45.65	2.34	16.63	9.86	8.43	7.38	0.13	2.35	4.68	1.01	98.46				21			212	41	119					1084					0.58	543	63	126		48	9.4	2.71		1.15
Gorring_2001	CL-7	The_Americas	Patagonia		BasaltSub	Sub	-48.57	-71.18	49.32	2.06	15.69	10.74	9.79	8.12	0.16	0.94	3.42	0.34	100.58				22.2748			262.591	47.028	164.08				20.96	569.314	23.49	178.95	22.4		0.168368	218.565	20.497	44.926	5.553	22.2748	5.37523	1.73597	5.33	0.838703	4.131	0.788
Dorazio_2005	PA-322	The_Americas	Patagonia	Camusu_Aike	BasaltAlk	Alkaline	-50.41	-71.16	48.11	4.16	16.38	11.4	8.08	5.13	0.13	1.01	3.52	0.46	98.38		0.75	6.1	17		231	14	44	55				10.4	670	25.7	208	32		0.17	261	24	52	7.1	31	7.2	2.41	6.6	0.92	5.1	0.95
Dorazio_2005	PA-315	The_Americas	Patagonia	Camusu_Aike	BasaltAlk	Alkaline	-50.32	-71.13	47.17	4.08	15.9	12.5	8.41	5.09	0.15	0.81	3.4	0.56	98.07		0.7	7.1	19		240	22	43	47				12.4	610	30.3	228	33		0.27	306	25.5	55	7.4	33	7.7	2.72	7.8	1.04	6.1	1.13
Gorring_2001	CL-5	The_Americas	Patagonia		BasaltSub	Sub	-48.78	-71.13	48.91	2.13	15.86	10.94	8.57	8.02	0.15	0.94	3.28	0.33	99.13				22.6089			292.273	50.7351	144.564					519.294					0.558516	237.051	20.0264	45.3318		23.4993	5.27039	1.60817		0.725293
Dorazio_2005	PA-320	The_Americas	Patagonia	Camusu_Aike	BasaltSub	Sub	-50.41	-71.11	51.56	2.03	14.63	10.17	8.71	7.17	0.14	0.35	3.21	0.27	98.24		0.93	6.8	18		154	214	39	140				10.6	373	20.4	118	13.6		0.44	163	13.7	26.9	3.8	17.4	4.9	1.84	5.2	0.78	4.1	0.74
Gorring_2003	5	The_Americas	Patagonia	Meseta	BasaltAlk	Alkaline	-46.8	-71.11	49.28	2	17.32	9.57	9.54	5.99	0.14	1.47	3.46	0.41	99.18				27			176	37	76					595					0.66	302	27	57		29	6.1	1.82		0.88
Gorring_2001	LT108	The_Americas	Patagonia		BasaltSub	Sub	-48.67	-71.1	50.2	2.1	16.49	10.42	9.01	6.01	0.22	1.02	3.44	0	98.91				23.729			264.6	42.3	76.74					538.9					0.74	419.4	25.73	51.67		23.68	5.629	1.835		0.817
Gorring_2003	7	The_Americas	Patagonia	Meseta	BasaltAlk	Alkaline	-46.83	-71.08	49.66	1.98	16.69	9.91	8.96	6.96	0.15	1.32	3.59	0.51	99.73				20			192	40	87					589					0.45	259	19	41		24	5.7	1.57		0.82
Gorring_2001	LC-22	The_Americas	Patagonia		BasaltSub	Sub	-48.28	-71.03	51.11	1.46	16.09	10.15	8.27	7.72	0.17	0.41	3.68	0.23	99.29				21.0403			287.259	47.0485	145.334					392.85					0.127606	124.976	9.74088	20.5533		12.0865	3.37035	1.203		0.595168
Gorring_2003	16	The_Americas	Patagonia	Meseta	BasaltAlk	Alkaline	-47.08	-71.03	47.84	2.48	16.24	10.38	10.04	7.14	0.17	1.19	3.64	0.44	99.56				24			222	44	73					570					0.18	208	19	40		20	5.2	1.67		0.81
Dorazio_2005	PA-324	The_Americas	Patagonia	Camusu_Aike	BasaltAlk	Alkaline	-50.55	-71.01	47.25	4.21	16.84	11.42	8.09	5.01	0.14	1.1	3.44	0.45	97.95		0.6	6.7	16		230	14	42	56				15.4	675	25.7	207	32		0.45	256	24.1	52	7.1	31	7.1	2.59	6.7	1.01	5.2	0.94
Gorring_2003	17	The_Americas	Patagonia	Meseta	Basanite	Alkaline	-47.1	-71.01	45.45	2.63	16.31	10.33	9.8	7.18	0.17	2.08	3.9	0.79	98.64				27			183	42	91					868					0.39	500	47	92		41	8.3	2.35		1.04
Gorring_2001	S94	The_Americas	Patagonia		BasaltAlk	Alkaline	-48.63	-71	47.97	2.04	16.07	9.8	10.05	8.36	0.18	1.34	3.37	0	99.18				28.02			316	58	116.9				22.02	782.6	26.54	169.23	24.23		1.413	391.6	27.77	56.739	7.168	27.136	6.315	1.901	5.306	0.867	4.526	0.854
Gorring_2003	26	The_Americas	Patagonia	Meseta	BasaltAlk	Alkaline	-46.82	-70.92	48.87	2.06	16.48	10.19	7.98	7.36	0.11	1.6	3.27	0.57	98.49				22			241	44	169					798					0.38	412	30	57		33	7.4	2.14		1
Gorring_2001	LC-20	The_Americas	Patagonia		BasaltSub	Sub	-48.32	-70.83	51.57	1.55	16.67	10.5	8.29	6.89	0.12	0.55	3.69	0.15	99.98				20.8136			237.959	45.355	97.4408					385.104					0.406953	146.317	10.1686	23.8166		13.797	3.83136	1.27367		0.692751
Gorring_2001	RB-4A	The_Americas	Patagonia		BasaltSub	Sub	-47.83	-70.83	51.4	1.43	15.71	9.92	9.53	6.24	0.11	0.5	3.58	0.19	98.61				18.8305			215.386	45.038	123.175					371.951					0.341667	134.92	8.96877	19.51		13.3949	3.6011	1.16477		0.588211
Gorring_2001	RB-4B	The_Americas	Patagonia		BasaltSub	Sub	-47.83	-70.83	50.92	1.64	16.3	10.72	8.38	6.58	0.19	0.47	3.62	0.25	99.07				19.7737			206.437	45.6772	146.226					465.67					0.267933	131.693	8.82895	21.8302		13.3937	3.64825	1.34461		0.681204
Gorring_2003	AP-01g	The_Americas	Patagonia	Meseta	BasaltAlk	Alkaline	-46.73	-70.83	47.05	2.02	15.44	10.44	9.65	9.61	0.24	1.54	3.26	0.53	99.78				25			325	49	165					694					0.58	399	32	64		28	6.1	1.8		0.8
Gorring_2003	AP-01ttb	The_Americas	Patagonia	Meseta	BasaltAlk	Alkaline	-46.73	-70.83	46.5	1.97	15.5	10.15	9.18	10.25	0.17	1.48	3.02	0.49	98.71							320	79	211				32	698	25	185	42			427	24
Gorring_2001	LC-19	The_Americas	Patagonia		BasaltSub	Sub	-48.37	-70.82	51.42	1.51	15.67	10.75	6.28	7.41	0.18	0.41	3.88	0.15	97.66				20.9933			243.051	47.4158	125.96					395.886					0.580029	142.881	9.08502	20.9842		13.4773	3.80955	1.28041		0.679566
Gorring_2003	LC-26	The_Americas	Patagonia	Meseta	Basanite	Alkaline	-47.07	-70.8	45.65	2.67	16.01	10.13	10.86	7.19	0.19	1.24	4.63	0.89	99.46				27			203	42	87					966					0.56	581	50	92		45	8.2	2.38		0.96
Stern_1990	PAT9	The_Americas	Patagonia		Basanite	Alkaline	-47	-70.8	49.04	2.6	16.81	10.19	6.69	5.75	0.15	2.42	5.02	0.71	99.38		0.37		13.1		130	103		73				39	980	22	282	74		0.4	490	44.7	91		39.4	7.98	2.61		0.79
Gorring_2003	CV-01s	The_Americas	Patagonia	Meseta	Basanite	Alkaline	-46.67	-70.78	45.1	2.72	16.18	10.09	9.8	7.65	0.14	2.42	3.93	1.01	99.04				17			136	42	134					988					0.48	729	57	105		46	8.6	2.4		0.92
Gorring_2003	CV-01ttb	The_Americas	Patagonia	Meseta	Basanite	Alkaline	-46.67	-70.78	44.7	2.72	15.6	10.7	9.48	8.51	0.17	2.34	3.9	0.98	99.1							181	82	153				40	1094	26	283	77			751	50
Bruni_2008	PA390	The_Americas	Patagonia	San_Bernardo	Basanite	Alkaline	-44.72	-70.78	46.8	1.62	13.7	8.4	9.61	10.1	0.14	4.14	2.21	0.92	97.64		0.46		29		260	507	42	174				219	858	24.8	331	14.2		7	477	37	94	13.8	59	9.3	2.21	6.4	0.86	4.6	0.88
Bruni_2008	PA389	The_Americas	Patagonia	San_Bernardo	Basanite	Alkaline	-44.72	-70.78	46.3	1.57	13.7	8.51	9.46	10.4	0.15	3.51	2.86	0.97	97.43		0.74		31		278	500	42	192				191	1044	26.9	314	17		6.2	551	52	121	16.4	68	11.3	2.68	7.6	1.02	5	0.95
Bruni_2008	PA388	The_Americas	Patagonia	San_Bernardo	Basanite	Alkaline	-44.71	-70.77	46.4	1.63	13.9	8.81	9.87	11.2	0.15	3.22	2.73	1.03	98.94		0.06		29		258	476	46	221				168	1115	28.2	309	17.8		5.2	573	57	130	17.3	71	11	2.89	7.8	1	5.1	0.97
Gorring_2003	AT-02s	The_Americas	Patagonia	Meseta	Basanite	Alkaline	-46.87	-70.73	45.72	2.28	14.73	9.38	8.31	8.39	0.16	2.94	4.6	1.54	98.05				14			220	39	161					1213					0.85	711	94	165		70	11.7	3.22		1.17
Gorring_2003	LC-28	The_Americas	Patagonia	Meseta	Basanite	Alkaline	-46.87	-70.73	46.31	2.38	15.19	9.71	7.83	8.49	0.17	2.71	4.84	1.36	98.99				15			240	41	184					1343					0.52	653	86	159		64	11.2	3.34		1.2
Gorring_2003	AT-01s	The_Americas	Patagonia	Meseta	Basanite	Alkaline	-46.87	-70.73	46.29	2.42	15.46	9.19	8.09	8.53	0.19	2.74	4.76	1.25	98.92				15			218	40	171					1075					0.57	662	79	137		57	10.2	2.79		1.07
Gorring_2003	AT-01ttb	The_Americas	Patagonia	Meseta	Basanite	Alkaline	-46.87	-70.73	46	2.4	15.3	9.34	7.69	8.58	0.17	2.88	4.81	1.33	98.5							230	58	198				52	1301	30	406	98			731	66
Gorring_2003	AT-03s	The_Americas	Patagonia	Meseta	Basanite	Alkaline	-46.87	-70.73	45.68	2.37	14.31	9.37	8.99	10.18	0.17	2.32	4.09	1.24	98.72				18			386	44	226					1030					0.47	626	72	132		58	9.8	2.76		1.04
Gorring_2003	LC-27	The_Americas	Patagonia	Meseta	Basanite	Alkaline	-46.93	-70.72	45.57	2.33	15.06	9.87	8.12	8.37	0.22	2.68	5.4	1.58	99.2				14			243	41	175					1479					0.76	738	99	178		75	12.1	3.41		1.32
Gorring_2003	CV-02g	The_Americas	Patagonia	Meseta	Basanite	Alkaline	-46.59	-70.68	44.19	2.85	14.51	10.45	10.79	9.57	0.23	2.33	3.91	1.12	99.95				27			313	47	160					1121					0.58	715	71	132		57	10.6	3.05		1.18
Gorring_2003	CV-02s	The_Americas	Patagonia	Meseta	Basanite	Alkaline	-46.59	-70.68	44.03	2.77	14.39	10.16	10.92	9.58	0.21	2.32	3.74	1.11	99.23				29			322	47	174					1097					0.44	739	66	127		56	10.1	2.96		1.14
Gorring_2001	MOL-3B	The_Americas	Patagonia		BasaltSub	Sub	-48.91	-70.66	50.78	1.66	16.07	10.27	8.04	6.77	0.12	1.05	3.81	0.31	98.88				20.4177			259.415	44.974	158.416					643.277					0.428293	341.582	29.1029	57.6339		24.9418	5.46747	1.65892		0.788186
Gorring_2001	MOL-3A	The_Americas	Patagonia		BasaltAlk	Alkaline	-48.91	-70.66	49.84	1.67	15.32	10.02	8.5	7.21	0.16	1.05	3.71	0.32	97.8				20.0335			246.26	44.665	157.897				31.48	664.535	22.81	148.16	25.13		0.510099	331.567	27.4809	55.7945	6.435	25.0137	5.18478	1.60297	4.604	0.748927	4.074	0.772
Gorring_2001	MOL-2	The_Americas	Patagonia		BasaltSub	Sub	-48.91	-70.62	48.58	1.6	15.94	10.29	8.74	8.13	0.15	0.8	3.19	0.32	97.74				20.2151			278.398	48.1833	184.303					727.382					0.619905	317.706	22.6981	46.0485		20.2083	4.36629	1.42778		0.67932
Gorring_2001	AG-5	The_Americas	Patagonia		BasaltSub	Sub	-48.62	-70.58	52	1.75	14.62	10.34	8.12	7.55	0.18	0.71	3.37	0.32	98.96				19.4425			250.478	46.5527	171.175					407.753					1.0548	175.029	12.9965	28.9816		16.3222	4.04334	1.36027		0.692948
Gorring_2001	MP-2B	The_Americas	Patagonia		BasaltAlk	Alkaline	-48.65	-70.54	47	1.65	15.97	10.57	12.06	6.54	0.15	0.96	3.73	0.41	99.04				17.8906			186.997	48.4753	151.564					585.173					0.182362	322.397	25.765	50.397		20.1347	4.47942	1.46143		0.636734
Gorring_2001	MP-2D	The_Americas	Patagonia		BasaltAlk	Alkaline	-48.65	-70.54	48.31	1.65	16.22	10.24	10.71	6.55	0.14	0.93	3.52	0.35	98.62				17.6352			192.256	48.0841	163.936					607.735					0.222582	423.667	25.042	46.9436		19.9343	4.2403	1.443		0.607042
Gorring_2001	MP-2C	The_Americas	Patagonia		BasaltAlk	Alkaline	-48.65	-70.54	48.65	1.75	16.11	10.88	9.95	6.97	0.18	1.06	3.81	0.39	99.75				19.0889			190.852	49.8031	159.852					621.817					0.248686	346.911	27.3387	52.5417		23.5582	4.86777	1.59265		0.697461
Gorring_2001	MP-2A	The_Americas	Patagonia		BasaltAlk	Alkaline	-48.65	-70.54	47.98	1.64	16.13	10.4	8.28	7.61	0.16	0.87	3.62	0.26	96.95				18.8493			177.157	48.7226	140.7					595.655					0.166474	293.482	24.3113	48.8985		20.0082	4.16821	1.40912		0.614587
Dorazio_2000	PA-243	The_Americas	Patagonia	Pali_Aike	BasaltAlk	Alkaline	-52.83	-70.5	48.14	2.75	13.96	10.09	9.98	8.36	0.15	1.34	2.98	0.9	98.65		0.95		25		244	290	44	146				25	832	27.8	219	50		0.34	431	40	82	10.5	44	9.4	3.01	8.2	1.13	5.8	0.99
Dorazio_2000	PA-240	The_Americas	Patagonia	Pali_Aike	Basanite	Alkaline	-51.84	-70.5	43.8	3.32	12.24	11.59	9.34	11.83	0.16	1.88	3.53	0.9	98.59		1.03		19		251	360	56	287				30.4	939	29	299	70		0.51	505	50	104	13	54	11.3	3.5	9.8	1.35	6.5	1.15
Dorazio_2000	PA-242	The_Americas	Patagonia	Pali_Aike	BasaltAlk	Alkaline	-51.83	-70.5	45.45	2.46	13.21	10.55	10.24	11	0.17	1.2	3.53	0.75	98.56		1.22		21		227	314	51	239				18.5	934	25	191	52		0.39	419	36	73	9	38	8.2	2.55	7.4	1.02	5.4	0.93
Gorring_2001	PL-5B	The_Americas	Patagonia		BasaltSub	Sub	-47.43	-70.47	50.95	1.57	16.35	10.64	8.37	6.99	0.17	0.46	3.75	0.25	99.5				19.6001			194.175	46.6943	139.987					407.758					0.236354	146.616	8.71434	19.4079		12.2981	3.76629	1.2202		0.67063
Gorring_2001	PL-5A	The_Americas	Patagonia		BasaltSub	Sub	-47.43	-70.47	51.16	1.55	16.67	10.28	8.33	7.03	0.15	0.47	3.6	0.2	99.44				18.4297			189.826	44.0266	140.168					387.741					0.289756	128.087	8.0886	19.7608		12.522	3.56308	1.18769		0.627634
Gorring_2001	LC-12	The_Americas	Patagonia		BasaltAlk	Alkaline	-48.77	-70.35	49.14	1.58	15.45	9.03	8.68	10.51	0.15	0.85	4.02	0.56	99.97				21.231			449.313	48.2025	251.4					987.559					0.522118	340.516	36.6303	72.9225		31.7098	6.09593	1.77684		0.724405
Gorring_2001	MP-1A	The_Americas	Patagonia		Basanite	Alkaline	-48.51	-70.35	46.44	2.67	14.03	10.16	8.6	9.31	0.16	1.44	4.81	1	98.62				18.487			328.769	47.0564	226.745					1134.31					0.654155	667.546	60.9098	115.807		52.834	9.74996	2.8985		1.12616
Gorring_2001	LC-18	The_Americas	Patagonia		BasaltSub	Sub	-49.15	-70.22	51.7	1.75	15.02	10.92	7.86	7.21	0.19	0.55	3.67	0.24	99.11				19.6579			234.202	48.4393	180.025					424.855					0.759039	188.96	15.8016	31.7912		19.9259	4.52413	1.41085		0.739287
Gorring_2001	MP-5A	The_Americas	Patagonia		BasaltAlk	Alkaline	-48.3	-70.22	49.48	1.71	17.59	9.6	9.82	5.35	0.17	1.04	3.9	0.44	99.1				26.1331			122.52	35.8349	40.3164					700.577					0.297419	363.557	24.9847	51.86		24.3967	5.20817	1.67358		0.736412
Gorring_2001	MP-5D	The_Americas	Patagonia		BasaltAlk	Alkaline	-48.3	-70.22	48.86	1.65	17.15	9.87	11.13	6.13	0.15	1	3.95	0.42	100.31				25.6921			150.062	39.7819	48.5136					727.5					0.207002	355.225	24.5532	51.4303		25.2232	5.09152	1.63536		0.728893
Dorazio_2000	PA-213	The_Americas	Patagonia	Pali_Aike	BasaltAlk	Alkaline	-52	-70.21	46.52	2.6	12.78	10.73	10	10.87	0.16	1.17	3.33	0.64	98.8		0.81		19		228	274	50	247				21.6	727	24.1	165	48		0.31	433	35	70	8.6	36	7.9	2.5	7.2	1.01	5.1	0.92
Dorazio_2000	PA-210b	The_Americas	Patagonia	Pali_Aike	Basanite	Alkaline	-52.02	-70.2	43.39	2.77	10.14	11.07	10.49	14.99	0.17	1.25	3.49	0.75	98.51		1		14		239	476	56	429				31.6	819	22.1	200	68		0.77	598	49	93	10.8	43	8.6	2.61	7.3	0.97	4.8	0.83
Gorring_2001	MP-6	The_Americas	Patagonia		BasaltAlk	Alkaline	-48.29	-70.2	49.88	1.54	16.5	11.63	7.92	6.55	0.2	0.79	3.83	0.32	99.16				19.7925			220.313	54.1372	194.789					449.705					0.0712807	232.797	15.3259	33.8993		18.012	4.14787	1.3976		0.719032
Gorring_2001	GB-1	The_Americas	Patagonia		Basanite	Alkaline	-48.57	-70.18	44.92	2.98	13.91	10.08	12.41	7.56	0.17	2.59	3.33	1.19	99.14				11.76			229.161	41.6157	214.008					1279.11					0.90698	754.133	53.3647	111.341		51.1686	10.5302	3.40392		1.19686
Bruni_2008	PAT71	The_Americas	Patagonia	San_Bernardo	BasaltAlk	Alkaline	-44.65	-70.18	47.3	2.02	14.6	10.62	8.42	9.89	0.16	1.59	3.29	0.48	98.37		0.42		23		205	288	50	230				30.6	565	24.4	170	32.3		0.62	334	30	59	7.1	28.3	5.9	1.8	5.3	0.86	4.6	0.88
Dorazio_2000	PA-234b	The_Americas	Patagonia	Pali_Aike	Basanite	Alkaline	-52	-70.17	43.2	2.46	11.48	10.67	9.41	16.04	0.16	1.19	3.45	0.75	98.81		0.7		19		230	550	60	495				23.7	741	22.5	193	55		0.35	483	40	82	9.8	40	8.3	2.69	7.4	1.03	5.1	0.86
Bruni_2008	PA409	The_Americas	Patagonia	San_Bernardo	Basanite	Alkaline	-44.87	-70.11	46.3	2.38	13.4	10.26	7.02	11.4	0.15	2.66	3.83	0.9	98.3		0.88		18		148	480	46	355				55	959	25	341	70		1.01	565	60	115	13.4	52	9.7	3.14	7.6	1.02	5.3	0.9
Dorazio_2000	PA-121	The_Americas	Patagonia	Pali_Aike	BasaltAlk	Alkaline	-52.07	-70.07	48.15	2.97	14.29	9.95	9.73	7.97	0.15	1.39	3.24	1	98.84		0.81		21		256	185	44	98				22.6	839	28.4	214	55		0.38	488	42	84	10.5	44	9.4	3.05	8.4	1.17	6.1	1.04
Bruni_2008	408	The_Americas	Patagonia	San_Bernardo	Basanite	Alkaline	-44.87	-70.07	46	2.59	13.7	10.71	7.54	10.3	0.15	2.53	3.69	0.83	98.04		0.71		15		167	326	48	291				51	906	24.7	301	62		0.95	581	54	106	12.6	49	9.4	2.82	7.5	1.04	5.3	0.91
Dorazio_2000	PA-217	The_Americas	Patagonia	Pali_Aike	BasaltAlk	Alkaline	-52.05	-70.05	46.64	3.39	11.3	12.63	11.57	8.06	0.18	1.28	3.39	0.54	98.98		0.44		22		265	203	49	158				24.7	730	25.5	176	50		0.44	477	38	72	8.9	37	8.2	2.62	7.4	1.04	5.4	0.94
Dorazio_2000	PA-129	The_Americas	Patagonia	Pali_Aike	BasaltAlk	Alkaline	-51.05	-70.05	48.19	3.32	14.48	10.34	9.84	6.36	0.15	1.65	3.14	0.81	98.28		1.31		20		267	194	43	72				32.8	778	29.5	234	55		0.61	584	40	81	10.3	43	9.3	2.88	8.7	1.23	6.1	1.08
Dorazio_2000	PA-237	The_Americas	Patagonia	Pali_Aike	BasaltAlk	Alkaline	-52.96	-70.04	46.09	2.76	12.79	10.15	10.72	11.06	0.15	1.22	3.36	0.94	99.24		0.51		20		231	277	48	203				19.4	813	24.1	165	51		0.28	532	46	87	10.4	42	8.8	2.8	7.5	1.04	5.1	0.93
Dorazio_2000	PA-222	The_Americas	Patagonia	Pali_Aike	Basanite	Alkaline	-51.05	-70.02	43.84	3.81	11.44	12.14	11.26	10.07	0.17	1.94	3.27	0.77	98.71		0.57		22		293	293	53	178				34.6	876	27.8	264	68		0.56	599	44	87	11.2	47	9.9	3.16	9.1	1.23	6.1	1.06
Gorring_2001	MP-4	The_Americas	Patagonia		Basanite	Alkaline	-48.17	-70	46.68	2.67	14.58	10.05	8.26	7.69	0.18	2.38	4.29	1.33	98.11				18.1626			239.351	39.2476	192.602					1581.47					0.490105	685.087	122.605	242.612		103.296	15.939	4.31541		1.60924
Bruni_2008	PAT72	The_Americas	Patagonia	San_Bernardo	BasaltAlk	Alkaline	-45.18	-69.98	47	2.05	14.6	10.53	8.33	9.66	0.15	1.58	3.17	0.46	97.53		0.04		22		207	286	50	226				29.9	561	24.7	168	32.1		0.6	354	29.6	57	7	28	5.9	1.84	5.4	0.84	4.7	0.91
Bruni_2008	400	The_Americas	Patagonia	San_Bernardo	Basanite	Alkaline	-45.2	-69.97	46.8	3.06	14.5	10.17	7.51	7.76	0.14	3.09	4.17	0.88	98.08		0.55		16		180	180	40	147				57	932	25.8	379	74		0.96	646	65	126	14.8	58	11.1	3.26	8.5	1.15	5.7	0.93
Bruni_2008	402	The_Americas	Patagonia	San_Bernardo	Basanite	Alkaline	-45.19	-69.97	46.9	2.94	14.4	9.9	7.84	7.92	0.14	2.95	3.42	0.83	97.24		1.51		15		184	195	41	152				51	940	24.4	332	66		0.92	618	59	114	13.5	53	10.1	2.94	8	1.07	5.4	0.9
Choo_2012	CPI0907	The_Americas	Patagonia	Pali_Aike	BasaltAlk	Alkaline	-52.12	-69.87	45.43	2.67	10.95	10.98	12.06	10.96	0.15	1.21	3.44	0.72	98.57		‚Äê0.15	7.47	23.39			381	61	264	71			19	898	24.17	180	61.3	1.72	0.27	623	48.8	87.9	10.5	41.1	8.43	2.87	8.6	1.13	5.67	0.93
Dorazio_2000	PA-205	The_Americas	Patagonia	Pali_Aike	BasaltAlk	Alkaline	-52.05	-69.81	45.95	2.8	11.71	10.42	9.37	12.23	0.17	1.35	3.1	0.66	97.76		1.23		19		236	365	53	338				24.5	684	23.1	202	52		0.39	523	35	75	8.9	37	7.9	2.51	7.5	0.98	5	0.86
Choo_2012	PA06	The_Americas	Patagonia	Pali_Aike	BasaltAlk	Alkaline	-52.08	-69.79	46.4	2.51	11.19	11.21	11.01	11.27	0.16	1.23	3	0.53	98.51		‚àí0.11	6.32	24.28			251	61	260	55			21.7	697	23.85	181	48.9	1.83	0.27	437	32.1	63.2	8.1	32.7	7.38	2.56	7.63	1.04	5.33	0.91
Choo_2012	PA07	The_Americas	Patagonia	Pali_Aike	BasaltAlk	Alkaline	-52.08	-69.78	46.3	2.52	11.39	11.17	10.84	11.32	0.16	1.26	3.17	0.55	98.68		0.06	6.08	23.56			247	58	240	53			22.4	700	24.61	182	48.9	1.8	0.3	449	32.5	64.3	8.8	36	8.04	2.69	7.99	1.09	5.7	0.94
Choo_2012	CPI0902	The_Americas	Patagonia	Pali_Aike	BasaltAlk	Alkaline	-52.07	-69.78	46.6	2.53	11.33	11.15	10.89	10.94	0.16	1.28	3.18	0.56	98.62		‚Äê0.06	6.69	23.45			292	59	247	58			21.8	681	24.62	186	49.3	1.72	0.27	442	33	65.5	8.3	33.4	7.38	2.52	7.52	1.04	5.62	0.95
Choo_2012	CPI0901	The_Americas	Patagonia	Pali_Aike	BasaltAlk	Alkaline	-52.07	-69.78	46.66	2.57	11.42	11.23	10.92	10.94	0.16	1.27	3.16	0.54	98.87		‚Äê0.06	6.96	23.35			289	58	241	50			20.7	758	22.93	171	48	1.7	0.28	500	33.1	65.3	8.2	33.5	7.44	2.56	7.6	1.05	5.42	0.91
Dorazio_2000	AOB-1	The_Americas	Patagonia	Pali_Aike	BasaltAlk	Alkaline	-52.08	-69.77	47.14	2.89	13.56	11.5	9.38	9.91	0.16	1.21	3.03	0.46	99.24		0.47		22		241	261	51	210				24.5	586	24.2	181	39		0.41	335	26	54	7	30	7	2.29	6.7	0.99	5	0.91
Choo_2012	CPI0903	The_Americas	Patagonia	Pali_Aike	BasaltAlk	Alkaline	-52.07	-69.77	48.48	2.8	12.44	10.54	10.54	8.37	0.14	1.39	3.32	0.58	98.6		‚Äê0.12	6.64	24.31			436	49	162	44			26.4	657	25.59	208	43.9	2.04	0.43	388	28.8	59.9	7.7	32.4	7.69	2.59	7.77	1.09	5.73	0.99
Choo_2012	CPI0904	The_Americas	Patagonia	Pali_Aike	BasaltAlk	Alkaline	-52.07	-69.77	46.64	2.57	11.6	11.14	10.68	10.55	0.16	1.39	3.54	0.58	98.85		‚àí0.34	6.8	23.06			195	57	241	54			24.9	718	25.06	197	54.2	1.81	0.31	467	34.6	68.1	8.7	35.4	7.88	2.67	8.04	1.08	5.65	0.93
Dorazio_2000	PA-118	The_Americas	Patagonia	Pali_Aike	BasaltAlk	Alkaline	-52.09	-69.73	46.57	2.78	13.11	11.36	9.27	10.95	0.16	1.26	3	0.51	98.97		0.74		24		248	362	57	262				21.8	640	24	198	43		0.31	362	28	59	7.5	33	7.5	2.37	6.8	0.98	5.1	0.87
Choo_2012	PA01‚Äê5	The_Americas	Patagonia	Pali_Aike	BasaltAlk	Alkaline	-52.11	-69.71	46.34	2.74	11.05	11.41	9.83	12.29	0.15	1.24	3.16	0.54	98.75		0.15	6.59	21.61			443	64	399	61			26.4	736	23.96	219	48.9	1.81	0.38	464	34.7	69.2	9.9	41.2	9	2.89	8.65	1.13	5.81	0.94
Choo_2012	PA2801	The_Americas	Patagonia	Pali_Aike	BasaltAlk	Alkaline	-52.11	-69.71	45.43	2.84	10.1	11.09	10.04	13.65	0.16	1.45	2.85	0.63	98.24		0.24	6.11	22.24			209	65	411	60			23.8	723	23.34	213	51.2	1.95	0.26	459	34	68.5	9.6	39.8	8.65	2.82	8.29	1.1	5.55	0.89
Choo_2012	CPI0905	The_Americas	Patagonia	Pali_Aike	BasaltAlk	Alkaline	-52.11	-69.7	46.82	2.87	10.24	11.15	10.07	10.21	0.14	1.5	3	1.16	97.16		0.98	5.59	22.2			292	59	353	57			26	770	24.43	230	55.2	1.98	0.31	488	36.3	72	9.3	38.6	8.37	2.78	8.19	1.09	5.48	0.92
Choo_2012	CPI0906‚Äê1	The_Americas	Patagonia	Pali_Aike	BasaltAlk	Alkaline	-52.11	-69.7	46.85	2.79	11.64	11.56	10.1	10.54	0.16	1.5	3.18	0.6	98.92		‚Äê0.34	7	23.75			295	59	262	58			23.5	676	23.35	221	46.1	1.9	0.32	404	30.7	63.9	8.2	34.5	7.83	2.63	7.69	1.06	5.56	0.92
Choo_2012	CPI0904‚Äê1	The_Americas	Patagonia	Pali_Aike	BasaltAlk	Alkaline	-52.11	-69.7	45.87	2.51	11.24	11.03	10.75	10.74	0.15	1.26	3.15	0.58	97.28		1.23	6.21	22.64			285	57	238	50			20.9	674	24.19	171	45.2	1.62	0.26	444	33	63.4	8.2	33.4	7.44	2.55	7.48	1.04	5.5	0.94
Stern_1990	BN31	The_Americas	Patagonia	Pali_Aike	Basanite	Alkaline	-52	-69.7	45.38	3.14	12.9	10.76	11.36	8.51	0.19	1.63	3.99	0.61	98.47		0.4		22.4			178		98				29	932	22	270	68		0.8	604	36.1	80.8		39.7	8.47	2.75		0.94
Stern_1990	PA3	The_Americas	Patagonia	Pali_Aike	Basanite	Alkaline	-52	-69.7	45.1	3.94	12.31	12.02	9.01	9.81	0.17	1.97	3.77	0.92	99.02		0.61		18.4			162		177				28	1079	24	348	75		0.2	510	41.4	91.8		47.3	10.5	3.31		1.1
Stern_1990	BN36C	The_Americas	Patagonia	Pali_Aike	BasaltAlk	Alkaline	-52	-69.7	45.09	3.62	10.62	12.46	9.05	13.5	0.17	1.36	2.63	0.63	99.13		0.58		20.8			450		400				15	640	22	222	53		0.2	320	29.6	66.2		34.2	7.66	2.42		0.88
Choo_2012	PA02‚Äê3	The_Americas	Patagonia	Pali_Aike	BasaltAlk	Alkaline	-52.11	-69.68	46.22	2.73	11.57	11.47	9.98	10.97	0.15	1.48	3.41	0.63	98.61		0.03	6.44	22.88			192	58	256	54			24	660	23.16	215	44.1	1.93	0.37	394	29.9	62.1	8.6	35.8	8.1	2.66	7.9	1.07	5.58	0.91
Choo_2012	PA03	The_Americas	Patagonia	Pali_Aike	BasaltAlk	Alkaline	-52.11	-69.67	46.39	2.78	11.83	11.29	10.27	10.2	0.15	1.51	3.45	0.61	98.48		0.01	6.91	22.5			291	47	146	66			27.6	720	25.72	230	51.4	2.18	0.38	444	33.9	69.3	9.6	39.8	8.96	2.93	8.61	1.18	6.15	1.01
Choo_2012	PA05‚Äê3	The_Americas	Patagonia	Pali_Aike	BasaltAlk	Alkaline	-52.11	-69.67	46.47	2.76	11.44	11.45	9.87	10.38	0.15	1.49	3.16	0.58	97.75		0.3	6.68	23.11			304	59	260	59			25	676	24.35	224	47.4	1.97	0.35	400	29.9	62.3	8.1	34	7.72	2.63	7.75	1.07	5.6	0.93
Choo_2012	PA05‚Äê1	The_Americas	Patagonia	Pali_Aike	BasaltAlk	Alkaline	-52.11	-69.67	46.45	2.8	11.64	11.57	10.12	10.49	0.16	1.49	3.24	0.6	98.56		‚àí0.22	6.85	23.47			298	59	262	54			24	683	23.91	222	48.1	1.97	0.43	403	30.8	63.8	8.3	34.1	7.76	2.66	7.78	1.07	5.49	0.92
Choo_2012	PA05‚Äê2	The_Americas	Patagonia	Pali_Aike	BasaltAlk	Alkaline	-52.11	-69.67	46.8	2.78	11.69	11.56	10.07	10.53	0.16	1.5	3.23	0.6	98.92		‚àí0.25	7.12	23.7			347	58	259	56			24.1	683	23.34	218	46.5	1.95	0.33	397	30.5	63.1	8.3	34.8	7.88	2.65	7.81	1.07	5.54	0.94
Choo_2012	PA09‚Äê4	The_Americas	Patagonia	Pali_Aike	BasaltAlk	Alkaline	-52.08	-69.58	46.31	3.3	10.97	11.7	9.92	11.08	0.16	1.74	3.06	0.77	99.01		‚àí0.55	9.69	25.27			393	64	305	75			31.3	857	29.74	317	61.1	2.36	0.31	538	42.1	93.8	11.9	48.5	10.67	3.54	10.84	1.55	7.43	1.2
Choo_2012	PA09‚Äê05‚Äê2	The_Americas	Patagonia	Pali_Aike	BasaltAlk	Alkaline	-52.08	-69.58	45.99	3.17	10.63	11.84	9.83	11.55	0.16	1.66	3.21	0.73	98.77		‚Äê0.46	6.18	19.6			381	64	329	73			29.3	717	27.44	269	57.1	2.63	0.5	486	47.4	91.9	13.7	50.8	10.99	3.6	11.26	1.42	7.16	1.13
Choo_2012	PA09‚Äê05‚Äê1	The_Americas	Patagonia	Pali_Aike	BasaltAlk	Alkaline	-52.08	-69.58	45.68	3.24	10.48	11.92	9.89	11.73	0.16	1.68	3.25	0.73	98.76		‚àí0.31	5.87	20.35			294	60	262	58			23.5	641	23.92	206	45.8	2.19	0.39	411	36.2	69.9	10.6	40.3	9.05	3.05	9.21	1.22	6.18	0.99
Dorazio_2000	PA-224	The_Americas	Patagonia	Pali_Aike	BasaltAlk	Alkaline	-52.13	-69.55	47.4	2.84	12.38	10.57	8.97	11.29	0.16	1.26	3.07	0.58	98.52		0.69		24		262	346	53	278				24.2	635	25	211	45		0.4	388	31	63	8.2	35	7.8	2.54	7.4	1.04	5.2	0.97
Gorring_2001	GB-5B	The_Americas	Patagonia		BasaltSub	Sub	-48.41	-68.93	51.04	1.99	15.25	10.38	8.31	7.69	0.14	0.72	3.62	0.29	99.43				17.9981			267.517	48.1353	186.39					551.87					0.300443	277.346	14.0659	28.4306		14.2206	3.83032	1.42437		0.626644
Gorring_2001	GB-5A	The_Americas	Patagonia		BasaltSub	Sub	-48.41	-68.93	51.19	2.03	15.2	10.51	8.44	7.73	0.13	0.75	3.74	0.28	100				18.8017			266.415	49.8373	194.349					467.954					0.262224	268.85	14.5498	30.3143		15.5727	3.88642	1.51069		0.626562
Gorring_2001	MI-2	The_Americas	Patagonia		BasaltSub	Sub	-47.58	-68.85	51.82	1.83	15.47	9.88	8.33	7.04	0.14	0.55	3.65	0.24	98.95				18.4674			230.191	44.4081	133.449					445.258					0.288021	184.978	11.0804	23.7997		13.1831	3.43471	1.34364		0.618718
Stern_1990	CH	The_Americas	Patagonia		Basanite	Alkaline	-45	-68.8	45.74	2.35	13.2	10.78	6.69	11.87	0.17	2.51	3.85	0.92	98.08		1.62		13.7		150	464		380				56	990	25	350	88		0.9	600	60.9	123		52	10.2	2.97		0.88
Gorring_2001	CL-4A	The_Americas	Patagonia		BasaltSub	Sub	-47.51	-68.46	51.53	2.06	15.45	10.62	7.95	7.3	0.17	0.87	3.77	0.38	100.1				21.8991			273.739	45.3928	136.285					587.661					0.81218	216.865	19.6667	41.7784		21.6865	5.63423	1.82422		0.89191
Gorring_2001	MI-4	The_Americas	Patagonia		BasaltAlk	Alkaline	-47.39	-68.42	47.62	2.25	14.93	10.57	8.43	9.42	0.13	1.34	3.45	0.41	98.55				18.8714			315.193	53.468	231.582					650.969					0.300912	271.186	20.7639	45.4472		21.8923	5.14159	1.63311		0.709428
Stern_1990	PAT4	The_Americas	Patagonia		Basanite	Alkaline	-44.9	-68.4	46.35	2.77	14.2	10.9	8.51	9.04	0.16	2.17	3.86	0.79	98.75		1		17.7		230	273		196				40	1015	28	269	53		0.5	566	54.8	112		52.8	10.1	2.96		0.87
Gorring_2001	MCN-2	The_Americas	Patagonia		Basanite	Alkaline	-47.26	-67.84	46.67	2.61	14.59	11.4	8.05	8.21	0.15	2.03	4.54	0.65	98.9				15.5028			209.869	51.0058	185.845				30.41	888.163	22.73	279.05	60.08		0.328011	428.282	42.4513	87.0034		44.168	8.31083	2.55263		0.979255
Gorring_1997	GB-5a	The_Americas	Patagonia		BasaltSub	Sub	-48.41	-67.56	51.19	2.03	15.2	10.51	8.44	7.73	0.13	0.75	3.74	0.28	100				18.8			266	50	194					468						269	14.5	30.3		15.6	3.89	1.51		0.63
Gorring_2001	TC	The_Americas	Patagonia		BasaltSub	Sub	-48.12	-67.56	51	1.85	15.3	10.6	8.29	7.44	0.2	0.72	3.99	0.38	99.77				17.6169			234.992	46.3812	168.804					603.852					0.0467793	266.543	24.9822	46.8789		21.4986	4.71775	1.69003		0.717615
Gorring_2001	TC-2A	The_Americas	Patagonia		BasaltAlk	Alkaline	-48.12	-67.56	50.46	1.9	14.66	10.27	8.4	7.68	0.14	0.79	4.1	0.4	98.8				17.5956			245.905	46.5666	173.752					531.327					0.136429	281.334	23.4903	44.4088		19.7558	4.67761	1.64673		0.680648
Fodor_1998	23a	The_Americas	Brazil	Borborema	Basanite	Alkaline	-7.36	-37.2	45.71	2.26	12.66	9.79	10.26	12.58	0.18	1.67	4.11	0.79	100.01		1.34		17.5					305				49	875	26	174	69			733	41.5	77.1		34.8	7.31	2.37		0.86
Fodor_1998	23b	The_Americas	Brazil	Borborema	Basanite	Alkaline	-7.36	-37.2	45.46	2.23	12.53	9.66	10.35	12.73	0.18	1.6	4.47	0.79	100		1.56							282				45	845	25	171	67			690	43
Silveira_2006	CC36	The_Americas	Brazil	Borborema	BasaltSub	Sub	-6.05	-36.49	49.44	2.19	14.19	9.67	9.7	10.22	0.17	1.56	2.29	0.56	99.99								56					14							510
Knesel 2011	CN-5B	The_Americas	Brazil	Borborema	BasaltAlk	Alkaline	-5.79	-36.44	45.53	2.8	12.44	11.66	11.1	11.51	0.19	1.45	2.49	0.83	100		2						67				16					66			516	23	41		17	2.3	0.78	2		1.4	0.28
Silveira_2006	CN5B	The_Americas	Brazil	Borborema	BasaltAlk	Alkaline	-5.79	-36.44	45.53	2.8	12.44	11.66	11.1	11.51	0.19	1.45	2.49	0.83	100								67					19							516	22.87	40.6		17.4	2.321	0.781	1.967		1.41	0.28
Knesel 2011	CN1	The_Americas	Brazil	Borborema	Basanite	Alkaline	-5.79	-36.44	43.85	2.95	12.11	11.81	11.9	11.7	0.18	1.42	3.05	1.02	99.99		1.05						64				15					76			527	28	48		14	3.1	0.97	2		1.5	0.3
Silveira_2006	CN11	The_Americas	Brazil	Borborema	Basanite	Alkaline	-5.79	-36.44	43.86	2.95	12.11	11.81	11.91	11.7	0.18	1.42	3.05	1	99.99								64					17							527	27.75	47.51		14.281	3.123	0.973	1.96		1.538	0.295
Ngonge2016	PC3	The_Americas	Brazil	Borborema	BasaltAlk	Alkaline	-5.55	-36.4	46.12	2.5	12.78	10.79	11.01	11.58	0.17	1.74	2.76	0.55	100		0.93					520	48.3	189.8				40.6	643.1	22	181.8	55.4			457	37.8	68.8	8.3	32.7	7.3	2.31	6.8	0.88	4.98	0.8
Ngonge2016	PC4	The_Americas	Brazil	Borborema	BasaltAlk	Alkaline	-5.55	-36.4	46.12	2.49	12.76	10.85	10.84	11.72	0.17	1.67	2.83	0.55	100		0.93					506	48.6	193.2				39.9	656.8	22.4	179	54			443	36.5	68.5	8.27	33.9	7.19	2.22	6.7	0.88	5	0.87
Ngonge2016	HD46	The_Americas	Brazil	Borborema	BasaltAlk	Alkaline	-5.55	-36.4	46.53	2.36	12.84	10.25	10.85	11.84	0.16	1.34	3.16	0.68	100.01		1.39					356	193	235.7				27.3	769.8	22.3	183.8	61.4			489	49.2	92.5	10.26	38.7	7.18	2.43	6.69	0.97	4.83	0.86
Ngonge2016	PC-B2	The_Americas	Brazil	Borborema	BasaltAlk	Alkaline	-5.55	-36.4	47.2	2.31	12.92	11.12	9.64	11.89	0.17	1.42	2.75	0.58	100		0.53					458	53.9	263.1				33.5	717.5	24.6	182.3	46.9			486	41.5	77.4	9	35.4	7.68	2.48	7.42	1.01	5.5	0.98
Ngonge2016	PC2	The_Americas	Brazil	Borborema	BasaltAlk	Alkaline	-5.55	-36.4	45.97	2.44	12.54	10.89	11.04	12.18	0.17	1.54	2.69	0.54	100		0.87					575	51	210.7				35.9	662	21.9	179.2	54.8			458	36.9	67.8	8.21	33.2	7.44	2.42	6.54	0.91	4.61	0.81
Ngonge2016	PC-B3	The_Americas	Brazil	Borborema	BasaltAlk	Alkaline	-5.55	-36.4	47.12	2.37	12.79	11.06	9.41	12.27	0.17	1.46	2.75	0.61	100.01		0.89					493	53.2	287.9				32.8	744.8	25.1	183.8	49.5			476	42.9	78.4	9.25	35.8	7.76	2.35	7.21	0.97	5.59	0.99
Ngonge2016	HD33	The_Americas	Brazil	Borborema	BasaltAlk	Alkaline	-5.55	-36.4	45.05	2.36	11.75	11.16	11.67	13.15	0.17	1.49	2.68	0.51	99.99		0.92					590	219	292				33	632	23	177	54			430	33.5	66.4	7.81	30.8	7.1	2.17	5.3	0.9	4.7	0.9
Ngonge2016	PC1	The_Americas	Brazil	Borborema	BasaltAlk	Alkaline	-5.55	-36.4	45.73	2.37	11.94	10.92	10.98	13.36	0.17	1.45	2.54	0.52	99.98		1.03					575	54.9	254.1				34.7	640.9	21.6	176.2	54.2			462	38	71.7	8.41	34.4	7.17	2.29	6.63	0.84	4.71	0.82
Ngonge2016	HD42	The_Americas	Brazil	Borborema	BasaltSub	Sub	-5.55	-36.4	48.22	2.11	12.31	10.23	9.31	13.44	0.15	1.31	2.5	0.42	100		1.6					509	68	336				37	499	22	156	43			415	28.1	55.1	6.46	26.6	6	1.84	5	0.8	4.3	0.8
Ngonge2016	SP3	The_Americas	Brazil	Borborema	BasaltAlk	Alkaline	-5.33	-36.4	47.19	2.43	12.85	11.07	10.24	11.69	0.15	1.29	2.55	0.52	99.98		1.27					486	51.7	244.9				42.2	947.5	22.5	179.6	48.7			458	33.4	63.7	7.87	33.6	7.38	2.27	6.8	0.89	5.09	0.81
Ngonge2016	SP2	The_Americas	Brazil	Borborema	BasaltSub	Sub	-5.33	-36.4	48.63	1.58	11.86	10.03	8.77	14.82	0.15	1.1	2.59	0.48	100.01		0.95					773	53.3	492.6				24.1	584.3	18.1	145.8	37.8			436	43.4	74.9	8.33	32.5	5.77	1.84	5.38	0.7	3.99	0.67
Silveira_2006	SF5A	The_Americas	Brazil	Borborema	BasaltAlk	Alkaline	-5.33	-36.38	46.93	2.28	13.08	10.28	11.32	11.21	0.17	1.35	2.6	0.79	100.01								57					5							839	22.76	32.4		10.89	1.517	0.585	1.135		0.535	0.056
Rivalenti2007	BO1	The_Americas	Brazil	Borborema	Basanite	Alkaline	-5.97	-36.37	44.3	2.33	12.83	10.95	9.79	13.97	0.16	1.48	3.41	0.79	100.01				20			730.5		580.488				40.2551	780	26.3886	198.839	59.5549			497.639	43.0021	91.6486	10.3677	41.7015	8.40016	2.53763	7.27853	1.03034	5.38643	0.994581
Rivalenti2007	BO2	The_Americas	Brazil	Borborema	Basanite	Alkaline	-5.97	-36.37	44.28	2.28	12.64	11.02	9.9	14.24	0.16	1.43	3.23	0.8	99.98				20			705.663		591.945				39.6361	760	26.1978	196.477	58.1191			487.456	41.6556	89.999	10.1827	40.7173	8.23899	2.47825	7.33791	1.03386	5.3329	0.978145
Ngonge2016	HD29	The_Americas	Brazil	Borborema	Basanite	Alkaline	-5.3	-36.37	44.87	2.48	11.9	11.5	10.15	13.84	0.18	1.57	2.82	0.69	100		0.94					593	200	423				41	779	26	157	57			525	42.5	83.4	9.62	37.3	8.4	2.46	6.2	1	5.5	1
Ngonge2016	HD45	The_Americas	Brazil	Borborema	Basanite	Alkaline	-5.3	-36.37	44.79	2.5	11.78	11.38	9.94	13.98	0.18	1.59	3.11	0.76	100.01		0.61					582	214	330				46	848	30	208	70			587	55.5	105	12.2	49.3	10.1	3.06	8	1.2	6.2	1.1
Ngonge2016	SA 2	The_Americas	Brazil	Borborema	BasaltAlk	Alkaline	-5.3	-36.37	45.64	2.4	11.88	11.24	9.64	14.03	0.18	1.09	3.24	0.66	100		1.03					650	54.1	401				26.7	726.4	24.8	206.2	58.2			630	43.9	83.6	9.65	38.4	8.06	2.48	7.51	0.99	5.58	0.97
Ngonge2016	SA 3	The_Americas	Brazil	Borborema	Basanite	Alkaline	-5.3	-36.37	44.71	2.48	11.37	11.58	9.79	14.42	0.19	1.49	3.2	0.76	99.99		0.63					746	56.9	414				37.3	777.5	25.2	217.7	63.9			553	49.9	91.1	10.89	42.6	8.58	2.61	7.88	1.02	5.86	0.95
Silveira_2006	CC20	The_Americas	Brazil	Borborema	BasaltSub	Sub	-6.04	-36.35	47.15	2.45	12.48	9.85	14.42	10.13	0.16	1.23	1.64	0.49	100								49					23							362	12.733	18.17		9.054	1.93	0.528	1.62		0.97	0.182
Silveira_2006	CC22	The_Americas	Brazil	Borborema	BasaltAlk	Alkaline	-6.04	-36.35	45.25	2.24	12.33	11.19	9.58	14.27	0.18	1.43	2.75	0.77	99.99								65					18							447	34.69	51.35		28.125	3.504	0.921	2.561		1.613	0.183
Silveira_2006	CC21	The_Americas	Brazil	Borborema	BasaltAlk	Alkaline	-6.04	-36.35	45.21	2.23	11.94	11.29	9.41	14.36	0.19	1.52	3.03	0.83	100.01								67					23							430	29.34	50.6		14.67	3.458	0.975	2.576		1.918	0.274
Silveira_2006	VD7	The_Americas	Brazil	Borborema	BasaltAlk	Alkaline	-5.64	-36.33	46.11	2.97	12.58	11.59	11.25	9.71	0.17	1.12	3.37	1.12	99.99								62					5							567	45.26	83.12		29.19	6.187	1.563	4.669		2.371	0.332
Knesel 2011	VD-7	The_Americas	Brazil	Borborema	BasaltAlk	Alkaline	-5.64	-36.33	46.11	2.97	12.58	11.59	11.25	9.71	0.17	1.12	3.37	1.12	99.99		1.69						62				19					80			567	45	83		29	6.2	1.6	4.7		2.4	0.33
Knesel 2011	VD-8	The_Americas	Brazil	Borborema	BasaltAlk	Alkaline	-5.64	-36.33	45.59	2.84	12.5	12	11.13	10.4	0.18	1.26	3.05	1.05	100		2.9						59				17					67			426	50	86		33	6.1	1.8	4.6		2.1	0.31
Silveira_2006	VD8	The_Americas	Brazil	Borborema	BasaltAlk	Alkaline	-5.64	-36.33	45.61	2.84	12.51	12.01	11.14	10.4	0.18	1.26	3.05	1.01	100.01								59					14							426	49.97	86.41		32.76	6.115	1.776	4.588		2.147	0.314
Silveira_2006	VD60B	The_Americas	Brazil	Borborema	Basanite	Alkaline	-5.71	-36.32	45.13	4.34	15.47	12.49	11.12	5.09	0.17	2.01	3.28	0.89	99.99								58					36							490	39.08	67.4		25.68	5.411	1.555	4.072		1.9	0.313
Silveira_2006	VD60A	The_Americas	Brazil	Borborema	BasaltAlk	Alkaline	-5.71	-36.32	45.84	2.51	13.5	11.11	11.3	10.26	0.17	1.67	3.03	0.61	100								58					25							384	25.56	41.06		13.12	2.674	0.712	1.933		0.749	0.107
Silveira_2006	VD59A	The_Americas	Brazil	Borborema	BasaltAlk	Alkaline	-5.71	-36.32	46.11	2.58	13.2	11.42	10.93	10.42	0.18	1.75	2.79	0.63	100.01								57					25							482	38.84	71.38		28.44	6.325	1.827	4.678		2.425	0.375
Silveira_2006	VD46A	The_Americas	Brazil	Borborema	BasaltAlk	Alkaline	-5.71	-36.32	47.06	2.28	13.24	11.45	9.93	11.38	0.18	1.55	2.28	0.67	100.02								60					25							372	36.65	67.67		26.05	5.62	1.642	4.265		2.326	0.37
Silveira_2006	VD54C	The_Americas	Brazil	Borborema	BasaltAlk	Alkaline	-5.71	-36.32	45.81	2.48	12.9	11.33	11.45	11.76	0.18	1.55	1.96	0.59	100.01								61					20							389	26.3	47.01		18.83	3.917	1.165	3.092		1.576	0.273
Silveira_2006	VD38	The_Americas	Brazil	Borborema	BasaltAlk	Alkaline	-5.71	-36.32	46.08	2.4	12.93	11.16	11.16	12.09	0.17	1.36	2.09	0.57	100.01								57					17							337	28.73	56.28		23.57	5.209	1.645	4.06		2.397	0.384
Silveira_2006	VD108	The_Americas	Brazil	Borborema	BasaltAlk	Alkaline	-5.71	-36.32	45.26	2.51	12.85	10.75	11.44	12.34	0.18	1.61	2.41	0.66	100.01								57					12							417	30.23	56.23		24.98	5.912	1.712	4.703		3.499	0.609
Silveira_2006	VD28	The_Americas	Brazil	Borborema	BasaltAlk	Alkaline	-5.71	-36.32	45.32	2.37	12.36	11.22	11.54	12.88	0.18	1.55	2.06	0.54	100.02								61					20							316	23.93	37.01		14.53	2.75	0.82	2.044		1.194	0.163
Silveira_2006	VD52	The_Americas	Brazil	Borborema	BasaltAlk	Alkaline	-5.71	-36.32	45.98	2.12	12.33	11	9.4	13.95	0.19	1.21	2.93	0.89	100								66					5							526	33.83	57.67		20.38	4.034	1.055	3.188		1.588	0.214
Silveira_2006	VD23	The_Americas	Brazil	Borborema	BasaltAlk	Alkaline	-5.71	-36.32	45.91	2.05	12.4	10.97	9.43	14.14	0.19	1.13	2.87	0.9	99.99								65					5							518	59.96	119		37.594	7.594	2.128	5.856		3.273	0.545
Silveira_2006	VD46C	The_Americas	Brazil	Borborema	BasaltAlk	Alkaline	-5.71	-36.32	45.57	2.08	11.83	11.68	9.65	14.53	0.2	1.56	2.08	0.82	100								64					21							438	42.89	76.42		31.5	6.686	1.862	5.147		2.773	0.462
Silveira_2006	VD112	The_Americas	Brazil	Borborema	Basanite	Alkaline	-5.71	-36.32	44.56	2.16	11.22	11.3	10.19	15.13	0.21	1.03	3.09	1.13	100.02								61					5							587	47.35	80.96		37.21	7.857	2.069	7.085		3.576	0.576
Silveira_2006	VD46B	The_Americas	Brazil	Borborema	BasaltAlk	Alkaline	-5.71	-36.32	45.21	2.09	11.41	12.05	9.73	15.18	0.21	1.36	1.99	0.76	99.99								67					21							402	36.65	62.75		24.46	5.384	1.494	4.02		2.143	0.365
Silveira_2006	VD27	The_Americas	Brazil	Borborema	BasaltAlk	Alkaline	-5.71	-36.32	45.18	2.05	12.01	11.18	9.24	15.4	0.18	1.13	2.77	0.84	99.98								65					14							446	31.89	48.78		14.7	2.716	0.682	1.66		0.662	0.109
Silveira_2006	VD49D	The_Americas	Brazil	Borborema	BasaltAlk	Alkaline	-5.71	-36.32	45.1	2.07	11.41	11.48	9.54	15.45	0.2	1.35	2.59	0.82	100.01								63					12							411	46.79	82.77		31.01	6.498	1.789	4.686		2.317	0.37
Fodor_1998	1a	The_Americas	Brazil	Borborema	BasaltAlk	Alkaline	-5.71	-36.32	45.89	2.16	11.82	9.71	9.18	15.5	0.18	1.54	3.29	0.74	100.01		0.55		21.3					507				31	970	30	176	67			615	52.9	100		42.9	9.06	2.84		1.12
Fodor_1998	1b	The_Americas	Brazil	Borborema	Basanite	Alkaline	-5.71	-36.32	43.83	2.2	11.57	10.4	10.05	15.64	0.21	1.73	3.29	1.08	100		1.46		21.7					501				43	1250	32	217	84			733	65	115		52.4		3.44		1.32
Silveira_2006	SR1	The_Americas	Brazil	Borborema	BasaltSub	Sub	-5.3	-36.32	46.51	2.34	13.2	10.87	10.05	13	0.17	1.22	2.13	0.51	100								68					15							374
Silveira_2006	SR1+ACo-	The_Americas	Brazil	Borborema	BasaltAlk	Alkaline	-5.3	-36.32	46.07	2.32	13.31	10.88	10.08	13.21	0.17	1.21	2.22	0.53	100								66					17							356
Knesel 2011	VD-5	The_Americas	Brazil	Borborema	BasaltAlk	Alkaline	-5.77	-36.3	46.62	2.72	11.6	11.76	10.14	12.54	0.16	0.79	2.82	0.85	100		1.71						65				19					71			514	42	75		29	5.9	1.7	4.3		2.1	0.31
Knesel 2011	VD-4	The_Americas	Brazil	Borborema	Basanite	Alkaline	-5.77	-36.3	42.64	2.93	10.51	12.18	11.11	14.85	0.22	1.21	3.03	1.31	99.99		1.97						73				17					96			573	60	96		30	5.5	1.5	4		1.7	0.28
Fodor_1998	2b	The_Americas	Brazil	Borborema	BasaltAlk	Alkaline	-5.75	-36.3	46.28	2.88	11.89	10.52	10.26	12.35	0.17	0.86	3.93	0.88	100.02		1.39							418				19	830	25	251	73			565	63
Silveira_2006	VD5	The_Americas	Brazil	Borborema	BasaltAlk	Alkaline	-5.75	-36.3	46.62	2.72	11.6	11.76	10.14	12.54	0.16	0.79	2.82	0.85	100								65					24							514	42.16	75.4		29.29	5.931	1.716	4.266		2.093	0.311
Fodor_1998	2a	The_Americas	Brazil	Borborema	BasaltAlk	Alkaline	-5.75	-36.3	46.61	2.84	11.55	10.14	10.02	12.85	0.17	0.88	4.1	0.84	100		1.03		19.2					439				18	790	25	242	75			536	55.1	107		49.2	8.73	2.76		0.97
Silveira_2006	VD4	The_Americas	Brazil	Borborema	Basanite	Alkaline	-5.75	-36.3	42.64	2.93	10.51	12.18	11.11	14.85	0.22	1.21	3.03	1.31	99.99								73					5							573	59.59	95.72		29.9	5.458	1.478	3.998		1.701	0.283
Rivalenti2007	AG5	The_Americas	Brazil	Borborema	Basanite	Alkaline	-5.5	-36.3	44.82	2.5	13.14	10.81	9.42	13.03	0.16	1.29	4.2	0.63	100				21			799.167		656.868				35.7008	682	27.0379	194.351	56.2749			487.479	39.306	82.0917	9.54347	38.7654	8.06189	2.40362	7.0174	1.00096	5.18578	0.975565
Rivalenti2007	AG8	The_Americas	Brazil	Borborema	Basanite	Alkaline	-5.5	-36.3	44.94	2.49	13.09	10.89	9.4	13.09	0.16	1.39	3.93	0.62	100				21			746.571		647.957				39.2689	695	26.6659	193.75	55.6211			492.204	39.4276	83.2567	9.73512	39.58	8.14107	2.464	7.20953	1.02649	5.31745	0.993558
Silveira_2006	SA1	The_Americas	Brazil	Borborema	BasaltAlk	Alkaline	-5.51	-36.29	45.61	2.47	12.53	11.28	10.07	12.94	0.18	1.54	2.57	0.81	100								63					11							485	22.98	39.66		17.023	2.356	0.77	1.912		0.933	0.167
Fodor_1998	14a	The_Americas	Brazil	Borborema	BasaltAlk	Alkaline	-5.51	-36.29	45.98	2.59	12.44	10.02	10.19	13.3	0.19	1.64	2.92	0.72	99.99		1.19		22.1					354				43	825	31	202	61			586	44.7	89.5		41.8	8.89	2.73		1.1
Silveira_2006	SA4A	The_Americas	Brazil	Borborema	Basanite	Alkaline	-5.51	-36.29	44.08	2.57	11.71	12.11	11.1	13.36	0.21	0.97	2.98	0.92	100.01								67					5							476	34.01	56.91		20.75	3.708	1.237	3.012		1.534	0.211
Fodor_1998	14b	The_Americas	Brazil	Borborema	BasaltAlk	Alkaline	-5.51	-36.29	45.59	2.52	11.93	10.39	9.49	14.6	0.19	1.64	2.96	0.68	99.99		0.96							413				38	780	30	207	63			594	46
Ngonge2016	DCO92	The_Americas	Brazil	Borborema	BasaltSub	Sub	-5.9	-36.25	50.61	1.88	14.74	9.74	8.62	9.5	0.14	0.92	3.53	0.32	100		1.16						92	138.5				24.2	520.4	19.2	133	28.4			337	22.2	44.5	5.6	23.2	5.61	1.67	5.34	0.81	4.22	0.77
Ngonge2016	DCO99	The_Americas	Brazil	Borborema	BasaltAlk	Alkaline	-5.9	-36.25	48.19	2.18	14.05	9.89	10.4	9.99	0.15	1.55	3.15	0.46	100.01		1.49						207	162.9				38.5	615.3	20.6	159.6	42.4			477	30.5	60.8	7.3	29	6.26	2.09	5.99	0.89	4.53	0.87
Ngonge2016	DCO97	The_Americas	Brazil	Borborema	BasaltAlk	Alkaline	-5.9	-36.25	48.55	2.11	13.53	10.38	9.59	10.18	0.16	1.28	3.68	0.55	100.01		0.71					335	165	167.2				34.3	630.7	22.7	171.7	54.6			485	52.7	94.9	10.1	39.4	7.12	2.29	6.84	0.96	5.02	0.91
Ngonge2016	HD51	The_Americas	Brazil	Borborema	BasaltSub	Sub	-5.9	-36.25	49.42	2.06	13.87	10.21	9.33	10.21	0.16	1.34	3.01	0.38	99.99		1.58					335	186	173.6				32	558.4	20.8	150.2	36.6			389	26.9	52.7	6.5	27.2	5.93	1.92	5.86	0.87	4.69	0.87
Ngonge2016	DCO93	The_Americas	Brazil	Borborema	BasaltAlk	Alkaline	-5.9	-36.25	46.75	2.61	13.66	11.24	10.11	10.29	0.16	1.7	2.87	0.62	100.01		1.98						189	150.5				47	1103.7	21.9	206	60.4			596	41.1	82	9.6	38.6	8.12	2.58	7.28	1.04	5.14	0.82
Ngonge2016	HD48	The_Americas	Brazil	Borborema	BasaltSub	Sub	-5.9	-36.25	49.75	2.06	13.25	9.86	9.51	10.76	0.14	1.27	3	0.4	100		1.36					418	191	263				35	500	22	161	39			388	20.7	43	5.19	24.9	6.3	2.01	5	0.8	4.5	0.8
Ngonge2016	DCO95	The_Americas	Brazil	Borborema	BasaltAlk	Alkaline	-5.9	-36.25	46.73	2.57	12.97	10.8	10.29	11.33	0.16	1.47	3.18	0.5	100		1.8					342	226	203.9				49.2	704.3	21.7	183.6	48.8			520	37	74.1	8.9	36.4	7.19	2.36	6.89	0.96	4.77	0.87
Rivalenti2007	GR2	The_Americas	Brazil	Borborema	BasaltAlk	Alkaline	-5.97	-36.23	48.11	1.83	14.06	9.66	8.51	12.89	0.15	1.47	2.92	0.41	100.01				18			609.237		585.58				41.2512	470	22.0371	131.09	39.3116			405.54	27.0274	53.9342	6.81211	26.9503	5.45559	1.69536	5.09322	0.760176	4.1036	0.810391
Rivalenti2007	GR1	The_Americas	Brazil	Borborema	BasaltAlk	Alkaline	-5.97	-36.23	47.31	1.91	13.35	10.26	8.74	14.1	0.15	1.42	2.37	0.38	99.99				18			540.57		575.396				44.33	473	22.0921	129.092	40.788			400.284	27.326	54.5141	6.79829	27.3415	5.47635	1.71252	5.19235	0.763008	4.208	0.824947
Rivalenti2007	SV8	The_Americas	Brazil	Borborema	Basanite	Alkaline	-6.1	-36.2	44.12	2.26	12.35	10.5	10.13	14.44	0.15	1.31	4.08	0.67	100.01				18			710.046		649.23				56.4258	1006	25.5072	213.321	84.3189			656.702	67.1626	121.49	12.7561	46.5085	8.53208	2.56769	7.26857	1.02787	5.16315	0.919576
Rivalenti2007	SV14	The_Americas	Brazil	Borborema	Basanite	Alkaline	-6.1	-36.2	44.43	2.12	12.02	10.35	9.61	15.61	0.15	1.33	3.79	0.58	99.99				18			832.77		817.266				58.9762	959	22.8441	189.855	69.6154			616.846	53.8201	109.425	11.4551	41.5006	7.70628	2.34235	6.68161	0.934574	4.72302	0.845506
DeSouza_2005	RV54	The_Americas	Brazil	Borborema	BasaltSub	Sub	-7.34	-36.17	51.02	1.93	14.53	10.42	9.35	8.64	0.15	0.79	2.85	0.32	100		0.56											8							419	15.79	32.14		15.74	4.09	1.35	4		2.92	0.48
DeSouza_2005	RV62	The_Americas	Brazil	Borborema	BasaltSub	Sub	-7.34	-36.17	51.64	1.94	14.08	10.47	9.08	8.67	0.15	0.7	2.96	0.3	99.99		0.48											5							565	17.83	34.75		16.61	4.37	1.29	4.06		2.83	0.47
DeSouza_2005	RV63A	The_Americas	Brazil	Borborema	BasaltSub	Sub	-7.34	-36.17	51.2	1.83	14.32	10.42	9.14	8.84	0.15	0.63	3.15	0.31	99.99		0.61											5							271	16.42	29.03		12.93	3.11	0.99	2.89		1.76	0.26
Silveira_2006	VD90	The_Americas	Brazil	Borborema	BasaltAlk	Alkaline	-5.32	-36.17	46.98	2.41	13.65	10.84	8.83	11.75	0.16	1.81	2.91	0.65	99.99								58					10							451	31.54	54.12		26.24	5.643	1.729	5.403		3.157	0.505
Silveira_2006	ST2B	The_Americas	Brazil	Borborema	Basanite	Alkaline	-5.86	-36	43.55	2.48	11.79	12.56	11.17	12.31	0.19	1.55	3.41	0.98	99.99								65					22							647	51.258	85.76		29.81	3.99	1.752	3.982		1.951	0.296
Silveira_2006	PP3	The_Americas	Brazil	Borborema	Basanite	Alkaline	-5.46	-35.9	43.67	2.45	11.25	11.6	10.23	15.65	0.18	1.01	3.17	0.79	100								72					5							631	54.88	83.96		32.885	4.923	1.517	3.614		1.669	0.251
Berrahma_1993	SG3891	Africa	Atlas	High Atlas / Jebel Saghro	Basanite	Alkaline	30.91	-6.22	44.41	3.37	14.84	10.28	13.69	7.57	0.18	1.22	3.49	0.96	100.01		3.45				275	307		74				56	2135	29	273	118			1319
Bosch_2014	MA412	Africa	Atlas	Middle Atlas	BasaltSub	Sub	33.35	-5.4	50.64	2.11	14.23	10.3	9.03	9.03	0.16	0.84	3.07	0.59	100		+//0A4v/9AIj//QCS-0.02	13.9	20.54	2.05	166.04	328.72	45.79	182.05	27.33		17.74	20.59	578.31	24.21	181.05	40.62		1.03	288.62	29.57	61.36	7.47	30.14	6.48	2.08	6.34	0.9	4.82	0.88
Duggen_2009	ATL010400-1	Africa	Atlas	Middle Atlas	BasaltAlk	Alkaline	33.65	-5.25	48.32	2.32	14.06	10.65	10.15	9.64	0.17	1.2	2.86	0.62	99.99	0.32		7.96	19.5		208	337	46	173	33.1	106	16	35	788	18	192	59.9		0.38	396	40.2	79.8	8.9	35.5
Bosch_2014	MA502	Africa	Atlas	Middle Atlas	BasaltAlk	Alkaline	33.82	-5.25	48.12	2.45	14.03	11.1	9.52	10.05	0.17	1.23	3.33	0	100			8.9	21.68	2.42	198.37	297.02	48.95	188.76	36.85		18.71	29.47	790.72	26.47	217.18	69		0.56	419.09	39.02	79.44	9.65	38.12	7.82	2.46	7.37	0.98	5.12	0.92
Duggen_2009	ATL010400-11	Africa	Atlas	Middle Atlas	Basanite	Alkaline	33.07	-5.23	43.76	2.79	13.05	11.44	11.64	11.64	0.18	1.63	3.01	0.85	99.99	0.47		8.37	22.8		242	380	53	215	37.9	109	19	47	1033	23.9	234	78.8		0.71	603	65.2	131	14.4	57.1
Bosch_2014	MA516	Africa	Atlas	Middle Atlas	BasaltAlk	Alkaline	33.07	-5.2	45.99	2.39	12.15	10.74	13.44	9.34	0.18	2.33	2.62	0.83	100.01		2.05		17		182	544	52	450				49.6	882	24	255	75.5			660	62	110		46	9	2.6	7.1		4.9
Bosch_2014	MA421	Africa	Atlas	Middle Atlas	BasaltAlk	Alkaline	33.07	-5.2	46.08	2.53	13.49	11.03	10.54	10.83	0.17	1.43	3.19	0.69	99.98		0.36	12.6	21.55	2.44	201.91	339.54	50.07	214.67	41.49		17.81	33.91	908.9	27.46	236.12	71.47		1.13	531.75	49.57	99.62	11.74	45.65	8.81	2.72	8.08	1.07	5.53	0.99
Duggen_2009	ATL010400-2	Africa	Atlas	Middle Atlas	BasaltSub	Sub	33.42	-5.2	49.09	2.3	14.05	10.64	9.94	9.24	0.16	1.05	2.93	0.59	99.99	0.2		12	23		205	347	46	161	37	105	18	27	740	22.4	180	57.5		0.43	358	47.1	91.9	10.7	43.4
Bosch_2014	MA505	Africa	Atlas	Middle Atlas	BasaltSub	Sub	33.65	-5.18	51.41	2.15	14.11	10.26	7.93	9.42	0.16	0.89	3.17	0.51	100.01		+//0A4v/9AIj//QCS-0.41	13	21.07	2.13	163.29	301.74	43.55	165.34	34.56		18.69	22.52	601.31	25.36	182.63	39.01		1.06	329.81	32.8	64.08	7.7	31.01	6.51	2.11	6.51	0.9	4.86	0.9
Duggen_2009	ATL010400-3	Africa	Atlas	Middle Atlas	Basanite	Alkaline	33.38	-5.17	44.82	2.7	12.46	11.56	10.75	12.46	0.18	1.25	3.08	0.74	100	0.26		7.98	23.3		229	555	54	278	43.6	111	17	33	937	22.4	221	86.5		0.43	464	66.8	129	14.5	55.3
Duggen_2009	ATL300300-3A	Africa	Atlas	Middle Atlas	Basanite	Alkaline	33.38	-5.17	43.76	2.84	12.35	11.84	10.94	12.75	0.19	1.31	3.21	0.8	99.99	0.35		8.53	23.5		235	521	55	310	43.9	112	17	35	1058	25.1	241	104		0.53	553	70.6	139	15.6	58.2
Duggen_2009	ATL300300-2A	Africa	Atlas	Middle Atlas	BasaltSub	Sub	33.35	-5.15	50.16	2.32	14.14	10.63	9.13	9.13	0.15	0.97	2.87	0.5	100	1.16					199	335	45	155		103	20	24	616		173				364
Duggen_2009	ATL300300-2E	Africa	Atlas	Middle Atlas	Basanite	Alkaline	33.35	-5.15	43.57	2.68	12.95	11.54	11.44	11.95	0.18	1.42	3.26	1.01	100	0.57					225	393	55	220		113	17	45	1296		234				700
Bosch_2014	MA409	Africa	Atlas	Middle Atlas	BasaltAlk	Alkaline	33.5	-5.13	46.72	2.22	12.5	11.01	12.24	10.2	0.2	1.26	3.18	0.45	99.98		+//0A4v/9AIj//QCS-0.09	11.2	20.3	2.07	183.54	443.73	50.03	313.96	38.97		16.37	32.67	1048.97	30.09	248.42	81.38		1.13	617.65	77.87	141.77	15.58	57.35	9.93	3	8.77	1.16	6.02	1.09
El_Azzouzi_2010	MA528	Africa	Atlas	Middle Atlas	BasaltAlk	Alkaline	33.18	-5.12	45.49	2.49	13.22	11.39	10.96	10.94	0.18	1.33	3.2	0.8	100				22		219	354	53	238				36	870	27	225	65			552	55	101		47	8.9	2.67	7.1		5.3
Bosch_2014	MA528	Africa	Atlas	Middle Atlas	BasaltAlk	Alkaline	33.18	-5.12	45.43	2.49	13.2	11.37	10.93	10.95	0.18	1.45	3.19	0.8	99.99		0.62	11.7	21.56	2.39	203.7	317.48	48.52	206.89	38.49		17.66	36.45	895.26	27.57	239.44	70.2		1.19	549.68	54.18	105.52	12.29	47.11	8.86	2.73	8.14	1.07	5.61	1
Bosch_2014	AZ31	Africa	Atlas	Middle Atlas	BasaltAlk	Alkaline	33.12	-5.05	47.92	2.17	14.22	10.65	9.97	9.92	0.19	1.32	3.2	0.43	99.99		0.29	17	22.07	2.15	185.52	327.03	47.29	195.54	32.66		18.58	37.79	962.14	29.11	224.85	89.51		1.59	518.86	57.95	111.8	12.53	47.51	8.75	2.69	7.94	1.08	5.67	1.03
Bosch_2014	MA426	Africa	Atlas	Middle Atlas	BasaltAlk	Alkaline	33.12	-5.02	48.19	2.32	13.8	10.68	10.04	9.72	0.17	1.23	3.3	0.56	100.01		+//0A4v/9AIj//QCS-0.26	16.2	21.39	2.36	186.64	305.69	49.34	210.36	35.03		18.43	29.81	899.49	27.89	227.4	89.98		0.92	452.66	50.22	100.6	11.65	44.94	8.46	2.59	7.75	1.05	5.47	0.97
Bosch_2014	KH36	Africa	Atlas	Middle Atlas	Basanite	Alkaline	33	-5	42.46	4.13	14.31	13.38	11.64	6.78	0.23	1.66	3.95	1.46	100		0	11.9	18.05	4.28	325.64	18.77	42.63	37.11	33.19		23.24	46.66	1807.24	41.89	398.94	124.42		1.22	965.56	127.3	242.85	27.01	99.8	16.18	4.67	13.44	1.69	8.07	1.41
El_Azzouzi_2010	MA505	Africa	Atlas	Middle Atlas	BasaltSub	Sub	33	-5	51.44	2.15	14.12	10.26	9.42	7.93	0.16	0.89	3.17	0.46	100				21		172	320	49	188				22	572	23.8	172	35			335	30	60		30	6.3	2.05	6.3		4.7
El_Azzouzi_2010	MA511	Africa	Atlas	Middle Atlas	BasaltSub	Sub	33	-5	49.88	2.21	14.02	10.58	9.69	8.7	0.17	1.04	3.18	0.53	100				21		183	315	49	187				19.8	692	25	180	65			328	36	75		38	7.6	2.36	6.7		5
El_Azzouzi_2010	MA519	Africa	Atlas	Middle Atlas	BasaltSub	Sub	33	-5	50.53	2.08	14.2	10.54	9.13	8.81	0.16	0.84	3.28	0.43	100				20		172	312	47	200				17	607	23.6	166	37			248	31	63		31	6.5	2.12	6.3		4.6
El_Azzouzi_2010	MA523	Africa	Atlas	Middle Atlas	BasaltAlk	Alkaline	33	-5	48.01	2.33	13.72	10.66	10.26	9.56	0.17	1.25	3.45	0.59	100				21		190	313	50	210				29	835	25	205	77			430	48.5	93		42	8.1	2.5	6.9		4.9
El_Azzouzi_2010	MA402	Africa	Atlas	Middle Atlas	Basanite	Alkaline	33	-5	44.12	2.86	13.02	12.18	11.05	10.65	0.2	1.37	3.73	0.81	99.99				20.5		224	276	52	209				30	1040	27.5	252	85			528	66	126		55	10.1	3.1	8.2		5.7
El_Azzouzi_2010	MA539	Africa	Atlas	Middle Atlas	Basanite	Alkaline	33	-5	43.84	2.65	13.04	12.01	11.29	11.14	0.22	1.52	3.23	1.07	100.01				21		220	360	54	242				38	1200	30	275	92			850	83	148		62	11	3.27	8.5		5.9
Bosch_2014	KH33	Africa	Atlas	Middle Atlas	Basanite	Alkaline	33	-5	43.32	2.75	12.66	11.76	12.04	11.94	0.2	1.32	3.17	0.85	100.01		0.65	7.9	22.27	2.61	222.32	339.86	52.65	228.19	35.65		16.96	31.11	1304.09	28.37	247.64	85.8		0.8	738.95	61.81	119.56	13.77	52.98	9.74	2.99	8.8	1.15	5.8	1.03
El_Azzouzi_2010	MA429	Africa	Atlas	Middle Atlas	BasaltSub	Sub	33	-5	49.81	3.42	13.99	0	14.3	12.6	0.26	1.36	2.94	1.32	100				21		236	295	53	216				24	1515	37.5	355	122			890	115	213		94	16	4.46	12		7.9
El_Azzouzi_2010	MA420	Africa	Atlas	Middle Atlas	BasaltAlk	Alkaline	33	-5	49.63	3.21	15.13	13.3	0	12.64	0.22	1.33	3.54	1	100				23.5		232	292	52	212				43	1030	28	255	84			625	67	120		55	9.9	3.05	8		5.7
Bosch_2014	MA405	Africa	Atlas	Middle Atlas	BasaltAlk	Alkaline	33.07	-4.98	48.48	2.11	13.79	10.69	10.29	9.31	0.17	1.16	3.47	0.53	100		+//0A4v/9AIj//QCS-0.49	14.9	20.41	2.04	167.98	294.32	49.48	215.25	41.85		17.82	29.34	776	26.3	190.67	75.6		1.1	384.83	41.93	84.21	9.77	37.99	7.58	2.36	6.99	0.98	5.14	0.94
Duggen_2009	ATL310300-1	Africa	Atlas	Middle Atlas	BasaltAlk	Alkaline	33.02	-4.88	45.87	2.54	13.65	11.14	10.84	10.84	0.17	1.47	2.8	0.69	100.01	0.44		12	24.9		225	400	50	208	42.6	109	15	41	918	24.7	214	73.7		0.75	530	55.3	109	12.4	50
Bosch_2014	MA520	Africa	Atlas	Middle Atlas	BasaltSub	Sub	33.33	-4.88	50.04	2.07	13.99	10.46	8.81	9.56	0.17	0.96	3.22	0.7	99.98		+//0A4v/9AIj//QCS-0.37	11.3	21.43	2.08	174.33	309.38	46.38	177.58	21.41		18.64	19.33	761.71	26.14	183.26	75.73		0.07	309	35.5	75.35	9.24	36.84	7.42	2.4	6.99	0.97	5.12	0.94
Bosch_2014	MA407	Africa	Atlas	Middle Atlas	Basanite	Alkaline	33	-4.85	44.49	2.69	13.43	11.67	10.35	10.55	0.19	1.62	3.96	1.06	100.01		0	9.7	20.15	2.62	212.48	255.68	51.21	178.59	41.4		18.59	39.71	1127.84	29.57	272.94	102.69		0.96	676.87	78.94	144.75	15.6	57.67	10.02	3.03	8.93	1.16	5.89	1.05
El_Azzouzi_1999	AZ31	Africa	Atlas	Middle Atlas	BasaltAlk	Alkaline	34.53	-4.35	47.79	2.16	14.18	10.62	9.89	9.94	0.19	1.32	3.2	0.71	100		-0.37		22		200	350	50	203				37	920	29	210	77.5			510	57	112		49		2.65			5.5
El_Azzouzi_1999	TZ1	Africa	Atlas	Middle Atlas / Jebel_Tazekka	Basanite	Alkaline	34.08	-4.2	45.45	2.3	13.43	11.52	10.07	10.45	0.2	1.52	4.08	0.97	99.99		1.5		20		195	350	51	250				41	1100	31	260	94			697	78.5	141		61		3.1			6.1
Cebria_1996		Europe	Spain	Calatrava	BasaltAlk	Alkaline	39	-4	46.63	2.96	13.11	12.25	0.16	9.55	10.52	2.47	1.7	0.66	100.01		0.11				229	284	39	156		107		43	776	28	266	56			502	44.2	90.1		43.9	9.6	2.92	7.7		5.3
Cebria_1996		Europe	Spain	Calatrava	BasaltAlk	Alkaline	39	-4	47.44	2.48	12.45	11.1	0.16	11.24	10.33	2.43	1.73	0.64	100		1.65				236	372	41	225		104		34	852	27	237	62			695	53.8	103		49.3	9.2	3.01	8.4		6.1
Cebria_1996		Europe	Spain	Calatrava	BasaltAlk	Alkaline	39	-4	46.58	2.17	12.63	11.65	0.18	11.29	10.95	2.64	1.38	0.53	100		1.24				196	390	36	245		104		24	579	26	169	42			446	33.6	66.4		35.6	7.3	2.57	7.7		6.2
Cebria_1996		Europe	Spain	Calatrava	BasaltAlk	Alkaline	39	-4	45.22	1.88	8.89	13.66	0.16	16.12	9.99	1.51	1.89	0.68	100		1.54				182	798	70	608		64		241	898	17	351	54			915	64.6	140		78.4	14.9	3.24	9		4.8
Ruiz_1985		Europe	Spain	NE_Spain	BasaltAlk	Alkaline	41.8	2.7	45.44	2.91	15.4	11.91	0.19	8.24	10.63	3.22	1.51	0.56	100.01		1.69				251	178	53	123	50			30	644	26	153				622	42	83
Ruiz_1985		Europe	Spain	NE_Spain	BasaltAlk	Alkaline	41.8	2.7	45.74	2.57	15.8	9.82	0.16	9	11.21	4.3	0.68	0.71	99.99		2.92				220	463	58	282	46			55	798	28	163				1139	67	102
Diaz_1996		Europe	Spain	NE_Spain	BasaltAlk	Alkaline	42.1	2.75	48.06	2.16	15.45	12.32	0.16	8	8.94	3.24	1.21	0.46	100		0.79
Marti_1992		Europe	Spain	NE_Spain	BasaltAlk	Alkaline	42.1	2.75	45.41	2.42	16.32	12.3	0.18	8.09	10.33	3.57	0.99	0.4	100.01		2.4					309	59	218				30	1330	29	187	92			815	59	112		43.8		2.79		0.3
Marti_1992		Europe	Spain	NE_Spain	BasaltAlk	Alkaline	42.1	2.75	45.12	2.16	16.04	11.64	0.18	8.88	11.06	3.4	1.07	0.44	99.99		2.65					335	61	240				33	1310	32	189	145			1090	168	60		2.9		1.2		2.76
Lustrino_2007		Europe	Massif_Central		BasaltAlk	Alkaline	45.31	2.81	45.49	2.97	17.56	13.51	0.22	5.33	9.98	1.76	2.26	0.92	100		2.52		7		190	13	42	25	54	114		76	1121	37	323	127			926	68.86	131.18	14.79	55.22	10.54	3.18	9.53	1.32	7.12	1.3
Lustrino_2007		Europe	Massif_Central		BasaltAlk	Alkaline	45.31	2.81	45.91	2.88	15.4	12.07	0.19	7.16	10.89	2.65	2.23	0.62	100		2.22		25		250	104	42	77	54	99		62	892	26	258	80			752	55.4	86.23	10.53	40.97	7.3	2.38	7.09	1.13	5.02	1.12
Lustrino_2007		Europe	Massif_Central		BasaltAlk	Alkaline	45.31	2.81	46.72	3.14	15.1	12.41	0.19	7.25	9.5	3.27	1.64	0.78	100		0.24		14		165	128	41	107	66	114		46	931	29	308	87			481
Lustrino_2007		Europe	Massif_Central		BasaltAlk	Alkaline	45.31	2.81	48.21	2.41	14.71	12.12	0.18	7.31	10.01	3.4	1.1	0.55	100				17		151	208	45	114	50	97		25	695	28	222	63			389
Legendre_2001		Europe	Massif_Central		BasaltSub	Sub	45.31	2.81	51.3	2.15	14.18	11.12	0.15	7.58	8.65	3.11	1.37	0.39	100		1.41		20		163	236	38	147				42	473	21	134	35			321	26	51		27	6.4	1.6	5.8	0.9	4.6	0.9
Lustrino_2007		Europe	Massif_Central		BasaltAlk	Alkaline	45.31	2.81	46.23	2.9	14.73	12.26	0.19	7.66	10.92	2.62	1.7	0.78	99.99		1.37		12		199	142	45	94	64	104		46	1005	29	309	82			500
Lustrino_2007		Europe	Massif_Central		BasaltAlk	Alkaline	45.31	2.81	47.61	2.73	15.04	11.99	0.17	7.69	9.24	3.61	1.37	0.54	99.99				16		169	161	42	120	58	96		44	665	24	210	54			493
Lustrino_2007		Europe	Massif_Central		BasaltAlk	Alkaline	45.31	2.81	45.79	3.22	14.69	12.55	0.19	7.74	10.56	2.86	1.65	0.74	99.99		1.21		19		202	155	42	106	70	104		50	1997	27	284	81			491
Lustrino_2007		Europe	Massif_Central		BasaltAlk	Alkaline	45.31	2.81	46.45	2.71	14.85	12.21	0.18	7.88	10.23	3.3	1.6	0.58	99.99		1.84		21		194	155	46	143	59	99		58	865	27	240	80			682	52.79	84.74	10.52	40.97	8	2.56	6.83	0.98	4.99	1.02
Lustrino_2007		Europe	Massif_Central		BasaltAlk	Alkaline	45.31	2.81	49.69	3.02	14.81	10.86	0.11	7.97	8.2	2.85	1.83	0.67	100.01		2.22		13		128	228	44	112	24	111		28	729	23	247	57			314
Lustrino_2007		Europe	Massif_Central		BasaltSub	Sub	45.31	2.81	50.99	1.96	14.05	10.98	0.15	7.98	9.1	3.33	1.14	0.32	100		2.47		20		158	229	50	198	60	92		32	431	19	166	35			308
Lustrino_2007		Europe	Massif_Central		BasaltAlk	Alkaline	45.31	2.81	46.62	2.92	14.66	11.91	0.16	8	11.07	2.4	1.72	0.54	100		1.48		15		193	163	43	132	58	93		42	643	21	221	59			388
Lustrino_2007		Europe	Massif_Central		BasaltAlk	Alkaline	45.31	2.81	45.26	2.9	14.87	12.4	0.19	8.07	11.6	2.7	1.39	0.63	100.01		1.9		17		229	150	45	111	70	88		103	861	26	283	84			518
Lustrino_2007		Europe	Massif_Central		BasaltAlk	Alkaline	45.31	2.81	45.01	3.3	14.6	12.99	0.19	8.13	10.83	2.77	1.49	0.7	100.01		0.92		15		197	156	45	109	63	99		36	841	28	263	82			454
Lustrino_2007		Europe	Massif_Central		BasaltAlk	Alkaline	45.31	2.81	46.23	2.72	14.91	12.07	0.19	8.26	10.13	3.45	1.38	0.66	100		1.42		20		210	212	46	157	66	98		58	814	27	267	76			694
Wilson_2001		Europe	Massif_Central		BasaltSub	Sub	45.31	2.81	51.28	2.5	13.03	11.37	0.13	8.39	8.53	3.43	0.99	0.35	100		0.44		16		114	260	46	208	49	117		21	409	24	168	28			256
Lustrino_2007		Europe	Massif_Central		BasaltSub	Sub	45.31	2.81	51.29	2.49	13.03	11.37	0.13	8.39	8.53	3.44	0.98	0.35	100		0.44		16		114	260	46	208	49	117		21	409	24	168	28			256
Lustrino_2007		Europe	Massif_Central		BasaltAlk	Alkaline	45.31	2.81	45.38	3.02	14.51	12.87	0.18	8.51	9.93	3.17	1.6	0.82	99.99		0.35		19		196	150	50	145	48	105		39	857	25	224	69			597
Lustrino_2007		Europe	Massif_Central		BasaltSub	Sub	45.31	2.81	49.82	2.55	14	11.61	0.14	8.63	8.47	3.24	1.11	0.43	100		1.07		13		135	211	52	175	46	136		29	476	22	179	39			335
Lustrino_2007		Europe	Massif_Central		BasaltSub	Sub	45.31	2.81	50.03	2.53	14.01	11.55	0.14	8.67	8.33	3.2	1.11	0.43	100		0.88		17		128	206	46	170	45	104		30	469	22	175	38			328
Lustrino_2007		Europe	Massif_Central		BasaltAlk	Alkaline	45.31	2.81	46.32	3.19	14.31	12.27	0.16	8.69	9.86	3.07	1.55	0.58	100		0		29		230	164	53	191	61	94		36	687	24	229	67			516
Lustrino_2007		Europe	Massif_Central		BasaltAlk	Alkaline	45.31	2.81	45.67	2.61	13.96	13.11	0.2	8.88	10.25	3.36	1.21	0.74	99.99				18		158	221	48	193	67	100		31	799	30	254	76			444	50.04	109.25	12.99	50.76	10.39	3.46	9.75	1.43	6.9	1.34
Lustrino_2007		Europe	Massif_Central		BasaltAlk	Alkaline	45.31	2.81	47.51	2.44	14.09	12.23	0.18	8.93	9.17	3.61	1.23	0.6	99.99				23		284	234	49	122	63	95		46	719	26	248	74			501
Lustrino_2007		Europe	Massif_Central		BasaltAlk	Alkaline	45.31	2.81	45.19	3.15	13.82	12.51	0.18	8.94	10.65	3.45	1.24	0.86	99.99		1.26		28		248	207	48	136	67	105		53	869	27	313	89			623	55.28	114.35	12.85	49.28	9.44	2.95	8.5	1.17	5.94	1.03
Lustrino_2007		Europe	Massif_Central		BasaltAlk	Alkaline	45.31	2.81	46.26	2.41	13.86	12.34	0.17	9.07	10.39	3.15	1.58	0.76	99.99		1.21		19		174	207	49	171	58	97		45	1039	22	172	64			624
Lustrino_2007		Europe	Massif_Central		BasaltAlk	Alkaline	45.31	2.81	45.47	2.59	13.83	13.35	0.2	9.14	10.12	3.34	1.23	0.72	99.99				22		170	256	53	213	79	105		31	759	30	247	74			427	52.9	113.5	12.51	47.3	9.51	3.01	8.77		5.98	1.14
Lustrino_2007		Europe	Massif_Central		BasaltAlk	Alkaline	45.31	2.81	45.86	2.81	13.74	12.47	0.19	9.26	10.9	2.55	1.57	0.64	99.99		0.74		21		208	254	51	163	84	104		33	973	26	266	71			370
Lustrino_2007		Europe	Massif_Central		BasaltAlk	Alkaline	45.31	2.81	45.77	3.05	14.14	12.1	0.17	9.41	9.92	2.74	1.91	0.78	99.99		1.28		20		201	223	53	174	53	99		40	826	25	244	75			628	56.81	83.4	11.07	42.34	7.95	2.44	7.33	1.15	4.62	1.12
Lustrino_2007		Europe	Massif_Central		BasaltAlk	Alkaline	45.31	2.81	47.11	2.86	13.46	12.36	0.17	9.49	9.8	2.96	1.25	0.54	100		0.99		18		167	225	43	183	66	107		31	652	25	204	55			442
Chauvel_1984		Europe	Massif_Central		BasaltAlk	Alkaline	45.31	2.81	48.89	2.07	14.13	11.37	0.15	9.52	9.08	3.39	1.01	0.38	99.99		1.2				201	363	51	208				25	486	22	170	55			308	25.6	51.4		25.2	5.46	1.77	5.28		4.17
Lustrino_2007		Europe	Massif_Central		BasaltAlk	Alkaline	45.31	2.81	46.76	2.67	14.27	11.83	0.17	9.54	9.49	2.93	1.75	0.58	99.99		1.09		17		167	218	50	205	54	93		46	691	25	220	64			552
Lustrino_2007		Europe	Massif_Central		BasaltAlk	Alkaline	45.31	2.81	47.25	2.42	14.01	11.83	0.17	9.6	9.61	3.27	1.27	0.56	99.99		0.21		18		161	215	48	206	64	102		30	852	24	215	62			499	35.14	69.41	8.18	33.07	7.25	2.4	6.51	1	4.96	0.8
Lustrino_2007		Europe	Massif_Central		BasaltAlk	Alkaline	45.31	2.81	47.21	2.36	13.24	12.37	0.18	9.86	9.5	3.53	1.18	0.57	100				16		142	289	51	230	71	102		35	718	25	200	60			478	42	87.5	9.44	36	7.87	2.58	7.49		5.08	0.96
Lustrino_2007		Europe	Massif_Central		BasaltAlk	Alkaline	45.31	2.81	45.89	2.52	13.91	11.82	0.17	9.93	11.78	2.36	1.13	0.5	100.01		1.45		16		173	243	45	203	60	105		59	1315	23	190	60			494	32.65	68.86	7.97	31.7	6.68	2.19	6.18	0.93	4.87	0.83
Wilson_Downes_1991		Europe	Massif_Central		BasaltAlk	Alkaline	45.31	2.81	46.68	2.35	13.96	11.83	0.15	10.02	9.6	3.48	1.34	0.6	100.01							336		215				30	646	25	234	79			474	48.21	79.64		39.01	7.7	2.46	6.49		5.42
Wilson_1995		Europe	Massif_Central		BasaltAlk	Alkaline	45.31	2.81	46.68	2.35	13.96	11.83	0.15	10.02	9.6	3.48	1.34	0.6	100.01				29			336		215	50	99	19	30	646	25	234	79			474	48.21	79.64		39.01	7.7	2.46	6.49		5.42
Wilson_1995		Europe	Massif_Central		BasaltAlk	Alkaline	45.31	2.81	46.3	2.62	13.8	11.93	0.15	10.11	9.82	3.49	1.25	0.53	100				25			358		234	51	100	19	26	615	24	196	69			405	34.33	66.99		32.95	7.03	2.32	6.7		5.1
Lustrino_2007		Europe	Massif_Central		BasaltAlk	Alkaline	45.31	2.81	45.92	2.62	12.74	11.53	0.18	10.27	12.5	2.64	1.09	0.51	100		0.72		22		220	388	43	181	110	81		46	580	22	214	56			385	35.18	69.91	8.54	32.49	6.83	2.16	6.66	0.98	4.93	0.92
Lustrino_2007		Europe	Massif_Central		BasaltAlk	Alkaline	45.31	2.81	47.28	2.71	12.93	12.04	0.17	10.38	10.14	2.53	1.31	0.51	100				21		161	356	45	202	57	87		35	602	23	220	52			340	31.83	69.89	8.25	34.41	7.02	2.13	6.58	0.97	4.78	0.83
Chauvel_1984		Europe	Massif_Central		BasaltAlk	Alkaline	45.31	2.81	45.49	2.92	13.82	12.79	0.17	10.38	10.48	2.42	0.88	0.66	100.01		1.42				246	397	53	214				12	814	28	252	92			577
Chauvel_1984		Europe	Massif_Central		BasaltAlk	Alkaline	45.31	2.81	46.89	2.34	13.74	12.2	0.17	10.42	9.34	3.12	1.3	0.49	100.01						217	378	51	203				29	598	27	195	59			430
Lustrino_2007		Europe	Massif_Central		BasaltAlk	Alkaline	45.31	2.81	45.55	2.56	13.08	11.51	0.18	10.54	11.06	2.67	2.19	0.67	100.01		2.96		19		181	292	50	203	47	86		82	752	26	278	97			859
Chauvel_1984		Europe	Massif_Central		BasaltAlk	Alkaline	45.31	2.81	46.79	2.33	13.54	12.14	0.17	10.83	9.14	3.31	1.28	0.48	100.01						216	383	52	219				29	577	26	191	60			417
Lustrino_2007		Europe	Massif_Central		BasaltAlk	Alkaline	45.31	2.81	45.43	2.7	13.23	12.24	0.18	10.86	10.51	2.72	1.4	0.74	100.01		1.9		19		186	276	45	220	66	94		42	846	27	282	81			530	49.22	99.82	10.87	41.92	8.27	2.69	7.36	1.05	5.38	0.89
Legendre_2001		Europe	Massif_Central		BasaltAlk	Alkaline	45.31	2.81	45.07	2.66	12.59	11.43	0.16	11.26	13.47	2.04	1.01	0.31	100		2.29		35		294	247	49	149				24	535	23	126	31			303	28	57		31	7	3.1	5.5	0.8	4.3	0.8
Lustrino_2007		Europe	Massif_Central		BasaltAlk	Alkaline	45.31	2.81	47.24	2.39	11.84	11.46	0.16	13.17	9.55	2.51	1.16	0.52	100		1.54		19		157	493	51	435	74	98		43	626	19	198	58			501	45.9	93.1	9.62	35.7	7.21	2.31	6.76		4.52	0.85
Lustrino_2007		Europe	Massif_Central		BasaltSub	Sub	45.31	2.81	47.28	2.35	11.79	11.48	0.16	13.45	9.36	2.41	1.19	0.52	99.99		2.07		16		160	500	52	443	68	120		48	609	19	193	56			525	40.62	82.52	9.07	35.31	6.78	2.22	6.24	0.95	4.76	0.81
Briot_1991	B6	Europe	Massif_Central		BasaltAlk	Alkaline	45.57	2.81	46.11	3.03	16.38	11.19	0.18	6.64	11.02	2.68	2.07	0.69	99.99		1.23		29			122		41				51	848						620	57.2	106.9		44.5	8.32	2.55		0.91
Pilet_2005		Europe	Massif_Central		BasaltAlk	Alkaline	45.15	2.87	48.26	2.45	14.4	12.19	0.16	8.27	8.93	3.21	1.52	0.61	100		1.16					263		172				42	847	24	256	58			559	47.6	90.6	10.1	39.5	7.5	2.45			5.3	0.96
Pilet_2005		Europe	Massif_Central		BasaltAlk	Alkaline	45.15	2.87	46.92	2.45	14.01	11.63	0.17	9.75	9.74	3.44	1.29	0.61	100.01		0.39		26			302	52	211				29	716	26	301	83		0.4	462	43.1	83.4	9.2	43.3	8.7	2.72	8.8	1	6	0.95
Pilet_2005		Europe	Massif_Central		BasaltSub	Sub	45.15	2.87	48.94	2.2	14.1	11.33	0.15	9.83	8.92	3.02	1.09	0.42	100		0.73		24			324	50	261				22	625	23	236	62		0.3	357	33	67.1	7.5	36.1	7.5	2.32	6.7	0.9	5.3	0.87
Pilet_2005		Europe	Massif_Central		BasaltAlk	Alkaline	45.15	2.87	45.69	2.39	13.51	11.55	0.18	10.15	11.08	3.66	0.96	0.84	100.01		3.29					358		258				50	956	27	302	90			764	76.9	134.9	14.1	52.2	9	2.73			5.5	1
Pilet_2005		Europe	Massif_Central		BasaltAlk	Alkaline	45.15	2.87	45.45	2.66	13.38	11.93	0.17	10.22	10.9	3.2	1.34	0.75	100		1.77					318		225				37	867	24	339	101			510	54.9	103.8	11.7	45.5	8.6	2.65			5.4	0.95
Pilet_2005		Europe	Massif_Central		BasaltAlk	Alkaline	45.15	2.87	46.16	2.52	13.85	11.73	0.15	10.46	9.73	3.53	1.37	0.5	100		0.37					324		277				33	713	21	314	83			426	42.8	85.7	9.6	38.5	7.7	2.41			5.1	0.9
Chauvel_1984		Europe	Massif_Central		BasaltAlk	Alkaline	44.64	2.95	46.5	3.02	15.07	12.67	0.19	7.41	9.42	3.34	1.65	0.73	100		0.52				245	213	43	103				36	760	26	262	81			397	48.9	104.9		49.1	9.16	2.85	7.55		5.69
Chauvel_1984		Europe	Massif_Central		BasaltAlk	Alkaline	44.64	2.95	45.77	2.9	14.37	12.64	0.19	8.28	10.97	3.58	0.65	0.64	99.99		0.32				309	329	48	124				150	691	28	259	71			391	44.6	94.5		46.2	8.84	2.67	7.24		5.26
Chauvel_1984		Europe	Massif_Central		BasaltAlk	Alkaline	44.64	2.95	45.15	2.73	13.64	12.71	0.19	9.93	10.88	2.84	1.41	0.52	100						316	526	51	171				30	613	23	181	50			371	32.2	67.7		34.6	6.98	2.22	6.13		4.74
Chauvel_1984		Europe	Massif_Central		BasaltAlk	Alkaline	45.76	2.96	45.38	2.6	14.92	12.83	0.19	7.96	11.04	3.12	1.42	0.54	100						343	185	48	82				39	608	24	201	64			487	40.5	75.6		33.4	6.95	2.23	5.95		4.94
Dautria_1990		Europe	Massif_Central		BasaltSub	Sub	43.7	3.1	51.81	2.53	14.02	11.21	0.14	7.21	8.2	3.41	1.04	0.43	100		0.02		19		184	254	42	140	33	120		24	494						280	19.38	42.72		24.33	6.19	2.08		0.92
Dautria_1990		Europe	Massif_Central		BasaltSub	Sub	43.7	3.1	51.63	2.1	13.73	10.46	0.13	8.4	8.29	3.52	1.33	0.4	99.99		0.18		18		175	342	44	218	42	101		28	611						440	23.5	44.2		19	4.53	1.5		0.67
Liotard_1999		Europe	Massif_Central		BasaltAlk	Alkaline	43.7	3.1	45.47	3.1	13.14	12.74	0.22	8.82	10.55	3.37	1.5	1.1	100.01		2.93											57	1142		345	106		1	863	62	120.6	13.75	54.94	10.05	3.22	9.1	1.29	6.59	1.15
Dautria_1990		Europe	Massif_Central		BasaltSub	Sub	43.7	3.1	51.38	2.17	12.44	11.3	0.14	9.05	8.89	3.3	0.91	0.42	100		0.02		19		175	320	47	218	48	109		19	498						305	21.1	42.18		20.25	5.18	1.76		0.82
Dautria_1990		Europe	Massif_Central		BasaltSub	Sub	43.7	3.1	50.97	2.37	12.41	11.61	0.13	9.7	8.12	3.29	0.97	0.43	100		1.86		18									22	430						250	22.15	37.97		26.49	6.93	2.02		0.95
Dautria_1990		Europe	Massif_Central		BasaltAlk	Alkaline	43.7	3.1	47.94	2.28	11.09	11.67	0.17	12.82	9.33	3	1.02	0.69	100.01		2.74		17										760						450	44.95	72.26		44.24	10.01	2.57		1.09
Dautria_2010	EG	Europe	Massif_Central		BasaltAlk	Alkaline	43.98	3.22	46.39	1.93	13.66	11.3	0.18	12.04	9.32	2.62	2	0.57	100.01		1.37											48.39	753.6	25.63	216.8	70.64		1.26	603.9	43.26	84.27	9.34	38.23	7.45	2.44	7.06	0.97	5.73	1.05
Dautria_2010	BR	Europe	Massif_Central		BasaltAlk	Alkaline	43.74	3.27	45.47	3.1	13.14	12.74	0.22	8.82	10.55	3.37	1.5	1.1	100.01		2.93											57	1142		345	106		0.98	863	62	120.6	13.75	54.94	10.05	3.22	9.1	1.29	6.59	1.15
Dautria_2010	RQH	Europe	Massif_Central		BasaltSub	Sub	43.3	3.37	51.42	2.07	12.46	11.31	0.14	9.06	8.9	3.3	0.91	0.42	99.99		0.02											19.36	480	21.21	146.7			0.099	293.5	21.05	43.11	4.985	21.18	5.088	1.829	5.535	0.789	4.793	0.849
Dautria_2010	MCL	Europe	Massif_Central		BasaltAlk	Alkaline	43.55	3.39	45.17	2.61	12.04	12.24	0.16	10.69	11.25	3.47	1.51	0.85	99.99		3.22											14.01	969.3	26.03	268.5	79.98		1.32	744.8	53.07	103.7	11.55	47.35	8.646	2.725	7.601	1.016	5.492	0.961
Dautria_2010	CE2	Europe	Massif_Central		BasaltAlk	Alkaline	43.55	3.4	46.49	2.36	12.48	12.23	0.16	10.49	10.26	3.68	0.92	0.94	100.01		0.95											22.69	967.4		307.88	98.08		0.76	743.98	72.29	130.23	14.23	54.73	9.65	3.19	9.32	1.18	6.79	1.15
Lenoir_2000		Europe	Massif_Central		BasaltAlk	Alkaline	45.58	3.8	45.36	3.57	15.01	13.9	0.22	6.69	9.51	4.32	0.6	0.83	100.01		2.38											66	878	37	368	96		1	894	63.7	126.3	14.26	57	10.74	3.3	9.86	1.32	7.29	1.33
Lenoir_2000		Europe	Massif_Central		BasaltAlk	Alkaline	45.58	3.8	45.78	3.2	13.06	12.42	0.18	9.22	10.6	3.68	1.18	0.68	100		2.76											87	767	28	279	76		7.2	759	47.3	91.5	10.42	42.2	8.19	2.62	7.84	1.04	5.63	1.02
Lenoir_2000		Europe	Massif_Central		BasaltAlk	Alkaline	45.58	3.8	45.61	2.95	13.89	11.79	0.19	9.3	10.68	3.71	1.19	0.68	99.99		2.07											59	843	31	370	99		1	791	64.9	120	13.2	51.6	9.37	2.92	8.73	1.17	6.44	1.16
Dautria_2004		Europe	Massif_Central		BasaltAlk	Alkaline	46.89	4.33	45.56	3.41	14.61	13.24	0.18	7.94	9.81	3.5	1.02	0.72	99.99		1.71		22			201	47					47	742						540	39.51	81.9		40.1	8.33	2.68		1.11
Dautria_2004		Europe	Massif_Central		BasaltAlk	Alkaline	46.89	4.33	46.89	3.08	14.81	11.9	0.18	8.2	9.65	3.51	1.04	0.75	100.01		2.33		20			198	42					60	788						700	50	101.3		47	9.03	2.86		1.18
Dautria_1988	7559 TAH205	Africa	Hoggar	Atakor	Basanite	Alkaline	22.83	4.95	45.53	3.29	14.17	13.54	9.3	5.02	0.27	2.59	4.51	1.76	99.98		1.27	14	12.5		192	8	30	16	17	197		72	1435	48	691	174			987	127	260		118	20.5	6.07		2.04
Dautria_1988	2900 TAH131	Africa	Hoggar	Atakor	Basanite	Alkaline	22.83	4.95	44.62	3.79	13.96	13.98	10.34	5.39	0.28	2.48	3.79	1.36	99.99		2.72		12.3		229	7	36		44	169		69	1416	46	659	168			1250	120	240		107	18.5	5.51		1.85
Dautria_1988	7573 TAH234	Africa	Hoggar	Atakor	Basanite	Alkaline	22.83	4.95	43.72	4.75	13.87	14.16	10.75	5.79	0.23	1.03	4.39	1.31	100		1.69		16.3		290	5	39	17	32	158		63	1080	38	439	119			734	73.3	153		66.9	13.8	4.24		1.49
Dautria_1988	7562 TAH209	Africa	Hoggar	Atakor	Basanite	Alkaline	22.83	4.95	44.77	4.04	13.76	14.7	9.3	6.1	0.23	1.91	3.82	1.37	100		0.34	9	16.5		233	36	43	45	30	176		52	1018	39	510	127			948	85.5	174		80.7	14.7	4.42		1.53
Dautria_1988	7560 TAH206	Africa	Hoggar	Atakor	Basanite	Alkaline	22.83	4.95	43.16	4.32	13.71	15.14	10.59	6.54	0.23	1.07	3.98	1.25	99.99		1.64		18.2		282	12	43	15	27	159		74	1131	39	468	126			739	81.6	167		80.1	14.7	4.53		1.53
Dautria_1988	7576 TAH243	Africa	Hoggar	Atakor	Basanite	Alkaline	22.83	4.95	44.92	4.99	13.87	13.98	9.72	6.55	0.19	0.91	3.75	1.12	100		1.1		21.4		316	53	46	55	53	145		53	943	36	400	101			586	63.7	133		60.2	12.3	3.82		1.3
Dautria_1988	7571 TAH231	Africa	Hoggar	Atakor	Basanite	Alkaline	22.83	4.95	44.76	4.08	13.71	14.66	9.15	6.55	0.22	1.9	3.59	1.38	100		0.21	10	16.5		235	35	43	47	40	182		48	1035	38	526	129			792	86.6	175		75.8	14.7	4.44		1.51
Dautria_1988	7575 TAH242	Africa	Hoggar	Atakor	Basanite	Alkaline	22.83	4.95	45.52	3.89	14.59	13.77	8.4	6.61	0.2	2.09	3.51	1.43	100.01		0.95	8	14.4		210	26	41	49	41	156		35	1009	33	396	104			583	66.6	140		69.6	13.1	4.04		1.42
Dautria_1987	IV	Africa	Hoggar	Atakor	BasaltAlk	Alkaline	22.83	4.95	46.49	3.38	14.27	12.89	9.9	7.58	0.18	1.46	3.2	0.63	99.98	0.22			20.3		263	111	54	140	44			30	733						420	50.34	102.11		51.4	9.52	3.03		1.17
Dautria_1988	TAH174	Africa	Hoggar	Atakor	BasaltAlk	Alkaline	22.83	4.95	46.49	3.38	14.27	12.89	9.9	7.58	0.18	1.46	3.2	0.63	99.98		0.22		20.3		263	111	54	140	44			30	733						420	50.3	102		51.4	9.52	3.03		1.17
Dautria_1988	2898 TAH127	Africa	Hoggar	Atakor	Basanite	Alkaline	22.83	4.95	44.29	4.46	13.37	13.72	10.16	7.66	0.21	2.12	2.9	1.1	99.99		1.13		19.6		300	103	54		48	143		57	990	32	449	120			772	76.4	152		71	12.9	3.96		1.32
Dautria_1988	7558 TAH196	Africa	Hoggar	Atakor	Basanite	Alkaline	22.83	4.95	43.37	4.73	14.22	13.37	10.57	7.67	0.2	1.97	2.93	0.97	100		1.25	7	21.6		307	96	48	74	48	126		32	1015	33	350	99			689	59.7	123		60.7	11.4	3.49		1.23
Dautria_1988	7569 TAH228	Africa	Hoggar	Atakor	Basanite	Alkaline	22.83	4.95	45.35	4.19	13.71	12.64	9.91	7.82	0.17	1.84	3.43	0.94	100		0.49	7	20.4		268	212	46	126	45	124		35	874	30	345	91			585	56.3	115		55.3	10.9	3.43		1.17
Dautria_1988	2885 TAH85	Africa	Hoggar	Atakor	Basanite	Alkaline	22.83	4.95	42.24	4.37	14.11	13.85	10.75	8.49	0.19	1.78	3.48	0.75	100.01		0.86	9	20.5		327	77	56		58	127		51	884	32	375	95			645	53.4	114		55.5	10.6	3.55		1.26
Dautria_1987	III	Africa	Hoggar	Atakor	Basanite	Alkaline	22.83	4.95	42.63	4.41	14.24	13.05	10.85	8.57	0.2	1.8	3.51	0.75	100.01	0.86			20.5			91	51												446	53.35	114.03		55.52	10.64	3.55		1.26
Dautria_1988	7570 TAH230	Africa	Hoggar	Atakor	Basanite	Alkaline	22.83	4.95	45.09	3.5	12.64	12.22	10.81	8.81	0.2	0.98	4.7	1.06	100.01		1.09	10	20.9		243	246	50	169	39	141		55	1182	34	452	126			808	80.9	166		72.9	12.5	4.22		1.35
Dautria_1988	7564 TAH216	Africa	Hoggar	Atakor	Basanite	Alkaline	22.83	4.95	45	3.67	12.61	12.74	10.11	9.41	0.2	1.97	3.15	1.14	100		1.16	8	19.6		234	218	47	160	45	151		46	1106	33	489	119			756	83.8	166		75.1	13.6	4.17		1.33
Dautria_1988	2897 TAH124	Africa	Hoggar	Atakor	Basanite	Alkaline	22.83	4.95	43.98	4.18	12.86	12.4	9.81	9.6	0.19	2.17	3.84	0.97	100		0.23	8	19.1		274	239	57		51	132		63	869	30	395	108			775	66.4	134		59.8	11.2	3.54		1.22
Dautria_1988	7555 TAH107	Africa	Hoggar	Atakor	Basanite	Alkaline	22.83	4.95	43.3	3.54	12.4	12.37	10.87	10.77	0.19	1.85	3.63	1.09	100.01		0.07	8	22.4		252	289	53	216	53	127		37	1106	32	382	101			810	83.8	155		67.9	12.3	3.81		1.29
Dautria_1988	7567 TAH223	Africa	Hoggar	Atakor	Basanite	Alkaline	22.83	4.95	43.35	4.27	11.81	13.22	11.34	10.92	0.2	0.73	3.09	1.07	100		1.55	7	24.7		298	361	56	246	58	123		40	1032	32	345	96			721	68	139		64.5	12.3	3.84		1.32
Dautria_1988	2895 TAH230	Africa	Hoggar	Atakor	Basanite	Alkaline	22.83	4.95	42.57	4.06	11.94	13.38	12.94	10.93	0.19	0.64	2.8	0.54	99.99		2.77		27.2		370	325	62		56	104		25	728	28	297	80			559	48.3	98.4		44.5	9.67	2.92		1.05
Dautria_1988	2890 T118CD	Africa	Hoggar	Atakor	Basanite	Alkaline	22.83	4.95	41.51	4.59	12.4	14.6	11.84	11.06	0.19	0.56	2.74	0.5	99.99		2.92		26.9		394	284	69		59	102		42	746	26	296	79			526	47.6	98.6		48.9	9.99	3.04		1.03
Dautria_1988	2889 TAH116	Africa	Hoggar	Atakor	Basanite	Alkaline	22.83	4.95	43.17	3.38	12.48	12.1	11.4	11.46	0.19	1.46	3.53	0.84	100.01		1.87		21.5		253	361	60		60	126		43	1299	32	375	95			965	90.1	173		75.1	13.8	4.19		1.39
Dautria_1988	7574 TAH244	Africa	Hoggar	Atakor	BasaltAlk	Alkaline	22.83	4.95	46.02	3.36	11.77	11.89	10.22	11.76	0.18	0.82	3.29	0.68	99.99		0.93	6	23.6		260	458	56	334	67	115		19	802	27	302	75			514	49	96.7		43.4	8.8	2.74		0.98
Dautria_1988	2888 TAH109	Africa	Hoggar	Atakor	Basanite	Alkaline	22.83	4.95	43.03	3.46	12.32	12.8	11.08	11.89	0.18	1.26	3.28	0.69	99.99		0.62		21.2		267	310	64		63	106		26	735	24	207	65			540	47.1	91.9		43.2	8.65	2.76		0.96
Dautria_1988	7553 TAH21	Africa	Hoggar	Atakor	Basanite	Alkaline	22.83	4.95	42.89	3.43	11.05	12.96	10.38	12.81	0.2	1.65	3.54	1.08	99.99		0.02	39	20.7		251	307	61	306	47	139		35	996	31	413	102			736	78.2	151		68	12.8	3.96		1.33
Dupuy_1993	2392	Africa	Hoggar	Atakor	BasaltAlk	Alkaline	24.15	5.9	45.97	3.15	16.59	12.15	10.03	6.05	0.23	1.47	3	1.36	100		3.33		18									41	1153		298	95			799	67.4	142		64.6	11.44	3.58		1.4
Dupuy_1993	2474	Africa	Hoggar	Atakor	Basanite	Alkaline	24.15	5.9	47.52	2.19	16.25	9.93	9.35	6.25	0.22	2.08	5.33	0.87	99.99		0.35		17									60	1580		457	144			1105	120	223		88.8	14.3	4.24		1.46
Dupuy_1993	2381	Africa	Hoggar	Atakor	BasaltAlk	Alkaline	24.15	5.9	47.91	2.73	14.96	11.6	9.16	8.34	0.19	1.3	3.03	0.78	100		2.49		20									30	804		260	60			599	47.5	101		46.1	8.88	2.87		1.07
Dupuy_1993	2386	Africa	Hoggar	Atakor	Basanite	Alkaline	24.15	5.9	44.89	3.48	14.81	12.3	9.91	8.43	0.22	1.66	3.67	0.64	100.01		2.7		20									38	1081		306	75			745	58.2	127		60.7	11.2	3.58		1.36
Dupuy_1993	2510	Africa	Hoggar	Atakor	BasaltAlk	Alkaline	24.15	5.9	46.46	2.71	13.9	10.23	12.14	9.48	0.19	1.14	3.05	0.7	100		2.67		26									30	805		204	49			836	41.9	85.7		41.2	7.96	2.89		0.99
Dupuy_1993	2482	Africa	Hoggar	Atakor	BasaltAlk	Alkaline	24.15	5.9	46.65	2.92	16.07	12.24	6.6	9.62	0.2	1.43	3.52	0.75	100		1.72		20									33	876		352	73			599	51.9	110		54	9.84	3.16		1.19
Dupuy_1993	2486	Africa	Hoggar	Atakor	BasaltAlk	Alkaline	24.15	5.9	47.43	2.08	14.43	11.4	9.79	9.72	0.18	1.1	3.38	0.48	99.99		0.83		22									25	655		231	57			497	44.8	84.8		34.9	6.72	2.22		0.94
Dupuy_1993	2483	Africa	Hoggar	Atakor	Basanite	Alkaline	24.15	5.9	43.67	4.47	15.08	13.62	6.82	9.76	0.21	1.97	3.45	0.95	100		4.64		18									44	1112		406	90			695	60	127		64.9	12	3.65		1.44
Dupuy_1993	2470	Africa	Hoggar	Atakor	Basanite	Alkaline	24.15	5.9	44.97	2.94	13.16	11.28	11.27	10.18	0.22	1.31	3.72	0.97	100.02		2.47		25									97	906		434	119			603	76.9	145		58.7	10.7	3.15		1.18
Dupuy_1993	2476	Africa	Hoggar	Atakor	Basanite	Alkaline	24.15	5.9	44.47	3.4	14.2	12.17	9.51	10.97	0.2	1.54	2.74	0.81	100.01		2.78		24									40	872		294	72			1177	54.3	108		53.6	9.89	3.08		1.3
Dupuy_1993	2481	Africa	Hoggar	Atakor	BasaltAlk	Alkaline	24.15	5.9	45.63	2.55	12.86	11.38	10.49	11.56	0.19	1.32	3.19	0.84	100.01		0.42		24									37	767		257	75			612	53.2	105		44.4	8.4	2.63		1.1
Dupuy_1993	2475	Africa	Hoggar	Atakor	Basanite	Alkaline	24.15	5.9	44.58	2.59	12.1	11.82	10.89	12.4	0.2	1.36	3.25	0.82	100.01		0.02		26									33	800		273	74			635	54.4	107		49.1	9.15	2.83		1.21
Dupuy_1993	2383	Africa	Hoggar	Atakor	BasaltSub	Sub	24.15	5.9	46.15	2.42	11.93	11.01	11.26	13.18	0.2	1.14	1.99	0.73	100.01		2.21		26									30	723		204	63			1349	42.5	86.3		39.4	7.6	2.36		1
Dupuy_1993	2501	Africa	Hoggar	Atakor	Basanite	Alkaline	24.15	5.9	44.56	2.13	12.12	11.09	10.33	15.28	0.2	1.3	2.11	0.88	100		2.25		24									34	730		217	67			1308	42.1	84.1		36.4	6.75	2.2		0.88
Azzouni_Sekkal_2007	BS01	Africa	Hoggar	Atakor	Basanite	Alkaline	24.9	5.95	47.8	2.28	16.53	9.81	9.59	5.77	0.2	2	5.15	0.86	99.99		1.04				213	215	32.7	80.6	31.7	156	23.8	57.15	1458	36	453	143.8	2.43	0.708	960	114.7	204.1	22.29	76.46	13.07	3.62	10.41	1.36	6.58	1.11
Azzouni_Sekkal_2007	ISK7	Africa	Hoggar	Atakor	BasaltAlk	Alkaline	24.9	5.95	47.06	3.27	15.95	12.03	9.86	5.89	0.18	1.63	3.3	0.84	100.01		2.54				191	121	37.9	73.3	38.2	140	21.4	29.5	821	29	310	72.3	1.79	0	401	52.6	110	12.4	49.6	9.89	3.09	7.75	1.06	5.74	1.03
Azzouni_Sekkal_2007	SA06	Africa	Hoggar	Atakor	BasaltAlk	Alkaline	24.9	5.95	45.63	3.62	16.52	12.84	9.53	6	0.21	1.12	3.81	0.73	100.01		1.69				267	61.9	49.2	59.1	49.7	148	22	40.7	873	28.5	273	86.9	2.07	0.25	597	51.6	107	13.2	51.9	10.4	3.17	8.31	1.11	6.17	1.14
Azzouni_Sekkal_2007	IJ2	Africa	Hoggar	Atakor	Basanite	Alkaline	24.9	5.95	44.94	3.72	15.52	13.29	9.28	6.33	0.19	1.94	3.62	1.15	99.98		0.81				222	79.8	40.1	54.2	40.1	157	21.5	32.8	911	33.2	324	80	2.01	0.2	440	56.1	123	14.7	60.9	12.2	3.65	9.5	1.33	6.89	1.22
Azzouni_Sekkal_2007	IJ1	Africa	Hoggar	Atakor	Basanite	Alkaline	24.9	5.95	44.53	3.9	14.87	13.35	9.86	7.24	0.2	1.44	3.66	0.96	100.01		1.66				263	180	47.1	85.9	49	159	24	38.7	832	32.4	308	77.2	2.31	0.22	451	54.7	118	14	59.1	11.8	3.56	9.34	1.28	6.68	1.24
Azzouni_Sekkal_2007	PAS06	Africa	Hoggar	Atakor	Basanite	Alkaline	24.9	5.95	44.25	3.34	15.59	12.35	11.01	7.49	0.19	1.49	3.39	0.89	99.99		0.49				297	102	49.7	76.1	65.4	145	23.1	31.96	830	27.8	262	76.06	2.61	0.363	506	47.25	96.38	11.24	45.78	8.81	2.6	6.91	1.02	5.46	0.91
Azzouni_Sekkal_2007	IA8	Africa	Hoggar	Atakor	Basanite	Alkaline	24.9	5.95	44.23	3.89	14.61	13.45	10.41	7.84	0.19	1.59	2.89	0.9	100		1.94				273	217	49.2	106	54.5	154	22.2	32.6	882	31.6	289	73.8	1.97	0.19	425	52.2	108	13.2	56	10.8	3.51	9.14	1.24	6.27	1.17
Mertz_2015	Al	Europe	Eifel		Basanite	Alkaline	50.2	6.75	44.28	2.66	12.5	10.8	11.97	12.7	0.18	1.33	2.65	0.94	100.01		0.27											78.5	1108	25.4	216	96.1			863	76	135	14.9	55.4	9.73	2.95	8.27	1.06	5.6	0.961
Maza_1995	AK 89-37	Africa	Hoggar	Taharaq	Basanite	Alkaline	24.5	7	43.16	4.99	13.72	14.58	11.58	5.75	0.19	1.11	2.93	2	100.01		1.78											20.68	846.97		47.92	46.06		0.23	378.09	63.607	122.592	15.793	69.784	13.396	3.909	12.07	1.629	8.586	1.384
Kolb_2012	SG 12	Europe	Eifel		Basanite	Alkaline	50.63	7.12	43.67	2.75	13.46	10.91	12.12	11.82	0.21	0.78	3.5	0.78	100		2.19	8.9	30		289	350	55.7	231	59	99	19.4	49.6	725	25.1	212	78.5		0.609	730	49.4	94	11.1	42.9	8.1	2.44	6.97	0.98	5.26	0.94
Kolb_2012	SG 14	Europe	Eifel		Basanite	Alkaline	50.71	7.18	46.14	2.31	14.31	9.89	11.3	9.6	0.2	0.92	4.72	0.6	99.99		2.89	9.4	28.6		247	354	49.7	197	60.1	103	20.4	30.8	794	24.9	245	92.6		4.39	801	56	103	11.6	43.3	7.9	2.35	6.7	0.95	5.13	0.93
Kolb_2012	SG 19	Europe	Eifel		BasaltAlk	Alkaline	50.69	7.21	48.04	2.24	14.45	10.35	10.15	9.22	0.19	1.21	3.68	0.47	100		0.42	6.2	25.4		217	256	49.8	182	68.1	119	20.8	35.1	796	25.8	218	63.2		0.388	793	49	90	10.3	39.2	7.6	2.35	6.74	0.98	5.34	0.97
Jung_2012	SG 11	Europe	Eifel		BasaltAlk	Alkaline	50.69	7.21	46.96	2.2	13.64	12.18	10.06	10.01	0.21	1.3	2.95	0.5	100.01		1.58	10.6	23.7		207	254	55.3	204	54.2	140	18.8	39.7	776	26.3	235	68		0.68	828	59.2	108	12	44.1	8.01	2.45	7.04	1.02	5.54	1.02
Jung_2012	SG 17	Europe	Eifel		BasaltAlk	Alkaline	50.7	7.22	48.03	2.35	15.18	10.84	10.43	8.26	0.2	1.4	2.87	0.44	100		2.43	6.5	24.7		225	208	45	139	60.2	103	18.9	40.7	1234	23.3	232	62		0.51	758	45.8	84.2	9.43	35.2	6.62	2.05	5.71	0.83	4.61	0.82
Kolb_2012	SG 21	Europe	Eifel		BasaltAlk	Alkaline	50.7	7.22	45.89	2.15	13.16	11.93	11.08	10.98	0.24	1.26	2.8	0.5	99.99		0.3		27		246					114		34	778		229	60			831	49	106	9		6.5	2.69		0.9	5.5	1.04
Kolb_2012	SG 13	Europe	Eifel		Basanite	Alkaline	50.67	7.24	46.07	2.07	14.55	10.15	11.7	8.94	0.26	2.25	3.44	0.58	100.01		1.73		11		258					96		26	744		240	87			777	72	135	13		7.9	2.71		0.84	5.8	1.01
Jung_2012	SG 20	Europe	Eifel		BasaltAlk	Alkaline	50.71	7.24	47.64	2.41	14.35	12.02	10.51	8.56	0.2	0.6	3.24	0.47	100		1.51	8.1	24.9		213	228	48.6	153	55.5	151	18.7	13.5	587	25.2	174	54		0.63	470	44.2	79.4	9.22	35.2	6.84	2.16	6.03	0.92	4.71	0.92
Kolb_2012	SG 15	Europe	Eifel		BasaltAlk	Alkaline	50.71	7.24	48.41	2.37	14.69	10.32	10.37	8.77	0.18	1.06	3.4	0.43	100		0.53	9.5	26.8		229	245	49.2	155	60.7	112	20.4	27.3	628	24.6	167	50.9		0.332	417	37.7	73	8.7	34.5	7.1	2.24	6.43	0.94	5.16	0.93
Kolb_2012	SG 30	Europe	Eifel		BasaltAlk	Alkaline	50.58	7.25	45.85	2.76	14.25	10.22	10.64	10.64	0.2	0.94	3.96	0.55	100.01		1.22	11.4	26.1		261	259	52.5	206	51.2	113	21.5	49.1	825	26.2	259	76.2		0.861	644	54.8	105	12.2	46.6	8.8	2.65	7.5	1.05	5.57	0.99
Jung_2012	SG 6	Europe	Eifel		BasaltAlk	Alkaline	50.68	7.25	47.1	2.19	13.92	10.85	10.41	10.38	0.19	1.42	3.1	0.45	100.01		1.77	12.7	26		228	289	51.1	200	55.9	123	17.8	38.4	731	26.5	223	72		0.54	673	52.2	94.2	10.5	38.7	7.31	2.22	6.24	0.91	5.04	0.94
Jung_2012	SG 16	Europe	Eifel		Basanite	Alkaline	50.66	7.27	44.36	2.16	12.02	10.86	10.21	15.42	0.2	1.42	2.76	0.6	100.01		1.4	7.8	22.9		213	513	56.7	438	49.1	127	15.7	35.9	783	22.5	225	87		0.85	593	63.4	115	12.6	45.5	7.7	2.35	6.4	0.9	4.8	0.8
Jung_2012	SG 4	Europe	Eifel		BasaltSub	Sub	50.65	7.29	49.25	1.94	14.57	10.55	9.95	8.92	0.21	1.26	2.96	0.38	99.99		1.78	9	22.1		189	288	45.6	194	64.5	153	17.9	42	1136	26.7	240	68		1.06	1573	58.2	101	10.8	38.4	6.93	2.18	6.03	0.93	5.03	0.93
Kolb_2012	SG 16	Europe	Eifel		Basanite	Alkaline	50.73	7.29	45.12	2.43	12.83	10.34	12.63	10.66	0.2	0.72	4.39	0.68	100		2.5	8.6	26.5		244	438	53.7	262	65.1	108	19.2	26.3	907	26	225	79		3.99	722	59.9	112	12.9	48.7	8.9	2.66	7.45	1.05	5.58	0.99
Kolb_2012	SG 29	Europe	Eifel		BasaltAlk	Alkaline	50.55	7.3	45.71	2.52	13.84	10.42	10.97	11.38	0.18	1.36	3.09	0.53	100		0.7		35		245	372		233		102		21	722		228	65			555
Schubert_2015	SGWW 22	Europe	Eifel		Basanite	Alkaline	50.61	7.3	45.55	2.65	15.97	11.26	10.65	7.07	0.21	1.99	3.93	0.71	99.99		0.72	6.69	20.5		223	107	39.7	66.1	58.3	102	21.2	53.4	1215	28	286	103		0.601	1074	69.6	124	14.2	53.1	9.3	2.94	8.32	1.11	5.81	1.05
Schubert_2015	SGWW 21	Europe	Eifel		Basanite	Alkaline	50.61	7.3	46.17	2.54	15.79	10.83	10.46	7.26	0.21	2.08	3.99	0.67	100		0.68		21		222	123	38	83	60	101	24	44	1303	29	266	83			1172	71	123		38
Jung_2012	SG 2	Europe	Eifel		BasaltAlk	Alkaline	50.61	7.3	46.58	2.71	13.68	11.4	10.19	10.45	0.19	1.67	2.65	0.49	100.01		2.31	15.3	23.9		229	319	70.8	217	56.7	148	19.8	48.4	684	27.7	250	58		0.95	496	39.2	78.8	9.5	37.8	7.3	2.27	6.3	0.9	4.9	0.9
Kolb_2012	SG 22	Europe	Eifel		BasaltAlk	Alkaline	50.63	7.3	46.03	2.45	13.89	10.31	10.65	10.95	0.19	0.95	4.03	0.55	100		0.64	7.7	26		239	336	52.1	232	63.4	107	19.6	21.6	737	24.4	215	66		0.557	554	47.3	90	10.6	41	7.9	2.43	6.83	0.98	5.25	0.94
Jung_2012	SG 3	Europe	Eifel		BasaltAlk	Alkaline	50.63	7.3	45.11	2.38	13.15	12.05	10.39	12.08	0.21	1.33	2.78	0.52	100		1.94	11.5	21.3		224	337	58.8	270	90.7	125	17.3	32.2	708	24.9	216	64		2.48	654	47.4	89.1	10.2	38.4	7.2	2.23	6.2	0.9	4.8	0.9
Jung_2012	SG 19	Europe	Eifel		BasaltAlk	Alkaline	50.65	7.31	45.46	2.29	13.16	11.45	10.56	12.52	0.19	1.46	2.37	0.53	99.99		2.05	8.7	25.7		227	452	55	323	62.6	140	18	45.9	724	22.3	237	79		0.68	816	47.7	89.7	10.4	38.4	6.94	2.13	6.02	0.91	4.73	0.81
Jung_2012	SG 21	Europe	Eifel		Basanite	Alkaline	50.72	7.32	43.1	2.63	13.98	13.79	12.26	8.2	0.28	0.98	3.87	0.91	100		3.94	6.7	22.5		237	241	51.5	166	55	113	18.8	37.8	1061	28	237	101		11.57	862	80.7	142	15.5	54.9	9.2	2.81	7.5	1.1	5.4	1
Schubert_2015	SGWW 23	Europe	Eifel		BasaltAlk	Alkaline	50.58	7.33	46.84	2.59	14.89	11.56	9.83	8.93	0.18	1.64	2.96	0.58	100		1.02		28		227	227	48	127	48	95	22	34	669	27	201	54			589	40	89		35
Schubert_2015	SGWW 8	Europe	Eifel		BasaltAlk	Alkaline	50.62	7.33	45.44	2.48	14.18	11.43	10.67	10.31	0.19	1.5	3.26	0.53	99.99		0.89	8.4	24.3		235	344	49.7	209	52.8	109	19.7	38.5	869	26.8	245	78.6		0.563	721	52.5	99.2	11.4	44	8.29	2.56	7.42	1.046	5.56	0.997
Kolb_2012	SG 27	Europe	Eifel		Basanite	Alkaline	50.56	7.34	44.67	2.89	14.31	11.5	11.55	9.26	0.19	1.38	3.47	0.78	100		0.47	12.6	27.1		278	205	49.4	131	53.3	105	20.3	31.7	814	26.8	222	82.1		0.4	552	51.3	100	11.7	45.9	8.7	2.65	7.51	1.06	5.67	1.02
Schubert_2015	SGWW 16	Europe	Eifel		Basanite	Alkaline	50.56	7.34	44.31	2.77	14.37	12.72	11.52	9.29	0.2	1.59	2.44	0.78	99.99		1.76	11	23.5		252	195	47.9	141	53.6	107	18.8	34	842	27.7	219	81.7		0.533	545	52.5	101	11.9	46.4	8.74	2.69	7.78	1.09	5.77	1.04
Kolb_2012	SG 28	Europe	Eifel		Basanite	Alkaline	50.57	7.34	44.66	3.41	15.62	12.08	10.51	7.54	0.2	1.19	3.79	1	100		1.1		21		283	73		50		99		32	733		223	69			547
Schubert_2015	SGWW 18	Europe	Eifel		BasaltAlk	Alkaline	50.57	7.34	45.06	2.26	13.74	11.65	11.43	10.95	0.21	1.34	2.84	0.52	100		1.56	8.47	25.8		237	352	51.1	217	62.2	115	18.9	36.3	873	28.5	256	74.2		0.532	763	60.1	110	12.3	46.2	8.46	2.62	7.54	1.07	5.76	1.05
Schubert_2015	SGWW 19	Europe	Eifel		BasaltAlk	Alkaline	50.6	7.34	45.11	2.63	14.97	11.96	11.17	8.78	0.2	1.08	3.42	0.66	99.98		0.97	8.38	23.7		242	222	46.5	134	55.1	99.3	19.6	34.9	796	28.3	211	76.8		0.607	628	54.8	104	12	46.4	8.76	2.7	7.8	1.1	5.87	1.05
Schubert_2015	SGWW 7	Europe	Eifel		BasaltAlk	Alkaline	50.65	7.34	49.13	1.98	14.34	10.63	9.26	9.78	0.18	1.15	3.19	0.38	100.02		0.74	11.7	22.5		197	360	47.2	225	59.1	100	18.9	31.7	460	24	165	46.9		0.297	393	32.9	63.9	7.39	29.4	6.14	1.93	5.86	0.865	4.83	0.884
Schubert_2015	SGWW 17	Europe	Eifel		BasaltAlk	Alkaline	50.57	7.36	45.95	2.6	15.6	11.49	10.43	8.25	0.2	1.83	2.94	0.71	100		2.1	20.8	22.1		224	202	42.2	112	53.5	104	20.2	46.9	898	25.8	242	84.2		0.758	781	52.6	102	11.4	43.8	8.21	2.54	7.27	1.01	5.4	0.967
Schubert_2015	SGWW 3	Europe	Eifel		Basanite	Alkaline	50.72	7.36	44.13	2.24	12.76	10.95	10.68	14.32	0.2	1.14	2.94	0.64	100		1.96		35		220	558	55	412	63	89	9	39	780	20	205	77			620	56	116		36
Schubert_2015	SGWW 2	Europe	Eifel		Basanite	Alkaline	50.71	7.37	43.81	2.31	12.95	12.64	10.7	12.5	0.25	1.27	2.86	0.72	100.01		2.53		27		228	601	61	413	62	102	6	36	746	23	201	76			765	60	91		34
Jung_2012	SG 22	Europe	Eifel		Basanite	Alkaline	50.72	7.37	44.88	2.14	12.04	11.02	10.05	15.45	0.19	0.87	2.76	0.6	100		2.47	9.9	22.4		208	479	55.1	451	54.7	181	15.5	43.3	746	22.5	207	76		1.18	567	53.9	98.6	11.1	40.9	7.13	2.18	5.93	0.92	4.51	0.83
Jung_2012	SG 23	Europe	Eifel		Basanite	Alkaline	50.71	7.38	43.62	2.18	11.81	12.14	10.55	14.56	0.23	1.36	2.92	0.61	99.98		2.1	6.5	23		194	596	30.3	442	27.4	167	11.9	30.4	726	22.3	213	83		0.64	508	56.9	104	11.4	41.6	7.2	2.22	5.9	0.8	4.5	0.8
Schubert_2015	SGWW 15	Europe	Eifel		Basanite	Alkaline	50.53	7.39	44.02	2.67	14.28	12.84	11.33	8.93	0.23	1.55	3.29	0.87	100.01		1.04	8.02	23		230	282	50.4	181	59.5	123	21.4	41.9	836	29	260	89.8		0.628	611	60.2	117	13.5	52.6	9.89	3.03	8.65	1.2	6.24	1.08
Schubert_2015	SGWW 6	Europe	Eifel		Basanite	Alkaline	50.66	7.39	44.85	2.54	13.8	11.93	11.77	10.49	0.19	1.12	2.71	0.6	100		1.76	8.59	26.4		258	277	50	186	68.1	99.1	18.3	30.2	715	24.9	181	69.2		0.712	564	48.7	91.8	10.5	40.5	7.66	2.35	6.87	0.967	5.17	0.927
Schubert_2015	SGWW 5	Europe	Eifel		Basanite	Alkaline	50.68	7.39	44.34	2.39	14.34	12.01	11.52	9.27	0.23	1.79	3.33	0.77	99.99		1.67	10.8	22.7		226	301	45.8	147	57	118	20.8	60.7	902	30.8	278	112		0.793	833	75.6	136	15.1	55.9	9.79	2.95	8.44	1.17	6.22	1.13
Schubert_2015	SGWW 13	Europe	Eifel		Basanite	Alkaline	50.65	7.41	43.01	3.19	15.44	12.58	12.33	6.97	0.22	1	4.3	0.95	99.99		3.02	8.97	23.1		266	132	46.2	90.5	56.7	113	21.6	31.5	981	32.5	279	106		2.47	768	69	131	15.3	58.5	10.8	3.32	9.45	1.31	6.82	1.21
Schubert_2015	SGWW 12	Europe	Eifel		Basanite	Alkaline	50.65	7.41	42.58	3.15	15.19	12.76	12.1	7.64	0.21	1.11	4.32	0.94	100		2.83	8.32	23.3		269	144	45.7	92.6	55.7	116	21.5	33.5	984	32.3	279	105		0.855	771	68.8	132	15.1	58.3	10.8	3.3	9.33	1.29	6.77	1.2
Schubert_2015	SGWW 24	Europe	Eifel		BasaltAlk	Alkaline	50.58	7.42	46.86	2.23	13.98	11.19	10.73	9.82	0.19	1.35	3.1	0.55	100		0.98	11.052	23.5		217	316	49.8	187	64.6	103	19.6	35.7	766	26.2	227	75.7		0.666	569	51.3	93.7	11	42.4	8	2.47	7.25	1.01	5.41	0.975
Kolb_2012	SG 25	Europe	Eifel		Basanite	Alkaline	50.64	7.42	43.3	3.2	14.98	11.25	11.99	8.27	0.22	1.17	4.71	0.92	100.01		1.65	11.1	25.3		281	132	46.2	88	55.8	116	22.1	40.3	959	30.9	275	98.7		0.686	760	67.2	129	15	57.5	10.6	3.2	8.96	1.25	6.61	1.18
Jung_2012	SG 12	Europe	Eifel		Basanite	Alkaline	50.62	7.44	43.95	2.61	13.19	11.54	11.9	12.04	0.22	0.52	3.49	0.55	100.01		2.27	9.2	30.2		283	463	53.1	212	67.1	97	16	70.7	710	23.6	216	89		0.94	684	59.9	109	12.2	44.9	7.6	2.29	6.3	0.9	4.8	0.9
Schubert_2015	SGWW 4	Europe	Eifel		Basanite	Alkaline	50.68	7.44	43.65	2.6	14.16	11.74	11.87	10.72	0.19	1.5	2.91	0.66	100		1.14		30		258	298	47	194	65	92	7	33	705	23	174	69			640	64	104		38
Schubert_2015	SGWW 1	Europe	Eifel		BasaltAlk	Alkaline	50.74	7.46	45.54	2.27	14.14	10.83	10.93	12.14	0.18	0.83	2.65	0.5	100.01		2.64		29		240	510	52	294	78	84	6	43	599	20	169	65			595	39	84		30
Jung_2012	SG 24	Europe	Eifel		BasaltAlk	Alkaline	50.81	7.47	45.32	2.3	13.83	10.82	11.11	12.42	0.18	0.88	2.66	0.48	100		2.66	8.1	28.7		246	354	53.5	243	67.4	128	16.7	42.4	627	20.9	182	76		0.91	533	42.3	77.1	8.69	32.3	6.02	1.84	5.11	0.84	4.12	0.72
Schubert_2015	SGWW 25	Europe	Eifel		BasaltSub	Sub	50.52	7.52	48.21	2.39	12.86	11.05	9.87	11.66	0.18	0.89	2.47	0.42	100		2.42	6.98	22.3		206	436	52.1	251	70.4	103	18.2	18.8	484	22.2	186	47.5		0.857	369	33.9	66.3	8.03	32.8	6.75	2.15	6.26	0.88	4.72	0.834
Haase_2004		Europe	Eifel		Basanite	Alkaline	50.6	8	44.18	3.96	14.86	12.68	10.41	6.99	0.19	1.92	3.99	0.81	99.99		2.99
Haase_2004		Europe	Eifel		BasaltAlk	Alkaline	50.6	8	45.4	3.34	14.7	12.52	11.39	7.75	0.19	1.55	2.52	0.64	100		2.89		23		274	227	52	165	49		23.1	40	725	23	266	69		0.5	534	42.6	88.7	11.2	44.1	8.87	2.69	7.67	1.04	5.46	0.95
Haase_2004		Europe	Eifel		Basanite	Alkaline	50.6	8	43.84	3.89	14.7	12.5	10.18	7.97	0.19	2.69	3.28	0.77	100.01				21		266	87	42	72	44		23.7	55	907	26	367	82		0.9	614	53.1	114	14.7	57.7	11	3.13	8.95	1.19	6.11	1.07
Haase_2004		Europe	Eifel		BasaltAlk	Alkaline	50.6	8	47	2.69	14.32	11.26	10.41	8.57	0.21	1.87	2.98	0.68	99.99		1.96		20		200	240	43	149	44		23.4	51	922	27	330	86		0.7	591	56	111	13.5	50.2	9.5	2.92	8.33	1.13	5.94	1.06
Haase_2004		Europe	Eifel		BasaltAlk	Alkaline	50.6	8	46.75	2.69	14.29	11.39	10.35	8.64	0.21	1.95	3.05	0.69	100.01		1.79
Haase_2004		Europe	Eifel		BasaltSub	Sub	50.6	8	50.97	2.32	13.65	10.15	8.53	9.22	0.15	1.3	3.26	0.45	100		3.18
Haase_2004		Europe	Eifel		BasaltAlk	Alkaline	50.6	8	46.89	2.88	14.03	11.39	9.67	9.37	0.19	1.75	3.25	0.59	100.01		1.13		19		220	279	46	175	45		23	29	639	22	272	66		0.2	469	40.2	83.8	10.5	40.1	8.07	2.6	7.19	0.98	5.14	0.89
Haase_2004		Europe	Eifel		BasaltAlk	Alkaline	50.6	8	46.36	2.83	13.87	11.41	10.32	9.76	0.18	1.56	3.1	0.6	99.99		1.18
Haase_2004		Europe	Eifel		BasaltAlk	Alkaline	50.6	8	46.3	2.73	14.03	11.31	10.15	10.03	0.18	1.53	3.24	0.5	100				22		225	295	50	198	50		21.3	32	617	21	236	57		0.3	444	32	67.7	8.73	34.9	7.29	2.31	6.45	0.9	4.8	0.84
Haase_2004		Europe	Eifel		Basanite	Alkaline	50.6	8	42.94	3.81	14.52	13.42	11.26	10.17	0.19	1.33	1.78	0.6	100.02		2.48		27		327	127	53	96	52		22.2	22	674	23	240	51		0.1	403	34.4	76.7	10.3	42.1	8.66	2.6	7.42	1.02	5.44	0.96
Haase_2004		Europe	Eifel		BasaltAlk	Alkaline	50.6	8	46.46	2.74	14.21	11.28	10.11	10.22	0.18	1.5	2.78	0.52	100
Haase_2004		Europe	Eifel		BasaltSub	Sub	50.6	8	46.09	2.61	12.63	11.74	12.78	10.47	0.17	0.93	2.04	0.54	100		3.2
Haase_2004		Europe	Eifel		Basanite	Alkaline	50.6	8	43.84	2.81	13.44	11.31	10.97	10.52	0.2	1.48	4.21	1.23	100.01		2.96
Haase_2004		Europe	Eifel		Basanite	Alkaline	50.6	8	43.58	2.85	13.41	11.46	11	10.63	0.2	1.79	3.85	1.23	100		3.28
Haase_2004		Europe	Eifel		BasaltAlk	Alkaline	50.6	8	46.41	2.59	13.5	11.09	10.33	10.66	0.19	1.13	3.54	0.55	99.99
Haase_2004		Europe	Eifel		BasaltAlk	Alkaline	50.6	8	49.48	1.88	13.59	9.93	8.97	10.68	0.16	1.47	3.4	0.45	100.01		1.78
Haase_2004		Europe	Eifel		Basanite	Alkaline	50.6	8	44.72	2.42	13	11.22	11.22	10.74	0.2	1.89	3.51	1.09	100.01		1.99
Haase_2004		Europe	Eifel		BasaltAlk	Alkaline	50.6	8	45.38	2.8	13.28	10.71	11.53	10.88	0.17	0.93	3.55	0.76	99.99		2.8
Haase_2004		Europe	Eifel		Basanite	Alkaline	50.6	8	44.58	2.4	12.89	11.12	11.17	11.06	0.2	1.87	3.65	1.07	100.01		1.96		21		196	408	47	258	46		18.9	39	1043	25	238	101		0.6	846	71.5	140	16.7	62.1	10.8	3.08	8.75	1.12	5.84	1.02
Haase_2004		Europe	Eifel		Basanite	Alkaline	50.6	8	43.63	2.61	12.66	11.42	12.11	11.29	0.18	1.15	3.97	0.96	99.98				23		224	460	54	280	50		19.4	44	892	25	253	98		1.2	832	65.6	127	15	55.6	9.92	2.84	8.2	1.08	5.59	0.99
Haase_2004		Europe	Eifel		BasaltSub	Sub	50.6	8	49.88	1.81	13.4	9.86	8.58	11.36	0.15	1.41	3.12	0.43	100				19		155	465	46	328	43		18.1	30	509	19	138	49		0.3	467	26.4	53.2	6.79	27.4	5.86	1.72	5.41	0.76	4.24	0.78
Haase_2004		Europe	Eifel		Basanite	Alkaline	50.6	8	44.77	2.85	12.79	11.65	11.49	11.42	0.19	1.48	2.84	0.52	100		0.98
Haase_2004		Europe	Eifel		BasaltAlk	Alkaline	50.6	8	45.07	2.83	12.9	11.53	11.44	11.44	0.18	1.38	2.71	0.51	99.99		1.36		24		248	349	54	224	53		20.8	31	735	22	235	66		0.3	487	39.1	79.1	9.89	38.9	7.85	2.36	6.92	0.95	5.1	0.91
Wedepohl_1994		Europe	Eifel		BasaltAlk	Alkaline	50.6	8	46.1	2.6	13.04	11.29	10.99	11.5	0.18	1.13	2.67	0.49	99.99		1.41		26		250	399	55	253	62	105	17	33	656	27	203	56		0.4	455	43	81		38	7.5	2.3		1.1
Haase_2004		Europe	Eifel		BasaltAlk	Alkaline	50.6	8	49.28	1.83	13.36	9.97	8.72	11.68	0.16	1.4	3.17	0.42	99.99		1.44
Haase_2004		Europe	Eifel		BasaltAlk	Alkaline	50.6	8	47.06	2.53	12.97	10.05	9.97	12.01	0.17	1.96	2.66	0.61	99.99				20		203	540	47	278	51		19.2	37	740	20	189	72		0.4	680	41.4	83.8	10.4	40.4	7.83	2.35	6.67	0.88	4.55	0.8
Haase_2004		Europe	Eifel		BasaltAlk	Alkaline	50.6	8	46.83	2.51	12.93	10.14	10.12	12.12	0.17	1.79	2.8	0.59	100		1.77
Haase_2004		Europe	Eifel		Basanite	Alkaline	50.6	8	43.49	2.59	12.41	11.45	11.89	12.19	0.2	0.62	4.23	0.94	100.01		2.61
Haase_2004		Europe	Eifel		Basanite	Alkaline	50.6	8	44.61	2.59	12.99	11.12	11.22	12.37	0.18	1.45	2.91	0.55	99.99		0.81
Haase_2004		Europe	Eifel		Basanite	Alkaline	50.6	8	44.65	2.56	13.21	11.03	11.11	12.39	0.19	1.35	2.96	0.54	99.99				27		250	416	56	264	56		20.4	34	671	22	213	69		0.4	503	41.9	82.9	10.1	37.5	7.33	2.39	6.71	0.91	4.85	0.86
Haase_2004		Europe	Eifel		Basanite	Alkaline	50.6	8	44.71	2.57	13.21	11.08	11.13	12.45	0.19	1.32	2.81	0.54	100.01
Haase_2004		Europe	Eifel		Basanite	Alkaline	50.6	8	44.68	2.65	12.67	11.74	10.96	12.46	0.19	1.25	2.83	0.56	99.99
Haase_2004		Europe	Eifel		Basanite	Alkaline	50.6	8	44.45	2.67	12.65	11.72	11.01	12.61	0.19	1.17	2.94	0.57	99.98
Haase_2004		Europe	Eifel		BasaltAlk	Alkaline	50.6	8	46.6	2.3	13.24	9.85	9.58	12.63	0.16	1.81	3.12	0.72	100.01		2.48
Haase_2004		Europe	Eifel		BasaltAlk	Alkaline	50.6	8	48.92	1.79	13.12	9.85	8.51	12.71	0.16	1.52	3	0.42	100		1.8		17		159	526	48	382	42		17.9	33	973	19	137	52		0.4	515	27.6	55.5	6.93	27.4	5.89	1.79	5.42	0.76	4.15	0.76
Haase_2004		Europe	Eifel		Basanite	Alkaline	50.6	8	44.7	2.4	12.56	10.91	11.49	12.99	0.19	1.5	2.68	0.58	100		0.03
Haase_2004		Europe	Eifel		Basanite	Alkaline	50.6	8	44.75	2.41	12.6	10.87	11.39	13.07	0.19	1.5	2.64	0.58	100				21		246	475	55	333	63		19.8	38	936	22	226	85		0.4	650	51.8	100	12	43.7	8.02	2.44	7.02	0.93	4.89	0.87
Haase_2004		Europe	Eifel		Basanite	Alkaline	50.6	8	44.76	2.38	12.26	10.8	11.77	13.09	0.2	1.45	2.74	0.56	100.01		1.54
Haase_2004		Europe	Eifel		Basanite	Alkaline	50.6	8	44.95	2.43	12.72	11.12	11.01	13.12	0.19	0.64	3.29	0.53	100
Haase_2004		Europe	Eifel		Basanite	Alkaline	50.6	8	44.78	2.39	12.18	10.99	11.88	13.17	0.2	1.29	2.57	0.57	100.02		2.69
Haase_2004		Europe	Eifel		Basanite	Alkaline	50.6	8	44.67	2.3	12.16	10.69	10.21	13.4	0.19	2	3.41	0.98	100.01
Haase_2004		Europe	Eifel		BasaltAlk	Alkaline	50.6	8	45.1	2.4	12.59	10.92	10.95	13.51	0.19	1.03	2.78	0.53	100
Haase_2004		Europe	Eifel		BasaltSub	Sub	50.6	8	45	2.54	12.14	11.51	11.66	13.83	0.21	0.71	1.92	0.5	100.02		2.73		23		267	489	62	331	59		19.6	18	524	17	197	59		1	468	33.5	69.6	8.77	34	6.78	2.1	5.95	0.81	4.21	0.73
Haase_2004		Europe	Eifel		Basanite	Alkaline	50.6	8	44.58	2.4	12	11.25	11.77	14.23	0.19	0.6	2.53	0.47	100.02		2.98
Menzies_2000	A002/49	Africa	Air		Basanite	Alkaline	17.75	8.25	44.89	2.97	13.25	11.33	10.49	10.26	0.2	1.62	3.87	1.12	100				23.4		238.2	394.7		204.5	52.8	123.8	20.6	36.3	1176.9	33.9	336.7	95.4			745	83.7	166.8		71.1
Menzies_2000	A015/49	Africa	Air		BasaltAlk	Alkaline	17.75	8.26	49.04	2.42	13.8	10.68	9.63	8.77	0.19	1.46	3.22	0.79	100				22.7		187.7	349.4		149.6	51.1	109.9	18.6	26.4	765	30	273.9	69.2			531	57.5	114.7		49.6
Menzies_2000	A016/49	Africa	Air		BasaltAlk	Alkaline	17.76	8.28	49.25	2.37	13.7	10.59	10.02	8.41	0.18	1.45	3.27	0.75	99.99				24		190.9	369.7		152.6	50.8	113	18.7	24.3	710.1	29.2	257.4	64			475	51.7	106.1		46.9
Menzies_2000	A017/49	Africa	Air		BasaltSub	Sub	17.72	8.4	50.3	2.21	14.84	10.28	9.58	7.63	0.17	0.98	3.43	0.58	100				22		181	247.1		114.3	52.3	101.9	18.9	14.9	599.3	25.8	182.3	44.8			376	34.8	71.4		33.8
Menzies_2000	A014/49	Africa	Air		Basanite	Alkaline	18.07	8.4	42.21	5.39	12.64	13.91	9.74	10.03	0.2	2.24	2.96	0.66	99.98				24.1		289.9	222		101	33.4	105.9	18.4	42.5	858.9	29.3	226.6	62.4			656	39.69	94.56		51.12	9.33	3.25	8.87		6.28
Menzies_2000	A018/49	Africa	Air		Basanite	Alkaline	17.7	8.41	47.25	3.23	16.58	11.5	7.87	5.34	0.2	2.54	4.2	1.28	99.99				12.6		163.9	19		22.5	25.8	108.2	19.7	49.6	1286.8	31.2	362.7	108.5			755	73.2	149.4		63.8
Menzies_2000	A013/49	Africa	Air		Basanite	Alkaline	18.08	8.42	42.52	5.16	12.71	13.7	10.02	9.76	0.2	2.52	2.7	0.7	99.99				24.5		278.5	226.1		103.7	35.3	110.7	19.1	29.9	863.3	29.9	238.9	66.2			616	43	94.9		49.9
Menzies_2000	A029/49	Africa	Air		Basanite	Alkaline	17.49	8.45	45.39	3.25	13.65	11.46	9.69	8.49	0.21	2.32	4.4	1.13	99.99				19		212.4	292.7		114.9	39.5	128.5	18.4	43.1	1300.4	36.8	388.9	114			865	103.4	197		80.7
Menzies_2000	A028/49	Africa	Air		Basanite	Alkaline	17.49	8.45	45.77	3.25	13.68	11.35	9.49	8.56	0.21	2.3	4.32	1.08	100.01				20.2		214.8	292.7		115.1	37.5	129.3	19	42.3	1237	35.8	375.2	111.6			826	96.8	186.5		76.5
Menzies_2000	A021/49	Africa	Air		Basanite	Alkaline	17.7	8.45	43.01	3.68	14.03	11.97	10.41	8.6	0.23	2.13	4.29	1.64	99.99				22.6		259.2	169.6		103.8	41.9	133.5	20	55.6	1301.7	37.4	413.5	134.6			877	96.9	195.7		85
Menzies_2000	A025/49	Africa	Air		Basanite	Alkaline	17.52	8.46	45.97	3.12	13.99	10.83	9.58	8.23	0.2	2.38	4.52	1.18	100				20.4		206.2	288.6		109.1	37.7	125.7	20.6	45.5	1331.2	37	416.7	120.5			922	108.9	203		81.3
Menzies_2000	A027/49	Africa	Air		Basanite	Alkaline	17.52	8.46	45.71	3.22	13.73	11.36	9.78	8.46	0.21	2.07	4.33	1.13	100				18.7		212.1	294.6		114.8	38.4	126.6	20.9	51.4	1343.8	36.8	408.3	118.4			903	109.3	205.1		82.8
Menzies_2000	A026/49	Africa	Air		Basanite	Alkaline	17.52	8.46	45.79	3.21	13.8	11.12	10.36	8.6	0.21	2.3	3.47	1.15	100.01				19.1		216.3	275.9		108.8	38.2	129.6	19.2	43.2	1349.4	36.9	382.7	116.7			884	107.4	202.9		81.8
Menzies_2000	A007/49	Africa	Air		Basanite	Alkaline	18.07	8.47	44.23	4.08	12.68	12.68	10.48	9.8	0.2	2.1	2.77	0.96	99.98				24		256.5	294		104.3	36.3	117.6	17.7	27.3	886.2	30.3	256	71.7			552	56.4	120.7		58.5
Menzies_2000	A068/49	Africa	Air		Basanite	Alkaline	17.43	8.57	41.19	3.41	12.09	11.75	12.65	10.84	0.22	1.07	4.37	2.39	99.98				21		244.6	280.5		159.4	54	134.4	19.8	51.8	1714	42.2	435.4	134			952	134.8	260.9		111.8
Menzies_2000	A037/49	Africa	Air		Basanite	Alkaline	17.47	8.57	44.11	3.27	14.18	10.74	10.25	8.78	0.2	2.73	4.58	1.17	100.01				23.1		240	263.1		129.7	46.6	116.5	21.1	56.6	1286.6	36	408.2	127.3			914	108	198.7		77.7
Godano_2000		Europe	Sardinia		Basanite	Alkaline	40.14	8.6	49.14	3.15	15.35	10	8.02	5.9	0.17	2.33	4.91	1.02	99.99				17		214	59	36	42	23	113		75	1592	33	167	100			1541	123	202		86
Lustrino_2007		Europe	Sardinia		Basanite	Alkaline	40.14	8.6	47.87	3.12	13.55	9.1	10.17	8.36	0.14	1.33	5.47	0.88	99.99				18		255	414		265		77		41	1084	21	353	74			2127	75.43	150.21	16.94	60.36	9.29	2.87	10.87	1.08	5.51	0.86
Godano_2000		Europe	Sardinia		Basanite	Alkaline	40.14	8.6	46.76	3.52	14.68	8.96	8.77	9.31	0.12	0.8	6.25	0.83	100				12		273	407	67	262	28	78		89	982	15	124	71			2139	79	128		55
Fedele_2007		Europe	Sardinia		Basanite	Alkaline	40.14	8.6	47.87	3.12	13.55	9.1	8.36	10.17	0.14	1.33	5.47	0.88	99.99				16		255	414		265		77		41	1084	23	353	76			2127	75.4	150.2	16.9	60.4	9.3	2.9	10.9	1.1	5.5	0.9
Lustrino_2007b		Europe	Sardinia		Basanite	Alkaline	40.14	8.6	46.61	3.05	13.82	8.87	8.85	11.54	0.15	0.91	5.32	0.88	100				22		216	464	50	278	50	90	20.6	104	1059	22	337	78		1.4	1658	85.52	155.78	17.79	58.5	8.78	2.71	6.45	0.94	4.9	0.8
Fedele_2007		Europe	Sardinia		Basanite	Alkaline	40.14	8.6	46.61	3.05	13.83	8.88	8.85	11.54	0.14	0.91	5.32	0.88	100.01				22		217	464		278		90		104	1057	22	322	78			1670	85.5	155.8	17.8	58.5	8.8	2.7	6.5	0.9	4.9	0.8
Lustrino_2007b		Europe	Sardinia		Basanite	Alkaline	40.14	8.6	45.23	3.13	13.43	9.56	9.11	11.96	0.15	0.94	5.57	0.9	99.98				23		226	535	55	291	43	88	20.8	121	1039	22	332	68		0.8	1744	85.1	156.97	18.01	59.93	9.15	2.81	6.6	0.93	4.92	0.8
Fedele_2007		Europe	Sardinia		Basanite	Alkaline	40.14	8.6	45.24	3.13	13.43	9.56	9.12	11.96	0.15	0.94	5.57	0.9	100				23		229	535		291		88		121	1037	22	333	68			1740	85.1	157	18	59.9	9.1	2.8	6.6	0.9	4.9	0.8
Lustrino_2007		Europe	Sardinia		Basanite	Alkaline	40.58	8.67	48.75	2.36	15.13	8.45	8.02	8.98	0.12	1.63	5.74	0.81	99.99				19		165	408	65	313	28	77		26	990	19	269	67			1221	67	118		46
Rutter_1987		Europe	Sardinia		Basanite	Alkaline	40.58	8.67	48.78	2.42	15	8.16	8.09	9.56	0.17	1.61	5.39	0.81	99.99						180	258		203	35	78		49	1102	23	336	81			1181	60	117	12.4	50.4	7.3	2.28	6.06		4.25	0.86
Menzies_2000	A066/49	Africa	Air		BasaltAlk	Alkaline	17.54	8.74	45.97	2.91	13.94	11.39	9.81	10.02	0.19	1.54	3.25	0.97	99.99				21.5		219	292.8		199.2	49.6	107.9	19.7	26.6	839.2	29.7	242.9	70.9			517	51.5	109		49.8
Menzies_2000	A061/49	Africa	Air		Basanite	Alkaline	17.57	8.75	43.54	3.35	13.59	12.09	11.11	9.27	0.21	1.81	3.56	1.47	100				22.5		258.8	264.6		145.3	49	135.8	21.3	31.6	1227.2	36	322.4	104.9			704	86	173.4		78.1
Menzies_2000	A060/49	Africa	Air		Basanite	Alkaline	17.57	8.75	43.43	3.39	13.55	12.26	10.97	9.51	0.22	1.86	3.42	1.4	100.01				22.3		256.6	275.8		144.5	48.1	128.4	19.3	29.9	1205.1	36	317.3	101.9			724	85.8	171.5		76.7
Menzies_2000	A062/49	Africa	Air		Basanite	Alkaline	17.57	8.75	42.06	4.03	14.11	13.65	11.63	9.55	0.23	0.94	2.37	1.41	99.98				21.8		265.2	275.8		99.1	37.2	124.3	21.3	11.5	1394.1	37.4	332.7	103.6			792	86	183.8		80.1
Menzies_2000	A006/49	Africa	Air		Basanite	Alkaline	18.1	8.76	44.29	3.96	13.6	13.06	10.52	9.88	0.21	1.16	2.31	1.02	100.01				25.3		257.1	302.4		133	41.9	120.3	18.7	13.3	964.9	30.5	264.6	67			604	53.4	117.4		58.1
Menzies_2000	A058/49	Africa	Air		BasaltAlk	Alkaline	17.54	8.79	45.72	2.86	13.46	11.12	10.24	10.82	0.19	1.47	3.15	0.97	100				24		230.2	399		229.2	56.4	110.6	19	27.2	790.6	29.4	252.2	73.2			455	48.86	104.7		48.13	8.37	2.92	7.93		5.99
Menzies_2000	A054/49	Africa	Air		BasaltAlk	Alkaline	17.56	8.81	49.07	2.32	14.72	10.77	9.63	7.94	0.18	1.17	3.5	0.7	100				22.8		188	223.6		136.7	52.3	110	18.4	19.2	729.5	27.7	207.4	58.7			433	46.7	95.8		42.6
Menzies_2000	A056/49	Africa	Air		BasaltAlk	Alkaline	17.56	8.81	49.28	2.33	14.77	10.46	9.51	7.99	0.18	1.14	3.61	0.72	99.99				21.7		190.8	223.1		133.5	56.3	110.3	18.6	19.3	738.5	28.5	210.5	60.5			518	48.5	97.3		42.7
Menzies_2000	A055/49	Africa	Air		BasaltAlk	Alkaline	17.56	8.81	48.93	2.33	14.82	10.78	9.5	8.1	0.18	1.14	3.47	0.75	100				22.5		192.7	222.3		142.3	60.4	112.1	19	18.4	767.7	28	215	61.7			466	48.2	99.7		45.1
Menzies_2000	A052/49	Africa	Air		Basanite	Alkaline	17.59	8.84	43.75	3.77	12.11	13.05	10.13	11.51	0.21	1.67	2.88	0.91	99.99				23.6		240.2	359.2		244.6	47.5	116.7	18.7	23.7	1005.9	31.7	229.8	67.4			615	57.1	122		59
Menzies_2000	A044/49	Africa	Air		Basanite	Alkaline	17.66	8.91	44.44	2.99	13.15	11.69	11	10.54	0.21	1.5	3.34	1.13	99.99				24.1		237.8	358.2		218.3	66.6	114	18.9	32.3	1108.5	34.6	324.3	92			604	71.2	141.7		62
Menzies_2000	A045/49	Africa	Air		BasaltAlk	Alkaline	17.66	8.91	45.59	2.8	13.01	11.47	10.52	10.61	0.2	1.52	3.21	1.07	100				23.8		226.8	383.3		244.4	62.8	116.7	19.4	32.6	1049.8	32.1	328.2	87.5			576	65.6	128.3		56.5
Jung_1998	VB25	Europe	Eifel		BasaltSub	Sub	50.49	9.13	51.68	2.01	15.03	10.35	8.27	8.05	0.15	0.81	3.31	0.32	99.98		0.67		15		155	260	44	154	22	140		25	690	14	150	31			385	24	36.7		19.7	5.76	1.58	4.75		3.65
Jung_1998	VB13	Europe	Eifel		BasaltSub	Sub	50.49	9.13	51.12	1.98	14.91	10.57	8.48	8.31	0.16	1.07	3.03	0.38	100.01		1.49		19		182	280	42	158	19	155		37	638	20	148	30			344	23	52.3		26.1	6.64	1.85	4.8		4.35
Jung_1998	VB14	Europe	Eifel		BasaltSub	Sub	50.49	9.13	50.88	2.01	14.79	10.61	8.54	8.62	0.16	1.05	2.97	0.37	100		1.61		20		182	263	50	200	23	137		36	594	21	148	28			330	23.3	52.3		23.1	6.42	2.01	5.9		4.2
Jung_1998	VbB18	Europe	Eifel		BasaltSub	Sub	50.49	9.13	48.96	2.06	13.81	11.14	9.48	10.32	0.16	1.16	2.5	0.42	100.01		0.33		17		172	300	44	230	44	135		39	640	17	144	35			413	27.3	53.6		22.1	5.49	1.79	5.25		4
Wedepohl_1994		Europe	Eifel		BasaltAlk	Alkaline	50.49	9.13	47.59	2.23	13.51	10.88	10.64	10.34	0.17	1.34	2.78	0.51	99.99		1.14		24		239	414	48	245	47	115	15	33	706	23	147	55			609	38	69			6.8	2.2		0.94
Jung_1998	VB11	Europe	Eifel		BasaltAlk	Alkaline	50.49	9.13	46.62	2.51	13.75	9.83	10.65	11.61	0.16	1.31	2.88	0.69	100.01		2.73		22		219	380	57	308	43	109		145	1265	17	236	70			729	45.5	91.9		40.5	8.49	2.29	6.25		4.25
Jung_1998	VB16	Europe	Eifel		Basanite	Alkaline	50.49	9.13	43.08	2.66	12.88	11.32	11.84	13.08	0.19	0.8	3.34	0.81	100		1.49		19		246	350	50	294	59	108		105	1029	22	230	68			764	57.9	107		47.3	11.13	2.64	7.08		5.68
Jung_1998	VB29	Europe	Eifel		Basanite	Alkaline	50.49	9.13	42.88	2.95	12.64	11.32	12.08	13.12	0.2	0.66	3.31	0.84	100		2.44		26		256	441	50	338	44	103		158	1115	19	236	73			812	52.7	104.8		43.7	9.76	2.43	6.4		4.7
Jung_1998	VB15	Europe	Eifel		Basanite	Alkaline	50.49	9.13	43.19	2.78	12.85	11.59	11.89	13.25	0.2	0.64	2.78	0.81	99.98		2.63		15		245	340	53	315	53	111		98	1043	20	214	63			712	48.1	93.4		35.9	8.71	2.45	5.9		4.8
Jung_1998	VB17	Europe	Eifel		Basanite	Alkaline	50.49	9.13	42.85	2.76	12.65	11.42	11.7	13.3	0.19	0.76	3.59	0.78	100		1.21		19		241	388	53	308	55	110		97	1055	21	218	65			770	49	93		37.3	7.84	2.5	6.85		4.9
Jung_1998	VB9	Europe	Eifel		BasaltAlk	Alkaline	50.49	9.13	45.08	2.67	12.11	10.2	11.29	13.36	0.16	0.8	3.67	0.66	100		0.82		15		216	605	54	392	53	95		228	1089	23	214	66			729	44.6	83.6		36.3	7.77	2.07	5.6		3.82
Jung_1998	VB12	Europe	Eifel		Basanite	Alkaline	50.49	9.13	43.1	2.74	12.28	11.34	12.14	13.72	0.2	0.66	2.81	1.02	100.01		2.12		25		231	400	51	350	50	110		195	1003	17	219	66			753	52.1	101.3		41.2	8.4	2.14	5.8		4.2
Jung_1998	VB10	Europe	Eifel		Basanite	Alkaline	50.49	9.13	43.93	2.73	12.75	10.41	11.97	13.96	0.16	0.73	2.71	0.65	100		1.78		21		219	504	49	403	58	103		210	1090	16	216	64			733	44.7	87.8		37	8.48	2.14	5.9		4.1
Jung_1998	Vb19	Europe	Eifel		Basanite	Alkaline	50.49	9.13	42.99	2.74	12.27	11.29	12.07	14.02	0.2	0.63	2.83	0.96	100		2.18		22		238	605	50	357	54	115		182	894	23	245	75			796	61.9	114.8		46.1	11.01	2.5	6.3		4.73
Jung_1998	VB21	Europe	Eifel		Basanite	Alkaline	50.49	9.13	43.11	2.77	12.19	11.12	12.17	14.38	0.19	0.71	2.44	0.92	100		3.31		23		236	649	52	392	54	108		64	955	21	243	72			830	56	100.5		38	8.66	2.46	6.2		4.75
Jung_1998	VB22	Europe	Eifel		Basanite	Alkaline	50.49	9.13	42.81	2.79	11.94	11.25	11.61	15.1	0.21	0.43	3.01	0.86	100.01		3.33		23		234	732	55	448	52	114		132	942	24	242	78			855	36.9	117		47.9	10.4	2.6	7.03		5.7
Jung_1998	VB20	Europe	Eifel		Basanite	Alkaline	50.49	9.13	42.56	3	11.95	10.9	12.05	15.15	0.19	0.74	2.59	0.87	100		3.93		23		230	638	52	378	52	95		46	755	20	228	65			757	53.8	99.9		38.3	8.03	2.54	7.1		4.8
Deruelle_1987	B	Africa	Cameroon	Mt._Cameroon	Basanite	Alkaline	4.22	9.17	46.69	3.91	16.81	10.04	10.01	5.17	0.15	4.25	1.96	1.01	100
Yokoyama_2007	C25	Africa	Cameroon	Mt._Cameroon	Basanite	Alkaline	4.22	9.17	46.47	3.38	16.23	10.98	10.3	5.27	0.2	4.48	1.83	0.86	100			7.91										49.8	1223	39.7	412	114		0.522	567	85	177	20.3	78.3	13.1	4.07	11	1.47	7.4	1.38
Yokoyama_2007	CA04	Africa	Cameroon	Mt._Cameroon	Basanite	Alkaline	4.22	9.17	46.74	3.34	16.15	10.81	10.22	5.31	0.2	4.53	1.84	0.87	100.01			7.75										40.4	1205	38	406	112		0.504	552	82.2	172	19.7	76.9	12.6	4.03	10.4	1.47	7.4	1.37
Yokoyama_2007	1999-3	Africa	Cameroon	Mt._Cameroon	Basanite	Alkaline	4.22	9.17	47.19	3.17	16.4	10.48	9.9	5.34	0.2	4.61	1.88	0.83	100			7.88										45.7	1181	38.3	409	115		0.52	549	84.4	170	19.6	75.2	12.5	3.87	10.1	1.42	7.31	1.35
Suh_2008	SI59/3	Africa	Cameroon	Mt._Cameroon	Basanite	Alkaline	4.22	9.17	46.74	3.36	16.68	10.24	10.39	5.36	0.2	4.39	1.8	0.83	99.99				19.4		258	43	37	46	73	115		41.7	1150	36.21	379	109.7		0.48	528	85	160.2	17.69	68.8	13.48	4.08	10.87	1.53	8.03	1.44
Yokoyama_2007	C23	Africa	Cameroon	Mt._Cameroon	Basanite	Alkaline	4.22	9.17	46.74	3.33	16.15	10.81	10.1	5.39	0.2	4.55	1.86	0.87	100			8.02										46.8	1276	40.9	417	115		0.542	578	87.5	181	20.9	79	13.3	4.14	11.3	1.49	7.81	1.41
Njome_2008	C59U3	Africa	Cameroon	Mt._Cameroon	Basanite	Alkaline	4.22	9.17	47.15	3.23	16.24	10.68	10.02	5.4	0.2	4.4	1.84	0.84	100			7.064	15.45		252.1	63.59	32.19	42.86	36.41	119.9	34.91	39.25	1095	29.75	376.9	102.7		0.568	497.2	76.07	156.1	17.3	67.8	11.51	3.541	9.452	1.261	6.896	1.197
Yokoyama_2007	C33	Africa	Cameroon	Mt._Cameroon	Basanite	Alkaline	4.22	9.17	46.53	3.36	16.15	10.9	10.28	5.41	0.2	4.47	1.84	0.86	100			7.57										47	1188	38.8	417	115		0.512	556	84	171	19.6	75.8	13	4.01	10.6	1.48	7.65	1.37
Yokoyama_2007	C36	Africa	Cameroon	Mt._Cameroon	Basanite	Alkaline	4.22	9.17	46.7	3.33	16.14	10.8	10.17	5.41	0.2	4.53	1.86	0.87	100.01			7.58										48.4	1213	39.9	413	116		0.52	574	85.8	177	20	78.1	13.3	4.04	10.9	1.53	7.7	1.39
Yokoyama_2007	C29	Africa	Cameroon	Mt._Cameroon	Basanite	Alkaline	4.22	9.17	46.46	3.38	16.06	11	10.35	5.43	0.2	4.44	1.83	0.85	100			7.64										46.5	1219	38.6	406	112		0.512	555	85.5	171	19.8	76	12.9	3.95	10.7	1.47	7.46	1.36
Fitton_1983	C1	Africa	Cameroon	Mt._Cameroon	Basanite	Alkaline	4.22	9.17	47.12	3.21	16.35	10.03	10.32	5.44	0.21	4.68	1.8	0.83	99.99				15		216	60		45	67	100		45	1130	35	409	102			599	87	184		76
Yokoyama_2007	C20	Africa	Cameroon	Mt._Cameroon	Basanite	Alkaline	4.22	9.17	46.93	3.3	16.15	10.63	10.09	5.44	0.2	4.53	1.86	0.87	100			7.31										44.7	1189	39.6	413	113		0.522	553	83.1	170	19.8	77.6	13.1	4.04	10.7	1.49	7.51	1.4
Yokoyama_2007	C27	Africa	Cameroon	Mt._Cameroon	Basanite	Alkaline	4.22	9.17	46.42	3.38	16.11	11.05	10.31	5.46	0.2	4.4	1.81	0.85	99.99			7.87										46.4	1221	38.7	408	112		0.516	571	83.4	175	20.1	78.5	13.2	3.9	10.7	1.45	7.57	1.39
Yokoyama_2007	1909-10	Africa	Cameroon	Mt._Cameroon	Basanite	Alkaline	4.22	9.17	45.95	3.49	16.06	11.36	10.63	5.49	0.21	4.23	1.73	0.84	99.99			7.11										41.9	1194	37.6	389	105		0.48	508	77.5	161	18.6	72.9	12.7	3.81	10.6	1.41	7.14	1.31
Yokoyama_2007	C21	Africa	Cameroon	Mt._Cameroon	Basanite	Alkaline	4.22	9.17	46.62	3.34	16.04	10.9	10.25	5.49	0.2	4.46	1.84	0.86	100			7.7										45.9	1189	41	403	112		0.535	547	84.6	174	20.2	77.9	13.1	4.02	10.8	1.45	7.47	1.39
Yokoyama_2007	1909-8	Africa	Cameroon	Mt._Cameroon	Basanite	Alkaline	4.22	9.17	46.07	3.47	16.06	11.27	10.55	5.49	0.21	4.29	1.74	0.85	100			7.18										43.5	1218	39.1	390	106		0.488	525	78.6	162	19.2	73.9	12.7	3.88	10.5	1.42	7.2	1.34
Yokoyama_2007	1909-7	Africa	Cameroon	Mt._Cameroon	Basanite	Alkaline	4.22	9.17	46.03	3.47	15.98	11.29	10.66	5.5	0.21	4.29	1.72	0.84	99.99			7.61										43.1	1267	39.7	388	105		0.497	528	79.2	165	19.1	74.4	12.9	3.98	10.4	1.45	7.34	1.35
Suh_2008	SI59/2	Africa	Cameroon	Mt._Cameroon	Basanite	Alkaline	4.22	9.17	47.18	3.28	16.52	9.99	10.1	5.51	0.2	4.51	1.86	0.85	100				18.1		246	44	35	48	62	117		42.3	1140	36.83	386	111		0.51	537	86.7	163.3	18.16	70.3	13.78	4.18	11.15	1.54	8.11	1.48
Yokoyama_2007	1909-6	Africa	Cameroon	Mt._Cameroon	Basanite	Alkaline	4.22	9.17	46	3.47	16.04	11.26	10.71	5.52	0.21	4.25	1.7	0.84	100			7.58										43.2	1215	38.2	394	106		0.497	525	79.7	165	19	75.8	12.7	3.89	10.7	1.43	7.29	1.35
Suh_2008	SI59/4	Africa	Cameroon	Mt._Cameroon	Basanite	Alkaline	4.22	9.17	46.93	3.37	16.33	10.25	10.39	5.52	0.2	4.36	1.83	0.83	100.01				19.6		259	44	36	52	72	111		41.5	1145	36.17	378	109.1		0.49	521	84.7	159.3	17.61	68.5	13.53	4.01	10.83	1.51	7.93	1.42
Yokoyama_2007	C28	Africa	Cameroon	Mt._Cameroon	Basanite	Alkaline	4.22	9.17	46.51	3.36	16.01	10.96	10.36	5.54	0.2	4.42	1.8	0.85	100.01			7.68										46.3	1213	38.1	405	111		0.503	545	83.7	168	19.2	74.7	12.9	3.86	10.8	1.42	7.5	1.35
Njome_2008	C59U7	Africa	Cameroon	Mt._Cameroon	Basanite	Alkaline	4.22	9.17	46.8	3.26	16.08	10.85	10.24	5.58	0.21	4.39	1.77	0.82	100			7.708	18.39		291.3	73.37	36.81	52.6	39.89	130.4	36.69	43.75	1161	32.45	416.8	112.6		0.462	523.5	85.87	174.9	19.21	72.56	12.38	3.839	10.57	1.36	7.329	1.206
Yokoyama_2007	1909-9	Africa	Cameroon	Mt._Cameroon	Basanite	Alkaline	4.22	9.17	45.98	3.48	15.93	11.34	10.72	5.58	0.21	4.24	1.69	0.83	100			7.1										44.4	1165	37.7	387	105		0.478	511	76.7	159	18.8	73.1	12.4	3.79	10.3	1.39	7.22	1.33
Njome_2008	C59LE	Africa	Cameroon	Mt._Cameroon	Basanite	Alkaline	4.22	9.17	46.73	3.27	15.98	10.93	10.39	5.61	0.21	4.31	1.74	0.81	99.98			6.789	16.55		265.5	66.13	33.9	45.72	37.08	117.8	34.49	37.04	1057	28.42	356.3	97.07		0.529	462.9	71.4	146.6	16.2	63.02	10.7	3.477	9.397	1.243	6.76	1.178
Deruelle_1987	4	Africa	Cameroon	Mt._Cameroon	BasaltAlk	Alkaline	4.22	9.17	49.65	3.59	16.15	9.26	10.46	5.62	0.11	3.2	1.73	0.23	100
Njome_2008	C59LF	Africa	Cameroon	Mt._Cameroon	Basanite	Alkaline	4.22	9.17	46.7	3.28	15.93	10.98	10.38	5.62	0.22	4.32	1.75	0.82	100			6.678	16.27		261.4	80.7	33.41	47.98	32.03	115.8	34.16	36.37	1036	28.07	351.8	95.97		0.383	455.6	70.43	144.1	15.95	62.44	10.61	3.485	9.373	1.248	6.738	1.175
Yokoyama_2007	1909-2	Africa	Cameroon	Mt._Cameroon	Basanite	Alkaline	4.22	9.17	45.94	3.46	15.95	11.36	10.69	5.63	0.21	4.22	1.7	0.83	99.99			6.48										48.1	1163	36.5	384	104		0.476	512	77.1	159	18.8	73.6	12.4	3.85	10.4	1.41	7.24	1.34
Njome_2008	C59U6	Africa	Cameroon	Mt._Cameroon	Basanite	Alkaline	4.22	9.17	46.93	3.25	16.08	10.79	10.17	5.63	0.2	4.34	1.79	0.82	100			6.935	15.9		255.1	65.36	32.55	44.43	23.46	117.4	34.25	37.1	1031	28.82	363.5	98.25		0.633	469.9	72.29	148.7	16.52	64.74	10.98	3.524	9.418	1.266	6.812	1.191
Njome_2008	C59U5	Africa	Cameroon	Mt._Cameroon	Basanite	Alkaline	4.22	9.17	46.97	3.21	16.1	10.69	10.14	5.63	0.2	4.44	1.8	0.82	100			7.105	16.09		255.7	79.79	32.67	45.39	30.71	118.4	34.34	37.85	1066	29.17	368.3	99.51		0.533	479.2	73.75	151.8	16.87	65.86	11.24	3.502	9.418	1.249	6.841	1.191
Deruelle_1987	N6N	Africa	Cameroon	Mt._Cameroon	BasaltAlk	Alkaline	4.22	9.17	45.09	4.16	15.07	12.27	11.79	5.66	0.2	3.22	1.77	0.77	100
Yokoyama_2007	1982-2	Africa	Cameroon	Mt._Cameroon	Basanite	Alkaline	4.22	9.17	45.1	3.61	15.5	12.32	11.54	5.85	0.2	3.79	1.45	0.64	100			6.18										35.8	1050	34.1	331	85.7		0.394	445	66.8	139	16.2	63.8	11.4	3.48	9.39	1.32	6.74	1.25
Deruelle_1987	N6V	Africa	Cameroon	Mt._Cameroon	BasaltAlk	Alkaline	4.22	9.17	46.89	3.53	14.69	11.65	12.12	5.9	0.19	3.11	1.34	0.56	99.98
Deruelle_1987	1E	Africa	Cameroon	Mt._Cameroon	BasaltAlk	Alkaline	4.22	9.17	47.8	3.34	15.89	10.33	11.01	5.9	0.21	3.46	1.45	0.61	100				24.1			117	38	56				28	822		382			0.3	403	61.4	105			8.8	3.58		1.1
Yokoyama_2007	1999-1	Africa	Cameroon	Mt._Cameroon	Basanite	Alkaline	4.22	9.17	46.67	3.21	15.96	10.91	10.24	5.93	0.2	4.34	1.76	0.77	99.99			7.26										45.1	1156	37.1	391	108		0.488	526	80.2	163	18.7	71.9	12.2	3.72	10.2	1.37	7.22	1.31
Deruelle_1987	W57/170	Africa	Cameroon	Mt._Cameroon	BasaltAlk	Alkaline	4.22	9.17	46.67	3.55	17.32	11.89	9.25	6.03	0.15	3.17	1.06	0.91	100
Yokoyama_2007	CA076	Africa	Cameroon	Mt._Cameroon	Basanite	Alkaline	4.22	9.17	46.46	3.27	15.59	11.13	10.63	6.06	0.2	4.22	1.68	0.75	99.99			7.03										41	1087	35.1	372	103		0.463	492	72.8	153	17.3	67	11.5	3.53	9.7	1.3	6.74	1.25
Deruelle_1987	NG22	Africa	Cameroon	Mt._Cameroon	BasaltAlk	Alkaline	4.22	9.17	47.81	3.43	15.52	10.91	11.03	6.08	0.18	3.02	1.41	0.6	99.99
Fitton_1983	C194	Africa	Cameroon	Mt._Cameroon	BasaltAlk	Alkaline	4.22	9.17	45.66	3.46	15.42	11.42	12.15	6.12	0.2	3.69	1.3	0.56	99.98				27		337	56		53	101	111		29	886	29	308	72			397	60	129		57
Yokoyama_2007	1982-1	Africa	Cameroon	Mt._Cameroon	BasaltAlk	Alkaline	4.22	9.17	45.11	3.56	15.14	12.35	11.91	6.15	0.2	3.62	1.36	0.61	100.01			6.06										34.1	1020	33.1	320	81.4		0.371	421	62.2	131	15.1	61	11	3.34	9.13	1.29	6.56	1.22
Fitton_1983	C200	Africa	Cameroon	Mt._Cameroon	BasaltAlk	Alkaline	4.22	9.17	45.55	3.46	15.3	11.53	12.12	6.29	0.19	3.67	1.33	0.56	100				27		345	64		59	98	105		32	903	30	312	74			404	59	131		55
Suh_2008	SI82/3	Africa	Cameroon	Mt._Cameroon	BasaltAlk	Alkaline	4.22	9.17	45.17	3.56	15.54	11.75	12.09	6.3	0.2	3.52	1.3	0.56	99.99				30		337	40	47	65	106	152		29.1	906	31.02	288	75.6		0.34	371	59.5	113.7	12.89	51.6	10.73	3.34	9.13	1.29	6.77	1.21
Suh_2008	SI82/2	Africa	Cameroon	Mt._Cameroon	BasaltAlk	Alkaline	4.22	9.17	45.27	3.54	15.4	11.7	12.18	6.32	0.2	3.55	1.28	0.55	99.99				30.8		331	37	46	65	105	111		28.7	917	31.14	288	75.5		0.34	370	59.4	113.5	12.9	51.5	10.78	3.34	9.24	1.27	6.85	1.24
Fitton_1983	C195	Africa	Cameroon	Mt._Cameroon	BasaltAlk	Alkaline	4.22	9.17	46.13	3.46	14.54	11.52	12.26	6.38	0.2	3.64	1.31	0.57	100.01				27		335	57		54	101	108		29	885	29	307	72			414	59	129		55
Yokoyama_2007	1999-2	Africa	Cameroon	Mt._Cameroon	Basanite	Alkaline	4.22	9.17	46.21	3.27	15.54	11.26	10.68	6.4	0.2	4.09	1.63	0.73	100.01			6.8										39	1087	34.9	370	102		0.458	477	74.5	150	17.1	67.8	11.6	3.46	9.39	1.31	6.79	1.24
Yokoyama_2007	2000-1	Africa	Cameroon	Mt._Cameroon	Basanite	Alkaline	4.22	9.17	45.87	3.33	15.26	11.64	11	6.49	0.2	3.95	1.57	0.7	100.01			6.68										41.7	1089	36.4	356	97.3		0.454	487	73.5	150	17.5	67.1	11.3	3.56	9.55	1.31	6.81	1.24
Suh_2003	13	Africa	Cameroon	Mt._Cameroon	Basanite	Alkaline	4.22	9.17	46.41	3.15	15.61	11.05	10.51	6.5	0.2	4.23	1.63	0.71	100				18		253	116		70	74	108		38	1053	34	362	106			466	69	148		64
Wandji_2009	TM130	Africa	Cameroon	Mt._Cameroon	BasaltAlk	Alkaline	4.22	9.17	47.52	3.19	15.24	11.33	10.84	6.69	0.17	3.41	1.21	0.41	100.01						285.8	215.8	44.78	105.1	67.6	129.2	23.62	23.87	744.5	29.23	302.5	62.17		0.216	340.9	49.78	101	12.07	47.34	9.313	2.981	8.136	1.131	6.037	1.061
Wandji_2009	TM75	Africa	Cameroon	Mt._Cameroon	BasaltAlk	Alkaline	4.22	9.17	46.26	3.35	15.38	11.69	11.65	6.74	0.19	3.08	1.13	0.53	100						295.5	207.8	42.57	73.11	55.64	120.3	23.7	22.74	830	29.41	307.2	68.36		0.254	367.4	55.54	113.3	13.82	54.14	10.49	3.236	8.503	1.189	6.28	1.093
Suh_2003	SM5	Africa	Cameroon	Mt._Cameroon	Basanite	Alkaline	4.22	9.17	46.14	3.16	15.27	11.23	10.76	6.84	0.2	4.16	1.58	0.68	100.02				23		258	142		7S	72	106		37	1020	33	357	103			477	67	148		64
Deruelle_1987	D	Africa	Cameroon	Mt._Cameroon	BasaltAlk	Alkaline	4.22	9.17	46.74	3.05	14.06	12.33	11.38	7	0.16	3.33	1.51	0.43	99.99
Deruelle_1987	N4J	Africa	Cameroon	Mt._Cameroon	BasaltAlk	Alkaline	4.22	9.17	48.05	2.08	15.18	10.36	11.67	7.24	0.22	3.13	1.47	0.61	100.01
Deruelle_1987	NG27	Africa	Cameroon	Mt._Cameroon	BasaltAlk	Alkaline	4.22	9.17	46.89	3.4	14.04	11.15	11.96	7.65	0.17	2.72	1.4	0.63	100.01
Deruelle_1987	N4H	Africa	Cameroon	Mt._Cameroon	BasaltAlk	Alkaline	4.22	9.17	46.37	2.68	13.51	10.75	12.42	9.79	0.21	2.42	1.32	0.54	100.01
Deruelle_1987	D528	Africa	Cameroon	Mt._Cameroon	BasaltAlk	Alkaline	4.22	9.17	45.54	1.77	15.99	10.31	11.34	9.94	0.28	3.04	1.49	0.3	100
Deruelle_1987	3	Africa	Cameroon	Mt._Cameroon	BasaltAlk	Alkaline	4.22	9.17	45.85	4.1	11.41	10.82	13.57	10.55	0.14	1.98	1.17	0.4	99.99
Deruelle_1987	NG24	Africa	Cameroon	Mt._Cameroon	BasaltSub	Sub	4.22	9.17	46.63	2.94	13.11	11.15	11.44	10.62	0.17	2.13	1.19	0.61	99.99
Deruelle_1987	N6F	Africa	Cameroon	Mt._Cameroon	BasaltAlk	Alkaline	4.22	9.17	47.18	2.92	13.84	10.7	10.22	10.7	0.18	2.89	0.88	0.48	99.99
Deruelle_1987	1F	Africa	Cameroon	Mt._Cameroon	BasaltAlk	Alkaline	4.22	9.17	46.65	2.76	11.96	10.8	12.35	11.38	0.22	2.67	0.84	0.37	100				33.5			421	56	248				17	933		308			0.24	266	39.6	70			6.7	2.94		0.89
Deruelle_1987	5M	Africa	Cameroon	Mt._Cameroon	BasaltAlk	Alkaline	4.22	9.17	45.2	2.57	11.41	11.72	10.36	14.92	0.19	2.28	0.82	0.51	99.98						271	945	59	420	66			21	576						272
Deruelle_1991	5M	Africa	Cameroon	Mt._Cameroon	BasaltAlk	Alkaline	4.22	9.17	45.2	2.57	11.41	11.72	10.36	14.92	0.19	2.28	0.82	0.51	99.98						271	945	59	420	66			21	576						272
Bogaard_2003	135	Europe	Eifel		Basanite	Alkaline	50.5	9.2	44.52	4.24	14.88	11.49	12.83	6.95	0.17	0.94	3.46	0.52	100		2.39		29		349	161	52	131		85	18	18	784	23	230	50		0.6	580	34.54	80.74	9.14	36.39	7.96	2.93	6.27	0.97	4.83	0.82
Bogaard_2003	89	Europe	Eifel		BasaltAlk	Alkaline	50.5	9.2	46.91	3.41	14.38	12.03	10.08	7.93	0.18	0.88	3.55	0.65	100		3.08		27		280	203	46	118		121	23	26	831	26	292	60		0.6	521	44.93	103.46	11.89	45.84	9.19	2.78	7.48	1.09	5.41	0.96
Bogaard_2003	27	Europe	Eifel		BasaltSub	Sub	50.5	9.2	51.84	2.07	14.63	10.51	8.54	7.96	0.14	0.52	3.49	0.3	100		2.75		24		184	278	49	141		119	21	7	456	23	118	19		0.2	223	16.25	36.91	4.48	20.54	5.51	1.87	4.85	0.79	4.25	0.77
Bogaard_2003	2693	Europe	Eifel		BasaltSub	Sub	50.5	9.2	51.47	2.26	13.79	10.13	8.63	8.17	0.16	1.43	3.52	0.42	99.98		1.1		19		189	337	48	157		121	21	30	585	26	172	37		0.7	523	29.37	58.15	7.28	26.91		2.48	6.4	0.87	5.3	0.88
Bogaard_2003	112	Europe	Eifel		BasaltSub	Sub	50.5	9.2	51.93	2.48	13.49	10.13	8.12	8.56	0.15	1.27	3.52	0.35	100		0.99		16		174	386	47	245		118	20	32	559	24	149	43		0.2	447	22.43	52.54	5.65	24.35	5.8	2.02	4.87	0.81	4.21	0.77
Bogaard_2003	145	Europe	Eifel		Basanite	Alkaline	50.5	9.2	43.42	4.4	14.02	13.8	10.9	8.65	0.18	0.93	3.07	0.62	99.99		2.09		22		356	181	52	75		108	22	10	780	24	231	52		0.7	564	33.91	84.53	9.11	37.74	7.26	2.72	6.88	1	5.12	0.92
Bogaard_2003	2700	Europe	Eifel		BasaltSub	Sub	50.5	9.2	51.2	2.3	13.65	10.12	8.64	8.67	0.14	1.5	3.36	0.42	100		1.9		23		186	359	42	169		120	17	37	613	28	159	37			902
Bogaard_2003	2695	Europe	Eifel		BasaltAlk	Alkaline	50.5	9.2	47.91	2.32	13.96	10.74	10.48	8.95	0.17	1.45	3.51	0.51	100		0.8		24		212	329	45	163		116	19	39	736	26	183	59		1.1	614	39.21	78.44	9.44	35.11	8.52	2.42	7.35	1.04	4.53	0.84
Bogaard_2003	28	Europe	Eifel		BasaltSub	Sub	50.5	9.2	49.31	2.44	13.95	10.92	9.21	9.17	0.15	1.03	3.34	0.48	100		1.94		27		211	263	48	149		112	19	22	580	23	161	37		0.3	359	27.74	60.08	6.67	28.13	6.65	2.18	5.55	0.84	4.57	0.82
Bogaard_2003	103	Europe	Eifel		BasaltAlk	Alkaline	50.5	9.2	47.46	2.08	13.39	11.41	10.7	10.05	0.18	1.04	2.87	0.82	100		1.43		23		189	356	56	228		115	18	28	895	27	161	62		0.5	588	60.11	117.24	12.18	43.47	7.88	2.67	6.72	1.04	4.95	0.89
Bogaard_2003	102	Europe	Eifel		BasaltAlk	Alkaline	50.5	9.2	47.65	2.2	13.75	11.76	9.93	10.14	0.18	1.43	2.53	0.43	100		1.23		25		215	294	56	203		107	21	32	622	25	147	38		0.4	439	29.38	63.79	7.38	29.27	6.33	2.21	5.28	0.88	4.52	0.85
Bogaard_2003	2553	Europe	Eifel		BasaltAlk	Alkaline	50.5	9.2	49.59	2.6	13.1	9.89	8.9	10.4	0.15	1.46	3.5	0.42	100.01		0.4		21		220	510	47	290		130		35	680	22	180	57		0.5	590	32.1	68.27	7.62	30.36	6.44	2.12	5.69	0.87	4.42	0.8
Bogaard_2003	2710	Europe	Eifel		BasaltAlk	Alkaline	50.5	9.2	47.39	2.05	13.42	11.26	10.4	10.46	0.18	1.09	2.93	0.82	100		2.2		22		194	350	45	234		115	18	29	881	26	159	58		0.8	614	63.66	118.49	12.31	45.17	9.35	2.58	8.3	1.01	5.76	0.97
Bogaard_2003	40	Europe	Eifel		BasaltSub	Sub	50.5	9.2	46.83	2.29	13.42	11.59	10.6	11.1	0.19	1.07	2.41	0.5	100		2.88		27		220	368	52	248		108	18	39	721	26	151	48		0.6	514	34.45	73.43	8.07	32.93	6.93	2.15	5.71	0.89	4.8	0.88
Bogaard_2003	16	Europe	Eifel		BasaltAlk	Alkaline	50.5	9.2	46.08	2.28	12.91	11.54	11.21	11.23	0.18	1.29	2.76	0.52	100		1.72		26		222	495	57	288		143	18	41	727	25	169	56		0.5	678	44.6	87.1	8.96	36.46	7.75	2.32	6.07	0.88	4.85	0.84
Bogaard_2003	18	Europe	Eifel		BasaltAlk	Alkaline	50.5	9.2	45.74	2.26	13.12	11.57	10.67	11.31	0.18	1.32	3.3	0.53	100		1.2		29		217	473	61	279		111	18	43	661	25	167	61		0.7	588	42.19	86.21	8.75	34.26	6.83	2.23	6.01	0.9	4.66	0.83
Bogaard_2003	52	Europe	Eifel		BasaltAlk	Alkaline	50.5	9.2	45.09	2.5	13.14	11.46	11.63	11.8	0.19	0.67	2.9	0.63	100.01		3.5		28		248	336	58	248		99	17	24	845	28	203	65		0.7	632	49.14	102.73	11.12	43.37	8.33	2.55	6.72	0.97	5	0.91
Bogaard_2003	23	Europe	Eifel		Basanite	Alkaline	50.5	9.2	44.09	2.46	12.92	11.21	11.73	12.24	0.2	1.57	2.89	0.68	99.99		1		29		255	462	54	285		96	17	43	813	29	203	78		0.9	727	58.82	118.61	12.22	46.25	8.62	2.71	7.06	1.01	5.4	0.94
Bogaard_2003	26	Europe	Eifel		Basanite	Alkaline	50.5	9.2	43.77	2.62	12.9	11.6	11.79	12.41	0.2	0.97	3	0.74	100		1.57		28		262	446	59	276		106	18	30	909	27	219	76		1.1	696	57.58	118.41	12.46	48.29	9.16	2.79	7.12	1.01	5.33	0.95
Bogaard_2003	8	Europe	Eifel		Basanite	Alkaline	50.5	9.2	42.73	2.66	13.19	11.67	12.15	12.48	0.21	0.79	3.3	0.82	100		2.85		29		258	371	57	255		100	17	89	922	30	212	87		0.9	762	63.73	125.37	13.28	50.26	9.55	2.89	7.73	1.06	5.37	0.92
Bogaard_2003	101	Europe	Eifel		Basanite	Alkaline	50.5	9.2	44.7	2.71	12.67	11.35	10.18	12.92	0.23	1.39	3.22	0.63	100		1.5		25		235	515	59	332		101	16	31	762	24	255	68		0.9	568	46.99	97.12	10.75	41.73	7.96	2.72	6.27	0.99	4.89	0.86
Bogaard_2003	100	Europe	Eifel		Basanite	Alkaline	50.5	9.2	42.89	2.75	12.37	11.36	12.4	13.8	0.19	0.79	2.68	0.77	100		3.93		23		248	486	55	317		89	16	54	872	25	222	84		0.7	775	59.23	116.74	12.6	47.34	8.45	2.96	6.92	1.06	5.09	0.86
Rankenberg_2005	DAI	Africa	Cameroon	Jos Plateau	BasaltAlk	Alkaline	9	9.5	46.8	2.47	13.94	10.57	0.17	10.9	9.88	2.95	1.71	0.61	100		231		22.8		175	323		230				45.1	803	23.3		72			554	42.5	84.1	9.24	37.9	7.74	2.57	6.44	0.99	4.98	0.89
Lustrino_2013	MGV 223	Europe	Sardinia		BasaltSub	Sub	40.38	9.55	51.99	2.14	15.13	10.25	8.49	6.69	0.15	1.8	2.86	0.51	100.01				21.9		175	229		150		93		13.8	589	22	164	42.5			767	27.6	60.5		34.4
Lustrino_2002		Europe	Sardinia		BasaltAlk	Alkaline	40.38	9.55	50	1.92	17.07	9.02	8.1	8.43	0.13	2.13	2.76	0.44	100						189	362	46	240	47	87		40	763	23	184	40			891	45.3	71.99		32.22
Lustrino_2002		Europe	Sardinia		BasaltAlk	Alkaline	40.38	9.55	50.64	1.82	16.24	8.93	8.1	8.75	0.14	1.39	3.57	0.41	99.99						183	378	48	238	46	89		32	642	20	187	34			690	35.59	74.2		30
Lustrino_2002		Europe	Sardinia		BasaltAlk	Alkaline	40.38	9.55	49.83	1.93	16.33	8.97	8.26	9.26	0.13	1.61	3.26	0.41	99.99						194	382	46	228	51	88		18	681	19	183	38			824	38.26	64.06		30.2
Lustrino_2002		Europe	Sardinia		BasaltAlk	Alkaline	40.38	9.55	50.33	1.85	16.04	8.8	8.21	9.39	0.13	1.77	3.07	0.41	100						190	397	45	234	51	86		35	555	20	183	34			695	29.89	69.09		30.95
Lustrino_2002		Europe	Sardinia		BasaltAlk	Alkaline	40.38	9.55	49.72	1.78	16.42	8.96	8.32	9.51	0.14	1.79	2.83	0.53	100						175	395	50	252	51	90		34	712	20	171	40			919	34.22	67.99		30.3
Lustrino_2002		Europe	Sardinia		BasaltAlk	Alkaline	40.38	9.55	48.29	2.07	15.84	9.09	8.38	10.87	0.13	0.86	4.02	0.45	100						201	403	54	293	41	93		40	806	17	167	42			883	40.49	70.58		33.74
Lustrino_2013	MGV 76	Europe	Sardinia		BasaltAlk	Alkaline	40.38	9.55	48.5	1.78	15.82	9.29	8.58	11.02	0.14	0.83	3.65	0.38	99.99						193	386	54	295	47	91		25.7	681	18.3	156	31.3			689	26.8	60.5		28
Lustrino_2002		Europe	Sardinia		BasaltAlk	Alkaline	40.38	9.55	48.5	1.78	15.82	9.3	8.58	11.02	0.14	0.83	3.65	0.38	100						192	427	52	298	34	104		21	690	17	159	31		0.8	648	26.51	51.98	6.16	25.17	4.87	1.63	4.36	0.6	3.22	0.55
Lustrino_2013	ALP 6	Europe	Sardinia		Basanite	Alkaline	39.45	9.56	46.32	3.17	15.39	10.64	10.49	7.64	0.16	2.26	3.53	0.39	99.99				20		254	139		52		93		53	884	30	245	77			702	60	95
Lustrino_2000		Europe	Sardinia		BasaltSub	Sub	40.03	9.66	51.99	2.14	15.13	10.25	8.49	6.69	0.15	1.8	2.86	0.51	100.01				22		175	268	41	177		93		19	643	20	207	39		0.6	760	37.9	72.2	8.08	32.6	6.22	2.06	5.19	0.73	4.09	0.76
Nkouathio_2002	TPL1	Africa	Cameroon	Mt._Cameroon / Tombel Graben	BasaltAlk	Alkaline	4.8	9.68	46.71	3.59	15.99	13.13	9.51	5.35	0.22	3.4	1.13	0.97	100							44.52	35.49	31.03				16.71	847	30.23	204.8	49.65			463.7	44.4	92.86	11.29	47.06	9.92	3.81		1.2
Nkouathio_2002	NT82	Africa	Cameroon	Mt._Cameroon / Tombel Graben	BasaltAlk	Alkaline	4.8	9.68	46.9	3.45	15.63	12.81	9.38	5.79	0.21	3.52	1.13	1.18	100				17.2		218	70.7	35.9	43.9	35.6			22.2	683	33.3	219	53.6		0.23	455	47.79	99.01		51.95	10.88	4.24	8.84	1.32	6.86
Nkouathio_2002	NT16	Africa	Cameroon	Mt._Cameroon / Tombel Graben	Basanite	Alkaline	4.8	9.68	45.26	3.2	16.19	12.8	9.67	6.06	0.18	4.07	1.75	0.83	100.01				16.7		252	41.3	38.9	42.5	39.6			49.6	909	33.2	351	88.5		0.68	551	64.08	131		56.95	11.31	3.44	8.87	1.29	7.06
Nkouathio_2002	TLC1	Africa	Cameroon	Mt._Cameroon / Tombel Graben	BasaltAlk	Alkaline	4.8	9.68	47.08	3.31	15.97	11.93	9.44	6.63	0.18	3.6	1.35	0.51	100							122	47.05	74.23				27.55	749.4	28.84	254.4	54.67			398.3	38	79.23	9.9	40.15	8.51	2.83		1.09
Nkouathio_2002	NT39	Africa	Cameroon	Mt._Cameroon / Tombel Graben	BasaltAlk	Alkaline	4.8	9.68	49.2	2.85	15.59	11.74	8.78	6.64	0.14	3.65	0.96	0.46	100.01				16.7		210	181	39.2	97.6	44.2			17.6	502	26.6	189	35.6		0.21	257	24.29	55.28	6.86	31.3	7.41	2.6	6.82	1.04	5.83
Nkouathio_2002	TN1	Africa	Cameroon	Mt._Cameroon / Tombel Graben	BasaltAlk	Alkaline	4.8	9.68	48.22	2.91	15.33	11.82	9.08	7.23	0.18	3.83	0.91	0.49	100
Nkouathio_2002	NT30	Africa	Cameroon	Mt._Cameroon / Tombel Graben	BasaltAlk	Alkaline	4.8	9.68	48.17	2.76	15.86	11.5	9.4	7.26	0.15	3.34	1.08	0.48	100				18		236	163	42.7	79.8	22.4			22.1	596	23.2	211	41.3		0.22	367	31.35	65.88	7.71	32.94	7.12	2.43	6.08	0.9	5
Nkouathio_2002	EM2	Africa	Cameroon	Mt._Cameroon / Tombel Graben	Basanite	Alkaline	4.8	9.68	45.13	3.17	15.18	12.8	9.58	7.73	0.2	3.83	1.65	0.72	99.99				18		260	159	45.09	120	53.96			41.96	767	30.44	330	77.78		1.05	488	57.44	116.6	13.54	57.51	12.18	3.8	9.96	1.47	7.87
Nkouathio_2002	NT99	Africa	Cameroon	Mt._Cameroon / Tombel Graben	BasaltAlk	Alkaline	4.8	9.68	46.79	3.06	14.87	12.27	9.59	7.89	0.21	3.6	1.05	0.67	100
Nkouathio_2002	NT33	Africa	Cameroon	Mt._Cameroon / Tombel Graben	BasaltAlk	Alkaline	4.8	9.68	47.09	2.85	14.93	11.87	9.84	8.5	0.16	3.12	1.1	0.55	100.01				18.7		245	223	44.3	134	34.4			22.9	647	26.5	206	45.9		0.33	388	32.31	66.92		35.04	7.54	2.61	6.63	1.03	5.7
Nkouathio_2002	GO1	Africa	Cameroon	Mt._Cameroon / Tombel Graben	BasaltAlk	Alkaline	4.8	9.68	45.57	3.06	14.16	12.32	9.85	9.88	0.17	3.26	1.2	0.54	100.01				19.2		256	283	49	202	52.5			27.82	599	24.67	236	50.66		0.35	367	37.19	78.68		37.63	7.7	2.48	6.33	0.91	4.81
Nkouathio_2002	NT88	Africa	Cameroon	Mt._Cameroon / Tombel Graben	Basanite	Alkaline	4.8	9.68	44.72	2.94	14.07	12.3	10.86	10.42	0.18	2.81	1.08	0.61	99.99				20.3		270	265	51.1	177	33.9			29.9	633	26.7	227	53.1		0.48	371	37.73	78.84		39.47	8.3	2.62	6.89	1.02	5.29
Deruelle_1991	C65	Africa	Cameroon	Bamenda / Mt. Manengouba	BasaltSub	Sub	5.03	9.83	50.8	2.27	14.4	11.3	7.7	8.04	0.18	3.53	1.37	0.41	100				23		193	275		197	57	122		31	429	29	299	47			458	41	64		33
Kagou_Dongmo_2001	KO-1	Africa	Cameroon	Bamenda / Mt. Manengouba	BasaltSub	Sub	5.03	9.83	49.83	3	15.05	1.75	12.26	12.68	0.2	3.06	1.48	0.7	100.01						251	400	49.29	241				34.97	661	23.27	201	57.82			492	40.05	77.9	8.83	37	7.26	2.62	6.58	0.88	4.59
Mayer_2013	Rh10/08	Europe	Eifel		Basanite	Alkaline	50.42	9.84	44.18	3.37	15.48	13.02	11.38	7.48	0.23	1.87	2.31	0.69	100.01				28		307	120	45	70	40	100	23	48	2090	27	297	78		0.7	1090	59.6	119	14.2	54.6	10.5	3.13	8.7	1.2	6.1	1.1
Mayer_2013	Rh10/23	Europe	Eifel		BasaltAlk	Alkaline	50.59	9.85	45.37	3.83	15.71	11.65	12.07	6.75	0.15	1.52	2.29	0.66	100				30		353	73.5	43.9	47.7	54	103	22.1	40.4	908	28.8	264	70.2		1.16	727	52.2	108	13.3	53.4	10.1	3.01	8.59	1.18	6.1	1.07
Mayer_2013	Rh10/24	Europe	Eifel		Basanite	Alkaline	50.59	9.85	44.26	3.29	13.48	12.97	12.04	9.87	0.19	0.8	2.55	0.54	99.99				28		392	145	46.6	55.7	55.3	97.3	21.2	54.5	811	25	235	61.1		0.525	616	43.7	92.2	11.4	46.1	8.99	2.71	7.73	1.05	5.45	0.943
Mayer_2013	Rh10/25	Europe	Eifel		BasaltAlk	Alkaline	50.56	9.86	45.52	3.3	14.05	12.25	12.67	7.63	0.19	1.25	2.49	0.65	100				32		313	220	52.2	111	84.5	106	20.6	69.2	1718	28.5	278	72		4.83	918	55.6	109	13.4	52.4	9.66	2.88	8.26	1.13	5.88	1.04
Mayer_2013	Rh10/13	Europe	Eifel		Basanite	Alkaline	50.48	9.87	43.1	3.59	14.65	13.6	12.76	7.43	0.21	1.41	2.54	0.71	100				31		318	150	51	100	90	110	22	76	989	25	271	76		6.1	782	57.2	113	13.5	52.4	10.3	3.02	8.6	1.2	5.9	1
Mayer_2013	28343	Europe	Eifel		BasaltAlk	Alkaline	50.57	9.87	45.79	3.59	15.16	13.26	11.37	5	0.25	0.87	3.59	1.11	99.99				25		293	12.9	34.8	15.2	30.1	163	27	58.2	1170	36.2	404	109		7.48	843	84.3	168	20.3	75.7	13.3	3.61	10.64	1.48	7.51	1.3
Mayer_2013	Rh10/32	Europe	Eifel		Basanite	Alkaline	50.68	9.87	43.45	3.54	14.96	13.02	11.5	7.95	0.21	1.73	2.95	0.69	100				33		212	250	41	150	50	110	21	71	1290	25	305	108		1.2	946	79.4	139	14.9	53.5	10	2.93	8.2	1.1	5.7	1
Mayer_2013	Rh10/33	Europe	Eifel		Basanite	Alkaline	50.82	9.87	42.73	3.67	14.21	13.69	12.05	8.32	0.2	1.04	3.39	0.71	100.01				34		340	139	48.6	71.1	71.3	107	21.6	12.2	900	28	271	75		1.68	679	54.4	112	13.8	54.7	10.2	3.05	8.58	1.16	6.01	1.05
Mayer_2013	Rh10/35	Europe	Eifel		BasaltAlk	Alkaline	50.53	9.88	46.53	2.39	14.84	11.26	10.63	8.58	0.21	2.47	2.34	0.75	100				21		277	140	42	70	60	130	22	64	846	28	319	79		0.8	704	63.5	130	14.4	52.4	9.8	2.91	7.9	1.1	5.8	1
Mayer_2013	Rh10/22	Europe	Eifel		BasaltAlk	Alkaline	50.59	9.88	46.29	3.14	15.53	12.43	10.77	5.92	0.23	1.23	3.69	0.78	100.01				24		275	140	37	65.2	49.2	118	22.8	48.4	976	31.1	309	77.6		2.14	739	58.8	122	14.7	58	10.8	3.21	9.1	1.25	6.5	1.15
Mayer_2013	Rh10/28	Europe	Eifel		Basanite	Alkaline	50.63	9.88	43.03	3.65	14.52	12.96	13.58	7.58	0.18	0.69	3.28	0.54	100.01				33		358	184	49.9	102	84.1	94.8	20.8	74.2	858	25.1	248	64.4		4.16	640	46	96.8	11.7	46.5	8.84	2.67	7.57	1.03	5.36	0.94
Mayer_2013	Rh10/11	Europe	Eifel		Basanite	Alkaline	50.45	9.89	43.04	3.18	12.91	12.81	12.4	11.58	0.18	0.81	2.58	0.5	99.99				36		327	435	56.9	177	59.8	93.2	19.1	32.3	936	23	232	62.5		0.399	632	43.4	89.5	10.7	42.1	8.09	2.46	7.01	0.96	4.97	0.867
Mayer_2013	Rh10/15	Europe	Eifel		Basanite	Alkaline	50.51	9.89	43.77	3.41	14.45	14.14	11.15	6.56	0.25	2.2	3.02	1.05	100				23		291	90	42	60	40	160	25	67	999	34	421	105		0.6	904	81.6	168	18.7	67.7	12.2	3.53	9.5	1.4	6.8	1.2
Mayer_2013	Rh10/36	Europe	Eifel		Basanite	Alkaline	50.53	9.89	44.04	3.82	15.34	12.85	12.54	6.49	0.23	1.03	3.05	0.62	100.01				38		344	100	44	60	60	120	22	42	804	28	290	75			728	60.2	123	13.9	51.4	9.7	2.79	8	1.1	5.5	1
Mayer_2013	Rh10/02	Europe	Eifel		Basanite	Alkaline	50.54	9.89	43.14	3.49	13.32	13.53	12.09	10.35	0.17	0.52	2.88	0.5	99.99				36		336	260	58	130	50	100	20	30	708	23	225	64			610	47.2	95.4	10.8	39.9	7.8	2.31	6.5	0.9	4.6	0.8
Mayer_2013	27401	Europe	Eifel		Basanite	Alkaline	50.54	9.89	44.29	3.35	14.08	11.1	11.51	10.79	0.18	1.86	2.28	0.55	99.99				33		326	304	49.6	161	57.1	90.2	20.2	36.2	824	24.1	245	69.7		0.319	581	51	112	12.7	46.2	8.61	2.3	7.29	1.01	5.08	0.927
Mayer_2013	Rh10/03	Europe	Eifel		BasaltAlk	Alkaline	50.56	9.89	45.22	3.58	14.69	13.01	10.81	7.2	0.21	1.27	3.4	0.62	100.01				30		333	190	47	70	80	130	21	47	529	27	304	80			583	52.8	109	12.5	46.9	9.1	2.63	7.4	1.1	5.4	0.9
Mayer_2013	Rh10/29	Europe	Eifel		Basanite	Alkaline	50.63	9.89	44.65	3.61	15.64	12.86	11.42	6.11	0.2	0.72	4.15	0.65	100.01				29		334	100	46	90	50	110	24	70	887	26	271	70		0.6	661	52.8	106	12.8	50	10.1	3.03	8.6	1.2	6.2	1.1
Mayer_2013	Rh10/31	Europe	Eifel		BasaltAlk	Alkaline	50.68	9.89	45.7	3.35	15.03	12.95	11.09	6.83	0.2	1.16	3.05	0.65	100.01				30		338	140	50	90	70	90	22	12	876	25	254	72		1.7	665	53.7	110	13.4	52.6	10.5	3.13	8.8	1.2	6.1	1
Mayer_2013	Rh10/09	Europe	Eifel		Basanite	Alkaline	50.44	9.9	43.68	3.34	13.58	13.48	11.86	8.67	0.18	1.34	3.22	0.65	100				38		307	250	49	100	80	90	23	53	706	26	334	65		0.5	562	48.6	96.8	11.6	45.9	9.5	2.69	8.2	1.1	5.9	1
Mayer_2013	Rh10/10	Europe	Eifel		Basanite	Alkaline	50.44	9.9	44.15	3.07	13.27	12.47	11.77	10.66	0.19	0.8	3.14	0.48	100				33		316	371	53.3	174	65.8	98.5	19.6	57.8	835	24	246	67.2		0.428	651	52.3	103	11.9	45.6	8.35	2.51	7.12	0.973	5.07	0.898
Mayer_2013	Rh10/16	Europe	Eifel		Basanite	Alkaline	50.51	9.9	44.23	3.03	13.98	12.41	12.41	9.15	0.2	1.72	2.19	0.68	100				24		284	381	60	194	53	108	13	53	947	27	278	77			767	77	127		50
Mayer_2013	Rh10/38	Europe	Eifel		Basanite	Alkaline	50.53	9.9	44.47	3.44	15.41	13.03	11.38	6.95	0.19	1.15	3.42	0.56	100				34		325	170	49	110	70	90	23	31	889	25	245	65		1.5	673	48.6	96	11.5	45.8	9.4	2.82	8.2	1.1	5.7	1
Mayer_2013	27377	Europe	Eifel		Basanite	Alkaline	50.53	9.9	44.98	3.47	15.31	11.51	11.83	6.95	0.19	0.87	4.33	0.57	100.01				31		326	186	46.3	104	60.8	101	22.7	16.2	965	27	272	73.6		0.546	640	50.9	112	13	48.3	9.3	2.53	7.98	1.12	5.66	1.03
Mayer_2013	Rh10/04	Europe	Eifel		Basanite	Alkaline	50.56	9.9	42.71	3.55	13.38	13.49	12.16	10.83	0.18	0.47	2.74	0.5	100.01				34		378	319	57.6	134	42.8	95.9	19.9	24.9	712	22.8	224	59.2		0.383	505	38.8	82.2	9.9	40.3	7.95	2.44	6.92	0.953	4.93	0.859
Mayer_2013	Rh10/26	Europe	Eifel		Basanite	Alkaline	50.61	9.9	44.2	3.37	14.94	12.69	10.95	7.51	0.2	2.34	3.06	0.74	100				32		313	130	46	90	60	100	24	53	967	28	312	88		0.6	755	65.4	128	15.1	57.8	11.1	3.29	9.2	1.3	6.4	1.1
Mayer_2013	Rh10/30	Europe	Eifel		Basanite	Alkaline	50.66	9.9	44.59	3.4	15.68	13.85	10.69	6.22	0.22	0.94	3.48	0.93	100				29		334	130	49	80	90	110	23	50	1680	26	280	76		0.6	825	59	117	14	54.4	10.7	3.16	8.9	1.2	6.1	1.1
Mayer_2013	Rh10/01	Europe	Eifel		Basanite	Alkaline	50.55	9.91	44.28	3.3	14.29	12.06	11.75	9.61	0.16	0.9	3.2	0.45	100				38		325	320	51	150	50	70	20	39	720	21	207	57			540	45	87.7	10.3	40.6	8.3	2.5	7.1	1	5	0.9
Mayer_2013	Rh10/18	Europe	Eifel		Basanite	Alkaline	50.49	9.92	43.41	3.13	12.89	12.48	13.2	10.52	0.19	0.65	3.08	0.45	100				38		313	439	63	191	57	85	14	68	711	22	202	51			562	51	85		35
Mayer_2013	Rh10/05	Europe	Eifel		Basanite	Alkaline	50.58	9.92	43.99	3.52	14.73	13.08	11.75	7.36	0.21	0.81	3.85	0.69	99.99				29		324	82.7	43.9	50.2	45.8	107	22.3	74.7	928	28.2	301	81.3		3.21	710	57.5	118	14.1	55.4	10.2	3.04	8.55	1.16	6.02	1.06
Mayer_2013	26383	Europe	Eifel		Basanite	Alkaline	50.59	9.92	45.55	3.25	15.64	11.86	10.7	5.27	0.24	1.62	4.91	0.97	100.01				27		288	28.2	35	23.2	26.1	134	26.4	43	1070	33.4	381	101		0.941	809	78.5	156	18.9	70.4	12.3	3.29	9.66	1.36	6.95	1.2
Mayer_2013	27611	Europe	Eifel		BasaltAlk	Alkaline	50.5	9.94	50.18	2.08	14.34	10.5	9.11	8.37	0.17	1.14	3.62	0.48	99.99				27		189	327	43.4	198	43.1	123	21.1	33.6	705	24.4	171	46.8		0.31	522	46.2	86.1	9.9	37.7	7.5	2.2	6.55	0.956	5.05	0.888
Mayer_2013	27797	Europe	Eifel		Basanite	Alkaline	50.5	9.94	43.55	2.5	12.19	11.37	11.48	13.32	0.2	0.76	3.8	0.82	99.99				31		234	640	56.4	367	56.4	118	20.1	68.1	978	28.7	288	97.1		0.569	780	76.2	145	16.9	61	10.4	2.77	8.25	1.16	5.92	1.03
Mayer_2013	26450	Europe	Eifel		BasaltAlk	Alkaline	50.59	9.94	45.6	3.22	15.58	11.66	11.24	7.29	0.21	1.54	3.2	0.47	100.01				36		304	82.8	47.1	63.6	37.5	112	22.9	27.7	688	25.6	218	48.2		0.273	476	35.8	73.5	9.4	37.5	7.76	2.3	6.96	1	5.29	0.922
Mayer_2013	28317	Europe	Eifel		BasaltAlk	Alkaline	50.59	9.94	45.95	3.26	15.86	11.77	10.85	7.52	0.19	1.55	2.55	0.49	99.99				35		303	75.6	46.5	58.8	37.4	111	22.8	28.6	701	25.3	219	48.5		0.307	469	36.3	75.1	9.5	37.7	7.76	2.3	6.85	0.993	5.26	0.915
Mayer_2013	Rh10/20	Europe	Eifel		Basanite	Alkaline	50.45	9.95	42.13	3.93	14.22	13.58	13.36	8.51	0.18	0.7	2.8	0.57	99.98				42		361	173	51.9	83.7	71.3	90	19.3	36.2	807	23.2	209	56.5		0.389	634	39.6	85.3	10.5	43	8.33	2.53	7.17	0.98	5.05	0.882
Mayer_2013	27370b	Europe	Eifel		Basanite	Alkaline	50.56	9.95	43.87	3.83	15.82	12.23	11.71	6.41	0.21	1.86	3.19	0.87	100				31		384	16.7	44	24.8	46.8	125	25	68.3	1240	29.5	289	74.6		0.667	686	56.9	118	14.7	57	10.6	2.91	8.69	1.22	6.18	1.07
Mayer_2013	Rh10/34	Europe	Eifel		Basanite	Alkaline	50.63	9.95	42.58	4.03	14.92	13.57	13.99	6.25	0.27	0.75	3.08	0.58	100.02				36		385	130	47	50	60	120	22	51	751	25	246	65			626	47.2	101	11.8	45.1	8.9	2.72	7.5	1.1	5.3	0.9
Mayer_2013	28223	Europe	Eifel		BasaltSub	Sub	50.5	9.97	50.21	2.14	14.78	10.57	9.49	7.73	0.17	1.16	3.31	0.44	100				26		187	232	45.2	151	48.2	114	20.5	23.7	832	21.9	145	45.9		0.162	609	36.4	69	8.2	31.4	6.31	1.9	5.7	0.831	4.45	0.78
Marzoli_2000	CA50	Africa	Cameroon	Bamenda / Mt. Bambouto	BasaltAlk	Alkaline	5.66	10.06	50.03	2.98	16.59	9.5	9.54	5.55	0.17	3.17	1.76	0.7	99.99							152		73				38	1015	33	195	59			798	40.49	82.61		40.53	8.62	2.66	7.01		5.54
Kuepouo_2006	K64	Africa	Cameroon	Bamenda / Mt. Bambouto	BasaltSub	Sub	5.66	10.06	48.12	3.48	15.32	13.52	10.15	5.55	0.19	2.32	0.94	0.41	100						324	67	55	53	nd	116	19	22	551	27	168	23			258
Marzoli_2000	CA25	Africa	Cameroon	Bamenda / Mt. Bambouto	BasaltAlk	Alkaline	5.66	10.06	46.82	3.36	16.11	10.05	12.65	5.67	0.19	2.61	1.7	0.84	100							169		80				41	1525	37	167	77			660	48.16	97.49		48.81	10.39	3.19	7.95		5.96
Fosso_2005	F56	Africa	Cameroon	Bamenda / Mt. Bambouto	BasaltAlk	Alkaline	5.66	10.06	48.81	2.98	16.32	11.78	8.54	5.96	0.15	3.49	1.21	0.78	100.02						215	78.6	39.2	71.7	27.2	130	24.9	29.1	528	28.5	237	27.8		0.33	409	32.81	71.6	9.05	39.82	8.67	3.13	7.36	1.1	5.79	1.18
Fosso_2005	F1	Africa	Cameroon	Bamenda / Mt. Bambouto	Basanite	Alkaline	5.66	10.06	45	3.3	16.2	12.87	10.13	6.39	0.21	3.63	1.53	0.75	100.01						271	91.7	40.2	64.7	51	139	25	34.4	694	32.3	277	61.2		0.45	414	44.62	90.21	10.79	43.77	9.72	2.93	7.68	1.21	6.36	1.25
Nkouathio_2008	NG6	Africa	Cameroon	Bamenda / Mt. Bambouto	BasaltAlk	Alkaline	5.66	10.06	45.13	4.4	16.14	12.44	9.5	6.61	0.2	2.98	1.8	0.79	99.99							47.07	41.59	62.08				52.63	888.5	29.55	327.8	73.33			394.5	51.94	107.4	13.28	52.94	10.23	3.19		1.15
Kuepouo_2006	K62	Africa	Cameroon	Bamenda / Mt. Bambouto	BasaltAlk	Alkaline	5.66	10.06	47.71	3.34	15.89	12.03	8.73	7.04	0.17	3.34	1.2	0.55	100						183	152	68	106	30	111	17	31	843	23	234	67			499
Marzoli_1999	CA40	Africa	Cameroon	Bamenda / Mt. Bambouto	BasaltAlk	Alkaline	5.66	10.06	47.86	2.9	15.44	10.27	10.51	7.62	0.18	3.52	1.2	0.5	100													32	610	33	243	59			387	37.35	76.25		37.95	8.16	2.52	6.7		5.44
Marzoli_2000	CA40	Africa	Cameroon	Bamenda / Mt. Bambouto	BasaltAlk	Alkaline	5.66	10.06	47.86	2.9	15.44	10.27	10.51	7.62	0.18	3.52	1.2	0.5	100							338		189				32	610	33	243	59			387	37.35	76.25		37.95	8.16	2.52	6.7		5.44
Marzoli_2015	CA297+ACo-	Africa	Cameroon	Bamenda / Mt. Bambouto	Basanite	Alkaline	5.66	10.06	45.01	3.88	13.25	10.99	11.95	8.02	0.26	3.69	1.49	1.45	99.99							93		43				27	1378	24	146	60			851
Marzoli_2000	CA4	Africa	Cameroon	Bamenda / Mt. Bambouto	BasaltAlk	Alkaline	5.66	10.06	49.4	2.66	15.31	9.56	8.84	8.14	0.2	3.43	1.34	1.12	100							256		168				36	1308	33	179	59			825	42.62	86.98		43.41	9.01	3.08	6.95		5.11
Kuepouo_2006	G6	Africa	Cameroon	Bamenda / Mt. Bambouto	BasaltAlk	Alkaline	5.66	10.06	45.47	3.39	14.43	12.12	10.75	8.96	0.21	3.09	0.96	0.62	100						207	117	54	80	35	105	20	23	759	27	190	52			422	44.9	87.2	10.6	44.7	9.89	2.93	8.38	1.17	6.51	1.19
Deruelle_1991	C112	Africa	Cameroon	Bamenda / Mt. Bambouto	Basanite	Alkaline	5.66	10.06	44.84	3.17	13.96	11.52	10.79	9.42	0.19	3.55	1.5	1.05	99.99				23		232	459		148	43	96		32	1242	26	190	26			874	43	89		46
Nkouathio_2008	MM1	Africa	Cameroon	Bamenda / Mt. Bambouto	Basanite	Alkaline	5.66	10.06	43.74	4.2	14.27	13.17	10.82	9.49	0.17	2.2	1.44	0.51	100.01							302.4	56.52	131.7				30.27	636.7	25.78	244	48.69			300.7	35.62	79.46	9.92	41.61	8.61	2.73		1.03
Marzoli_2000	CA 49	Africa	Cameroon	Bamenda / Mt. Bambouto	Basanite	Alkaline	5.66	10.06	43.52	4.81	14.25	11.5	10.97	9.59	0.18	3.51	0.75	0.91	99.99							225		86				21	1963	32	81	64			821	41.27	90.26		51.66	11.24	3.78	8.12		5.54
Kuepouo_2006	K14	Africa	Cameroon	Bamenda / Mt. Bambouto	BasaltAlk	Alkaline	5.66	10.06	45.65	3.25	14.99	10.97	9.86	9.6	0.16	3.26	1.52	0.74	100						225	273	58	162	32	111	18	37	954	27	245	74			605	43.1	81.1	9.8	40.8	9.05	2.85	7.38	0.97	5	0.87
Nkouathio_2008	DB1	Africa	Cameroon	Bamenda / Mt. Bambouto	BasaltAlk	Alkaline	5.66	10.06	45.14	2.78	13.16	11.29	9.88	12.41	0.18	3.23	1.22	0.73	100.02							771.4	54.22	275.8				27.32	968.4	21.67	187.8	46.58			648.3	34.28	72.55	8.98	37.68	7.57	2.65		0.88
Jung_1995		Europe	Eifel		Basanite	Alkaline	50.52	10.06	46.07	2.89	15.46	12.1	10.42	5.06	0.24	2.62	3.42	1.72	100		3.13		12		211	13	33	8	18	160		79	1450	44	276	78			1068	99	224		113	18.6	5.58	13.8		9.9
Jung_2000	12	Europe	Eifel		Basanite	Alkaline	50.52	10.06	46.52	3.21	15.22	11.85	10.5	5.21	0.26	2.17	4.06	1.01	100.01		1.88				275	21		17				52	1150	41	417	113			918	81.2	160.1		73.6	14.23	5.19	10.6		7.78
Jung_2000	12	Europe	Eifel		BasaltAlk	Alkaline	50.52	10.06	47.56	3.34	16.3	10.82	10.59	5.53	0.23	1.35	3.56	0.73	100.01		3.3				306	54		31				27	923	34	358	84			823	77.5	161.6		71.2	16.77	2.97	10.9		7.38
Jung_2000	12	Europe	Eifel		Basanite	Alkaline	50.52	10.06	44.46	3.84	14.96	13.24	12.31	6.79	0.22	0.43	2.9	0.85	100		3.11				358	75		43				80	926	28	268	70			799	60.9	133.9		69.5	15.7	3.92	10.1		6.79
Jung_2000	12	Europe	Eifel		Basanite	Alkaline	50.52	10.06	44.53	3.81	15.04	13.1	12.02	6.93	0.22	0.71	2.8	0.85	100.01		3.22				343	79		42				147	919	31	269	69			727	50.9	114.4		61.6	0.59	3.14	9.5		6.3
Wedepohl_1994		Europe	Eifel		BasaltAlk	Alkaline	50.52	10.06	49.12	2.49	15.37	10.74	9.53	7.17	0.19	1.4	3.41	0.58	100		1.58				219	184		112	44	106	21	56	811	29	244	62			682	48	107		48	12.5	3.9
Wedepohl_1994		Europe	Eifel		Basanite	Alkaline	50.52	10.06	44.27	3.64	14.76	12.27	12.03	7.74	0.21	1.18	3.16	0.73	99.99		2		32		357	130	50	79	61	105	22	58	909	30	292	74		0.8	710	57	116		57	12.4	3.9		1.2
Jung_2000	1a	Europe	Eifel		Basanite	Alkaline	50.52	10.06	43.82	3.62	14.17	11.26	13.66	8.67	0.17	1.13	2.97	0.53	100		3.6				329	278		147				55	820	26	219	58			816	39.4	85.3		39.1	6.3	3.83	6.2		6
Jung_2000	19	Europe	Eifel		Basanite	Alkaline	50.52	10.06	45.49	2.89	14.19	10.9	11.15	8.83	0.22	1.09	4.47	0.76	99.99		2.66				230	253		145				61	1004	32	259	90			988	76.5	145.4		56.1	9.1	4.1	8.2		6.6
Jung_1995		Europe	Eifel		BasaltSub	Sub	50.52	10.06	49.96	2.09	14.08	10.85	9.84	9.04	0.14	0.95	2.63	0.43	100.01		1.53		18		215	338	55	303	34	135		24	625	22	134	53			480	34	61		30	6.3	1.58	4.9		3.8
Jung_2005	7	Europe	Eifel		Basanite	Alkaline	50.52	10.06	43.3	3.56	13.54	12.73	12.68	9.07	0.16	0.9	3.34	0.73	100.01		3.35		26		391	199	55	96	85	75		34	730	22	228	55			920	40	85		46	8.2	2.14	6.4		4.4
Jung_2005	12	Europe	Eifel		Basanite	Alkaline	50.52	10.06	44.31	3.11	14.08	11.81	12.2	9.08	0.17	0.73	3.67	0.84	100		2.71		29		300	164	53	83	85	125		65	1050	28	280	83			680	56	114		51	9.9	2.95	9.1		6.1
Jung_2005	10	Europe	Eifel		BasaltAlk	Alkaline	50.52	10.06	45.02	3.12	14.46	11.03	11.63	9.27	0.17	2.16	2.39	0.74	99.99		3.21		27		343	220	52	93	35	114		52	920	25	298	80			725	56	112		48	8.6	2.11	7.1		4.6
Jung_2000	12	Europe	Eifel		Basanite	Alkaline	50.52	10.06	42.6	3.71	13.41	13.25	12.9	9.64	0.19	0.83	2.93	0.55	100.01		4.01				369	101		61				98	770	26	209	54			540	38.9	83		47	10.77	4.09	7.7		5.61
Jung_2005	2	Europe	Eifel		BasaltAlk	Alkaline	50.52	10.06	47.03	2.37	14.15	10.57	10.73	9.93	0.15	1.63	2.82	0.63	100.01		1.88		20		235	244	53	231	44	117		48	1060	23	189	64			1010	53	104		43	7.6	2.21	5.6		4.3
Jung_2005	6	Europe	Eifel		BasaltAlk	Alkaline	50.52	10.06	47.93	2.21	13.45	10.7	10.96	10.02	0.17	1.46	2.53	0.57	100		2.4		22		228	240	53	223	49	120		44	950	25	229	71			985	52	92		38	7.8	2.21	6.6		4.8
Jung_2005	18	Europe	Eifel		Basanite	Alkaline	50.52	10.06	43.56	3.36	13.31	12.02	12.97	10.6	0.16	1.04	2.33	0.65	100		3.22		36		365	297	59	185	85	95		34	780	23	237	74			590	49	99		46	8.1	2.11	7.8		5.5
Jung_2000	19	Europe	Eifel		Basanite	Alkaline	50.52	10.06	43.52	3.17	13.43	11.14	13.05	10.75	0.18	0.67	3.57	0.52	100		2.51				298	318		159				92	767	24	226	59			622	43.9	92		41.6	8.2	3.36	6.8		5.3
Jung_2005	1c	Europe	Eifel		Basanite	Alkaline	50.52	10.06	44.71	3.15	14.28	10.76	11.68	11.01	0.16	1.22	2.42	0.6	99.99		4.67		33		345	305	53	200	54	114		44	760	24	258	77			710	62	125		55	9.8	2.51	7.8		5.9
Jung_2005	1a	Europe	Eifel		Basanite	Alkaline	50.52	10.06	43.91	2.92	13.84	10.76	11.9	11.69	0.16	1.35	2.86	0.64	100.03		2.99		27		306	354	54	228	49	110		41	890	25	265	84			770	63	113		51	9.5	2.49	7.5		5
Jung_2005	19	Europe	Eifel		BasaltAlk	Alkaline	50.52	10.06	45.81	2.17	12.85	10.55	11.92	12.03	0.14	0.76	3.04	0.72	99.99		1.84		26		223	563	58	375	57	115		52	860	24	155	85			760	49	87		35	8.6	2.39	7.1		5.2
Wedepohl_1994		Europe	Eifel		Basanite	Alkaline	50.52	10.06	44.73	2.56	12.81	10.93	11.26	12.5	0.19	1.52	2.85	0.65	100		1.69		25		267	540	54	340	61	99	18	57	961	24	235	73		0.7	685	57	104		47	9.8	3.05		1.02
Jung_2005	22	Europe	Eifel		BasaltAlk	Alkaline	50.52	10.06	45.86	2.15	12.66	10.82	11.17	12.73	0.15	1	2.91	0.54	99.99		2.11		24		213	611	54	373	63	110		42	750	22	156	78			1440	46	83		32	6.8	2.13	6.5		4.8
Jung_2000	21	Europe	Eifel		Basanite	Alkaline	50.52	10.06	43.6	2.5	12.15	11.34	11.5	13.32	0.21	0.76	3.8	0.82	100		1.99				219	658		347				79	922	30	277	91			816	69	138		55.4	13.4	3.13	9.2		5.71
Jung_2005	5	Europe	Eifel		Basanite	Alkaline	50.52	10.06	44.51	2.11	11.83	11.11	11.79	14.47	0.17	0.94	2.37	0.71	100.01		3.39		26		235	685	63	447	71	110		43	980	23	185	82			925	42	104		37	7.7	1.71	7.2		3.5
Abratis_2007		Europe	Eifel		BasaltSub	Sub	50.6	10.2	51.89	1.73	14.59	9.94	10.24	6.53	0.17	0.96	3.61	0.33	99.99		3.7		18.7		219	285	48	137	50	108	21	31	545	17	107	35			313	21.5	43.4		20.4	5.1	1.8		0.7		1
Meyer_2002		Europe	Eifel		BasaltAlk	Alkaline	50.6	10.2	50.59	2.18	14.92	10.7	8.87	7.15	0.16	1.15	3.79	0.5	100.01		1.13		18.2		275	185	41.4	110	40	120	19	22.5	708	21	162	62			503	38.2	74.4		33.9	7	2.4		0.9		1
Abratis_2007		Europe	Eifel		Basanite	Alkaline	50.6	10.2	44.94	2.49	13.87	11.31	9.86	9.89	0.2	1.82	4.6	1.01	99.99		2.91		17.1		317	224	51.4	187	50	116	21	50.7	1220	24	282	167			1070	76.9	139		53.9	9.6	3		1.1		1.1
Abratis_2007		Europe	Eifel		BasaltAlk	Alkaline	50.6	10.2	49.6	1.94	13.85	9.9	9.78	9.92	0.16	1.16	3.34	0.36	100.01		2.24		22.9		260	349	54.6	203	62	95	19	25	578	17	119	46			442	28.6	55		23.9	5.4	1.9		0.8
Abratis_2007		Europe	Eifel		BasaltSub	Sub	50.6	10.2	48.79	1.53	13.94	10.33	10.66	10.25	0.16	0.94	3.04	0.36	100		2.3		24.2		197	346	57.6	190	37	91	17	19.6	747	18	116	47			394	32.3	60.1		25	5.1	1.8		0.7		1
Meyer_2002		Europe	Eifel		BasaltAlk	Alkaline	50.6	10.2	46.12	2.39	12.79	11.78	11.58	10.37	0.19	1.23	2.73	0.82	100		1.11		20.8		313	305	50.4	216	56	124	19	26.1	1100	26	240	107			703	64.6	127		53.6	9.7	3		1.1		1
Meyer_2002		Europe	Eifel		Basanite	Alkaline	50.6	10.2	44.07	2.24	12.6	10.71	11.19	12.4	0.21	1.36	4.16	1.05	99.99		1.55		21.7		294	491	51.3	289	32	110	19	42.7	1280	28	297	151			1140	108	195		72.6	11.7	3.6		1.3		1.6
Abratis_2007		Europe	Eifel		BasaltAlk	Alkaline	50.6	10.2	45.24	2.35	11.96	11.22	11.36	12.77	0.2	1.93	2.09	0.88	100		3.06		24.1		32	852	56.6	319	64	105	17	53.2	1240	23	254	109			702	64.1	121		48.9	9	2.7		1		1.3
Meyer_2002		Europe	Eifel		Basanite	Alkaline	50.6	10.2	44.13	2.49	12.06	11.58	11.56	13.27	0.18	1.17	2.97	0.59	100		1.82		25.1		358	23.1		291	63	97	18	32.4	698	20	218	98			538	47.4	92.6	10.9	42.5	7.9	2.4	6.5	0.9	4.7	0.9
Abratis_2007		Europe	Eifel		BasaltAlk	Alkaline	50.6	10.2	45.69	2.27	11.95	11.2	10.34	13.36	0.18	1.41	2.84	0.76	100		2.68		21.1		304	472	60.7	356	56	114	19	36.9	804	22	195	89			640	46.7	90.6		40.5	7.9	2.6		1		1.1
Meyer_2002		Europe	Eifel		Basanite	Alkaline	50.6	10.2	43.79	2.45	11.84	11.37	11.54	13.63	0.21	1.21	3.12	0.83	99.99		1.34		25		354	696	60.1	343	68	107	17	30.8	825	24	275	111			616	67.7	137		57.6	9.7	3		1.1		1.1
Abratis_2007		Europe	Eifel		Basanite	Alkaline	50.6	10.2	44.91	2.3	11.48	11.32	11.58	13.69	0.21	0.98	2.68	0.86	100.01		3.22		24		314	856	57.7	380	69	103	17	46.3	1070	23	244	104			584	60.2	116		48.6	8.6	2.7		1		1.2
Meyer_2002		Europe	Eifel		Basanite	Alkaline	50.6	10.2	43.77	2.46	11.97	11.32	11.57	13.69	0.2	0.94	3.25	0.84	100.01		3		23.4		338	800	59.9	328	77	100	19	36.1	885	25	306	119			712	77.5	152		64	10.8	3.3		1.2
Abratis_2007		Europe	Eifel		Basanite	Alkaline	50.6	10.2	44.62	2.42	10.98	10.97	11.89	14.61	0.18	0.99	2.61	0.75	100.02		3.61		24.9		333	694	84.5	424	57	96	15	19.5	816	21	246	98.7			1200	64.9	126		48.9	8.9	2.7		1
Kamgang_2013	BA11	Africa	Cameroon	Bamenda	BasaltAlk	Alkaline	5.92	10.25	45.57	3.79	16.26	12.94	11.49	5.7	0.15	2.76	0.65	0.68	99.99				19.2		299	98.5	46.1	57.5			4.8	12	874	23.2	162	33.1		0.6	248	27.5	51.1	7.4	32.9	7.7	2.6	6.1	0.9	4.8	1
Kamgang_2013	BA04	Africa	Cameroon	Bamenda	Basanite	Alkaline	5.92	10.25	45.15	3.39	15.48	12.55	9.25	6.95	0.2	4.34	1.81	0.88	100				20.2		227	115	40	76.6			25.1	46.5	1050	32.5	296	76.5		0.99	599	53.9	109.7	12.7	52.8	10.4	3.4	8.6	1.2	6.6	1.2
Kamgang_2013	BA87	Africa	Cameroon	Bamenda	BasaltSub	Sub	5.92	10.25	49.43	2.51	14.95	11.16	9.73	7.28	0.16	3.39	0.85	0.54	100				18		203	260	40.4	145			21.1	48.9	504	22.9	147	71.1		0.2	310	26.2	147.8	6.2	26.6	6.2	2.3	5.7	0.9	4.6	0.9
Kamgang_2013	BA88	Africa	Cameroon	Bamenda	BasaltAlk	Alkaline	5.92	10.25	46.8	2.89	14.41	11.49	8.59	9.99	0.21	3.36	1.55	0.73	100.02				16.2		195	321	42.5	187			19.6	32.3	744	25.3	251	55.8		0.4	437	42.3	81.9	9.7	40.1	7.9	2.7	6.9	1	5.4	1
Kamgang_2013	BA02	Africa	Cameroon	Bamenda	BasaltAlk	Alkaline	5.92	10.25	45.81	3.78	13.67	12.16	9.65	10.48	0.17	2.74	0.99	0.55	100				23.3		249	556	53.1	196			19.8	24.8	851	21.6	159	33		0.4	394	25.4	56.7	7.1	32.5	7.1	2.6	6.1	0.9	4.5	0.8
Kamgang_2013	BA61	Africa	Cameroon	Bamenda	BasaltAlk	Alkaline	5.92	10.25	46.34	2.57	13.52	11.3	9.84	10.94	0.17	3.08	1.18	1.05	99.99				3.9		233	194	33.2	84.4			19.9	41	1540	30	222	77.9		0.8	1095	63.2	127.8	15.3	63.3	12.1	4.5	9.4	1.2	6.6	1.1
Deruelle_1991	C89	Africa	Cameroon	Bamenda / Mt. Oku	BasaltAlk	Alkaline	6.2	10.52	47.68	3.25	17.24	11.5	8.69	5.69	0.19	3.47	1.4	0.88	99.99				19		182	46		29	22	98		22	1005	28	254	46			517	46	94		48
Marzoli_2000	CA167	Africa	Cameroon	Bamenda / Mt. Oku	BasaltAlk	Alkaline	6.2	10.52	47.35	4.3	16.99	11.52	8.45	6.56	0.25	2.83	1.05	0.7	100							35		33				21	791	27	203	55			354	33.65	72.95		38.74	8.03	2.64	6.22		4.54
Marzoli_2000	CA163	Africa	Cameroon	Bamenda / Mt. Oku	BasaltAlk	Alkaline	6.2	10.52	48	3.98	16.7	10.81	8.76	6.71	0.17	3.11	1.17	0.59	100							132		62				24	903	30	227	60			398	38.35	80.99		43.18	8.86	2.91	7.32		5.58
Aka_2008	D26	Africa	Cameroon	Bamenda / Mt. Oku	BasaltSub	Sub	6.2	10.52	50.31	1.41	15.37	12.42	9.37	7.35	0.22	3.02	0.37	0.14	99.98			6.75				187		187				10.8	241	27.65	80	6.13		0.34	133	7.2	16.64	2.27	11.09	3.2	1.28	4.35	0.75	4.6	0.97
Aka_2008	D27	Africa	Cameroon	Bamenda / Mt. Oku	BasaltSub	Sub	6.2	10.52	50.4	1.26	15.49	12.13	9.35	7.71	0.19	3.01	0.33	0.13	100			6.56				216		204				7.3	204	21.65	71	5.49		0.27	113	5.49	12.77	1.73	8.37	2.38	1.02	3.37	0.59	3.67	0.77
Aka_2008	YF3	Africa	Cameroon	Bamenda / Mt. Oku	Basanite	Alkaline	6.2	10.52	46.52	2.83	15.33	10.8	9.2	7.85	0.18	4.57	1.95	0.75	99.98			7.62				229		157				47	948	30.58	297	64.34		0.44	613	48.28	102.17	11.22	46.82	8.67	2.87	7.93	1.09	6.01	1.08
Marzoli_2000	CA165	Africa	Cameroon	Bamenda / Mt. Oku	BasaltAlk	Alkaline	6.2	10.52	46.44	3.45	15.48	10.21	10.81	8.16	0.18	3.04	1.49	0.73	99.99							426		180				32	1034	29	195	62			486	37.79	78.44		41.24	8.43	2.93	6.9		5.15
Marzoli_2000	CA166	Africa	Cameroon	Bamenda / Mt. Oku	BasaltAlk	Alkaline	6.2	10.52	47.27	3.48	15.14	10.4	9.23	9.52	0.19	2.63	1.36	0.78	100							200		106				27	813	30	236	67			484	41.76	88.73		45.05	8.95	3.09	7.56		5.47
Yahiaoui_2014	EZ2	Africa	Hoggar	In-Ezzane	Basanite	Alkaline	23.16	10.8	45.68	2.72	14.05	11.5	9.8	9.52	0.18	1.79	3.84	0.91	99.99		1.54											37.68	936.13	26.27	293.97	66.61	0.55	476.46		44.73	86.7	9.3	39.74	8.15	2.88	7.65	1.04	5.62	0.93
Yahiaoui_2014	EZ3	Africa	Hoggar	In-Ezzane	Basanite	Alkaline	23.17	10.83	45.76	2.69	13.67	11.39	8.91	10.26	0.17	1.69	4.59	0.87	100		#NAME?											37.65	859.51	26.073	286.67	78.9	0.55	468.92		43.42	84.81	9.12	39.23	8.05	2.83	7.55	1.03	5.54	0.93
Yahiaoui_2014	EZ4	Africa	Hoggar	In-Ezzane	Basanite	Alkaline	23.2	10.86	46.74	2.7	14.41	11.18	10.09	7.74	0.17	1.63	4.58	0.76	100		1.41											37	758.6	27.583	209.98		0.62	475.53		36.66	72.38	7.86	34.19	7.39	2.64	7.34	1.03	5.69	0.97
Lustrino_2007		Europe	Bohemian_Massif		BasaltAlk	Alkaline	50.38	11.77	46.45	3.4	15.73	10.57	11.2	7.7	0.19	2.13	1.97	0.67	100.01	100	3.15		17		248	76	41	64	65	96		49	1343	25	287	76			796	57.21	111.25	12.44	48.59	8.84	2.63	7.41		5.86	0.94
Rankenberg_2005	HILIA2	Africa	Cameroon	Biu_Plateau	BasaltSub	Sub	10.5	12	50.32	2.24	15	9.15	9.47	8.77	0.15	3.24	1.18	0.47	99.99				21.1		171	273		220				28.3	567	20.3	183	51			379	30.2	60.1	6.85	28.2	6.17	2.2	5.33	0.86	4.49	0.82
Rankenberg_2005	JIGU1	Africa	Cameroon	Biu_Plateau	BasaltAlk	Alkaline	10.5	12	50.2	2.22	15.05	8.92	9.37	8.82	0.15	3.39	1.41	0.48	100.01				21.3		164	299		191				32.4	610	20.4	187	51			469	30.2	59.4	6.74	28.1	6	2.08	5.36	0.86	4.48	0.84
Rankenberg_2005	X	Africa	Cameroon	Biu_Plateau	BasaltAlk	Alkaline	10.5	12	48.9	2.38	14.76	9.57	10.11	9.01	0.16	3.23	1.32	0.55	99.99				24.2		183	287		176				36.1	668	23.3	183	62			432	37.5	72.9	8.1	33.2	7.01	2.32	5.95	0.93	4.88	0.87
Rankenberg_2005	TILASTR	Africa	Cameroon	Biu_Plateau	BasaltSub	Sub	10.5	12	48.54	2.84	14.56	10.26	9.43	9.55	0.15	2.48	1.64	0.54	99.99				16.7		185	283		246				40.7	708	21.3	216	58			383	31.1	64.2	7.49	31.1	7.04	2.38	5.88	0.95	4.91	0.85
Rankenberg_2005	GUMJA	Africa	Cameroon	Biu_Plateau	BasaltAlk	Alkaline	10.5	12	48.52	2.75	14.77	9.21	9.78	9.63	0.15	3.2	1.4	0.59	100				20.4		197	229		229				32.7	748	21.7	200	72			453	42.7	78.6	8.43	34.5	6.77	2.31	5.8	0.92	4.88	0.86
Rankenberg_2005	Biu4	Africa	Cameroon	Biu_Plateau	BasaltAlk	Alkaline	10.5	12	46.75	3	13.46	11.02	0.16	10.09	10.84	2.72	1.34	0.62	100		240		21.2		206	355		244				29	712	24.1		63			498	34.4	70.6	8.37	35.1	7.59	2.53	6.5	1.07	5.27	0.91
Rankenberg_2005	Biu9	Africa	Cameroon	Biu_Plateau	BasaltAlk	Alkaline	10.5	12	47.18	2.8	14	10.66	0.19	10.26	9.86	2.66	1.64	0.74	99.99		297		22.9		179	358		226				44.9	888	29.1		88			535	53.1	105	11.4	47.5	9.61	2.99	7.61	1.16	5.98	1.06
Rankenberg_2005	TILA1	Africa	Cameroon	Biu_Plateau	BasaltAlk	Alkaline	10.5	12	47.4	3.16	13.8	10.16	10.06	10.59	0.16	2.61	1.44	0.6	99.98				23.8		210	286		230				35.8	671	25.7	252	61			384	36.6	76.7	9.01	38.9	8.48	2.71	6.93	1.09	5.51	0.96
Rankenberg_2005	Biu5	Africa	Cameroon	Biu_Plateau	BasaltAlk	Alkaline	10.5	12	46.51	3.19	13.29	11.27	0.17	10.61	10.44	2.41	1.52	0.59	100		257		21.8		211	305		230				41.8	635	24		63			390	36.8	78.1	8.97	38.3	8.11	2.75	6.96	1.08	5.2	0.93
Rankenberg_2005	Biu8	Africa	Cameroon	Biu_Plateau	BasaltSub	Sub	10.5	12	48.56	2.24	14.11	10.33	0.17	10.82	9.79	2.44	1.14	0.4	100		164		20.8		174	396		242				24.6	497	18.6		43			351	25.3	51.8	6.14	25.1	5.52	1.84	4.63	0.74	3.97	0.72
Rankenberg_2005	WIGA	Africa	Cameroon	Biu_Plateau	BasaltAlk	Alkaline	10.5	12	46.73	3.11	13.87	10.02	9.94	10.94	0.17	2.73	1.63	0.87	100.01				20		205	300		269				33.3	895	24.4	264	88			519	54.9	106	11.5	46.7	9.57	3.02	7.49	1.15	5.61	0.94
Rankenberg_2005	BUGOR	Africa	Cameroon	Biu_Plateau	BasaltAlk	Alkaline	10.5	12	48.03	2.48	14.26	9.57	9.14	11.06	0.16	3.2	1.49	0.59	99.98				22.1		184	368		307				37.9	668	23.9	211	65			441	38.1	72.9	8.34	33.9	7.03	2.37	6.02	0.99	5.12	0.93
Rankenberg_2005	DAM	Africa	Cameroon	Biu_Plateau	BasaltAlk	Alkaline	10.5	12	45.43	3.06	12.81	10.59	10.33	11.79	0.2	3.36	1.6	0.82	99.99				22		192	401		291				40.7	858	27.1	305	85			736	55.2	113	12.6	51.3	10.6	3.32	8.3	1.25	6.25	1.11
Rankenberg_2005	GULD-UMBUR	Africa	Cameroon	Biu_Plateau	BasaltAlk	Alkaline	10.5	12	47.04	2.65	13.21	9.8	9.56	12.14	0.18	3	1.65	0.77	100				21.4		190	387		346				45.5	804	25.1	263	86			531	50.6	97.8	10.6	44.4	8.72	2.87	6.78	1.08	5.5	0.98
Rankenberg_2005	TUM	Africa	Cameroon	Biu_Plateau	BasaltAlk	Alkaline	10.5	12	47.12	2.46	13.5	9.74	8.91	13.19	0.16	2.9	1.44	0.58	100				23.7		195	452		435				42.1	692	20.9	220	73			498	40.2	78.1	8.55	34.2	6.89	2.29	5.94	0.89	4.64	0.82
Lustrino_2007		Europe	Bohemian_Massif		BasaltAlk	Alkaline	50.03	12.39	45.82	2.24	12.47	11.18	11.26	12.39	0.18	1.17	2.64	0.64	99.99	100	0.8		20		170	313	51	289	76	97		28	684	21	186	58			471
Ulrych_2013	11.3.	Europe	Bohemian_Massif		BasaltAlk	Alkaline	49.99	12.44	45.85	2.93	12.18	10.64	11.02	12.3	0.19	2.2	2.06	0.64	100.01	100			26		243	266	46	178				77	830	22	247	119		2.5	850	63	124	15	55	10	2.8	8.4	1	4.9	0.83
Lustrino_2007		Europe	Bohemian_Massif		BasaltAlk	Alkaline	50	12.79	45.37	2.15	12.56	10.53	11.44	12.76	0.18	1.31	3.06	0.63	99.99	100	0.86		16		183	366	52	286	66	91		35	709	21	159	65			601
Lustrino_2007		Europe	Bohemian_Massif		Basanite	Alkaline	50.21	12.79	44.48	2.48	13.1	10.93	11.97	11.27	0.17	0.5	4.33	0.76	99.99	100	1.92		16		210	251	51	232	59	99		30	811	24	199	92			689
Lustrino_2007		Europe	Bohemian_Massif		Basanite	Alkaline	49.88	12.93	43.6	3.83	14.95	12.85	12.51	6.47	0.22	0.79	3.92	0.86	100	100	1.14		18		378	31	42	36	63	103		63	1159	29	352	107			717
Ulrych_2016	57	Europe	Bohemian_Massif		BasaltAlk	Alkaline	50.13	12.98	45.96	1.86	12.43	10.47	11.41	12.9	0.16	1.29	2.85	0.67	100	100			22.4		209	490	52	308		90		48	634	18.4	158	52		0.6	473	34.9	65.2	7.66	31.4	6.37	1.95	5.76	0.75	4.21	0.75
Ball_2019	G1	Africa	Libya	Gharyan	Basanite	Alkaline	31.87	12.99	43.41	3.42	12.77	12.04	11.61	9.7	0.18	1.2	3.39	0.94	98.66		1.67		20.8		248.9	390.5		827.6	48.6	113.8		70.3	910.8	29.1	323.1	84.7			499.2	60	121.5	14.11	54.83	10.43	3.14	9.56	1.22	6.09	1.03
Ball_2019	G14	Africa	Libya	Gharyan	BasaltSub	Sub	32.21	13.02	49.7	1.98	13.69	10.17	11.84	6.56	0.14	0.85	3.54	0.4	98.87		2.05		26.5		277	721.1		827.7	57.3	97.5		16	855	28.8	266	94			536.8	58.6	111.4	12.65	49.74	9.59	2.9	8.49	1.12	5.74	1
Ulrych_2016	65	Europe	Bohemian_Massif		Basanite	Alkaline	49.94	13.05	42.01	3.3	14.29	15.14	13.38	6	0.28	0.58	3.64	1.38	100	100			16.9		321	21	33	18		156		50	1242	33.6	393	106		0.65	655	90.1	178	21	81.4	14	3.91	10.7	1.41	7.66	1.34
Ulrych_2016	53	Europe	Bohemian_Massif		Basanite	Alkaline	49.95	13.12	46.59	2.85	15.67	10.91	11.16	5.77	0.22	2.21	3.69	0.92	99.99	100			16		287	27	32	18		100		71	924	26.9	331	87		0.89	620	64.8	129	15	58.7	10.2	2.9	7.97	1.06	5.82	1.05
Shrbeny_1980		Europe	Bohemian_Massif		Basanite	Alkaline	50.5	13.16	42.07	4.86	11.72	14.51	14.87	7.05	0.21	0.84	2.73	1.14	100	100	5.51
Shrbeny_1980		Europe	Bohemian_Massif		Basanite	Alkaline	50.5	13.16	45.6	2.73	13.31	10.63	11.72	9.24	0.17	1.58	4.05	0.96	99.99	100	1.21
Shrbeny_1980		Europe	Bohemian_Massif		BasaltAlk	Alkaline	50.5	13.16	46.94	2.55	13.57	11.27	10.7	10.07	0.19	0.96	3.14	0.62	100.01	100	2.01
Shrbeny_1980		Europe	Bohemian_Massif		Basanite	Alkaline	50.5	13.16	43.12	3.16	12.62	12.92	11.74	10.52	0.22	1.48	3.39	0.83	100	100	2.69
Shrbeny_1980		Europe	Bohemian_Massif		Basanite	Alkaline	50.5	13.16	43.42	2.58	10.01	11.71	10.63	17.2	0.21	0.6	2.93	0.72	100.01	100	2.32
Ball_2019	G9	Africa	Libya	Gharyan	BasaltSub	Sub	32.28	13.29	51.07	1.54	13.97	10.36	9.86	6.77	0.15	0.92	3.44	0.39	98.47		2.97		18.9		155	390.8		882.3	48.1	106.5		17.8	435.5	21.1	128.9	29.1			293.5	22.6	47.5	5.17	21.19	4.84	1.58	4.74	0.71	3.98	0.72
Ball_2019	G5	Africa	Libya	Gharyan	BasaltAlk	Alkaline	32.02	13.3	45.29	2.54	12.44	11.87	11.99	10.55	0.18	0.79	2.19	0.84	98.68		3.55		22.5		217.4	524.9		776.9	51.1	115.2		34	2042.3	26.3	235.4	79.1			534	53.4	102.7	11.26	44.29	8.51	2.61	7.83	1.04	5.39	0.94
Ulrych_2013	10.3.	Europe	Bohemian_Massif		BasaltSub	Sub	49.82	13.3	48.47	3.58	15.11	13.49	11.25	6.12	0.13	0.83	0.31	0.72	100.01	100			23		272	131	41	67				1.2	44	35	376	152		1.2	478	120	244	28	101	16	4.5	13	1.6	7.9	1.4
Ulrych_2013	10.4.	Europe	Bohemian_Massif		BasaltSub	Sub	49.82	13.3	49.02	3.02	14.05	12.74	11.28	7.04	0.35	1.13	0.53	0.84	100	100			20		255	113	40	55				1.4	57	32	329	131		1.4	621	110	214	24	87	14	3.9	12	1.4	6.7	1.2
Ulrych_2013	10.1.	Europe	Bohemian_Massif		BasaltSub	Sub	49.82	13.3	45.05	3.34	15.98	11.74	14	7.43	0.22	0.87	0.41	0.95	99.99	100			25		315	143	37	123				2	74	48	422	174		2	1146	158	296	33	122	19	5.5	16	2	9.6	1.7
Ulrych_2013	10.5.	Europe	Bohemian_Massif		Basanite	Alkaline	49.82	13.3	43.54	3.07	15.69	11.66	13.98	7.84	0.35	1.41	1.59	0.87	100	100			24		306	138	41	64				220	957	33	393	120		n.d.	700	122	229	26	97	15	4.3	15	1.8	7.2	1.3
Ball_2019	G6	Africa	Libya	Gharyan	BasaltAlk	Alkaline	32.16	13.39	46.53	2.25	13.34	11.54	10.93	9.09	0.17	1.19	3.05	0.61	98.7		0.6		20.8		179.3	288.8		185	50	101.5		21.2	754	24.7	184.2	57.2			455.3	37.9	74.5	15.21	59.41	11.32	3.4	10.14	1.31	6.58	1.12
Lustrino_2007		Europe	Bohemian_Massif		Basanite	Alkaline	50.59	13.8	43.63	3.18	13.48	11.38	12.28	11.38	0.19	0.95	3.02	0.51	100	100	1.26		27		275	333	53	178	83	86		82	724	21	197	67			580
Cajz_2009	1353	Europe	Bohemian_Massif		BasaltAlk	Alkaline	50.56	13.83	45.1	2.4	13.47	11.77	10.73	10.58	0.22	1.47	3.48	0.78	100	100			24			281	53	199	61	106		41	889	48	290	73		2.18	680	130.5	256.5	29	105.8	19.72	5.27	17.64	1.8	10.4	1.92
Cajz_2009	av	Europe	Bohemian_Massif		Basanite	Alkaline	50.56	13.83	43.29	2.98	13.65	11.57	12.72	10.7	0.2	1.05	3.19	0.67	100.02	100			33			290	54	167	106	75		27	978	32.3	281	76		1.03	767	77.7	154.1	17.2	67.1	11.98	3.46	10.54	2.09	7.19	1.22
Cajz_2009	1372	Europe	Bohemian_Massif		Basanite	Alkaline	50.56	13.83	44.34	2.34	13.75	10.75	10.95	11.22	0.22	1.32	4.56	0.55	100	100			23			253	52	217	55	90		41	1032	78.3	369	91		0.65	929	189	380.7	39.1	157.7	29.03	8.27	23.89	9.01	17.71	2.89
Cajz_2009	CS35	Europe	Bohemian_Massif		BasaltAlk	Alkaline	50.56	13.83	45.35	2.29	12.9	10.42	11.09	13.64	0.19	1.29	2.35	0.48	100	100			23			473	56	251	63	75		25	657	20.8	199	65		0.7	609	46	89.7	9.5	35.5	6.49	2.26	5.45	0.83	4.38	0.75
Nono_1994	160	Africa	Cameroon	Adamawa Plateau	BasaltAlk	Alkaline	7.3	13.92	48.74	3.22	14.36	10.88	9.1	8.03	0.14	3.04	1.84	0.67	100.02						192	169	87	197	28			42	791						505
Nono_1994	119	Africa	Cameroon	Adamawa Plateau	Basanite	Alkaline	7.38	13.94	43.36	3.72	12.9	13.9	10.95	9.42	0.19	3.08	1.51	0.98	100.01				27.1		240	222	93	231	42			55	1153		346			0.41	610	61.5	106			9.27	3.83		1.14
Nkouandou_2008	NG24	Africa	Cameroon	Adamawa Plateau	Basanite	Alkaline	7.37	14	46.7	3.14	16.07	11.46	9.57	5.66	0.22	3.68	2.23	1.26	99.99						163	41	30.3	50.9	30	154		42	1413	34.3	333	84		0.39	830	75.4	157	18.9	75	14.5	4.63	11.4	1.54	7.78	1.3
Nkouandou_2008	NG105	Africa	Cameroon	Adamawa Plateau	Basanite	Alkaline	7.37	14	43.46	4.69	15.22	13.36	10.64	6.85	0.21	3.7	0.96	0.91	100						319	25.5	43.1	23.6	31	159		45	967	32.1	435	87		0.44	564	53.1	115	12.8	56	11.4	3.56	9.67	1.31	6.88	1.16
Nkouandou_2008	NG139	Africa	Cameroon	Adamawa Plateau	Basanite	Alkaline	7.37	14	43.36	4.76	14.54	13.96	10.81	6.98	0.23	3.74	0.82	0.82	100.02						318	86.4	47.9	45.8	28	143		58	806	27.5	293	63		0.31	493	46.3	96	11.9	49	10.1	3.2	8.6	1.18	6.22	1.06
Nkouandou_2011	NG-130	Africa	Cameroon	Adamawa Plateau	Basanite	Alkaline	7.37	14	43.7	4.26	14.74	13.39	10.58	7.29	0.21	3.89	0.98	0.96	100						290	79.1	44.5	50.5	32	152	12	36	885	30.4	352	79		0.4	538	57.4	117	14.1	56	11.1	3.48	9.12	1.244	6.6	1.1
Marzoli_2000	CA148	Africa	Cameroon	Adamawa Plateau	BasaltSub	Sub	7.37	14	45.83	3.78	13.25	11.06	10.98	11.32	0.17	2.49	0.61	0.52	100.01							340		116				24	566	29	244	62			356	33.85	71.99		37.67	8.08	2.56	7.1		5.22
Nono_1994	181	Africa	Cameroon	Adamawa Plateau	Basanite	Alkaline	7.34	14.04	44.03	4.42	14.83	13.2	12.04	5.75	0.23	3.24	1.2	1.06	100						324	115	58	93	63			27	935						547
Lustrino_2007		Europe	Bohemian_Massif		Basanite	Alkaline	50.56	14.05	44.49	3.22	15.43	11.37	11.59	7.19	0.22	1.94	3.86	0.69	100	100	1.31		19		263	102	42	55	70	94		41	957	26	273	106			707	61.72	120.66	13.28	50.79	8.94	2.69	7.44		5.94	0.97
Lustrino_2007		Europe	Bohemian_Massif		Basanite	Alkaline	50.65	14.06	43.73	3.25	15.43	11.85	11.75	7.69	0.23	1.93	3.45	0.69	100	100	1.07		19		279	86	43	73	91	104		52	922	28	274	104			704	63.92	123.73	13.58	51.69	8.97	2.68	7.48		6.06	1.01
Lustrino_2007		Europe	Bohemian_Massif		Basanite	Alkaline	50.65	14.06	44.4	3	14.27	11.19	11.06	10.3	0.17	1.67	3.28	0.65	99.99	100	1.33		21		242	207	51	204	77	94		31	1139	21	173	66			666	56.52	100.64	10.81	41.69	7.45	2.3	6.39		5.05	0.8
Lustrino_2007		Europe	Bohemian_Massif		Basanite	Alkaline	50.65	14.06	44.54	2.99	14.14	11.12	10.94	10.3	0.17	1.81	3.35	0.65	100.01	100	1.32		22		234	206	48	207	76	97		33	1041	23	176	68			662	57.32	101.45	10.96	41.89	7.46	2.31	6.4		5.07	0.81
Ball_2019	H9	Africa	Libya	Jabal_Hasawinah	BasaltAlk	Alkaline	28.16	14.12	46.1	2.73	14.23	11.33	11.17	7.65	0.16	1.41	3.18	0.7	98.66		1.18		22.5		220.2	290		166.5	47.7	94.1		24.8	752	27.3	216	56.5			416.5	34.8	72.7	8.59	35.3	7.44	2.34	6.74	0.97	5.26	0.93
Ball_2019	H2	Africa	Libya	Jabal_Hasawinah	BasaltAlk	Alkaline	28.95	14.25	46.17	2.36	14.02	10.6	13.54	6.44	0.16	1.45	3.49	0.59	98.82		3.52		17.9		194.6	321.4		174.8	52	95.2		26.1	785.2	24	193.1	49.9			1512.2	33.1	59.7	7.51	30.67	6.53	2.19	6.03	0.87	4.76	0.84
Lustrino_2007		Europe	Bohemian_Massif		Basanite	Alkaline	50.75	14.26	44.58	3.12	16.12	10.86	11.83	7.76	0.19	1.66	3.27	0.61	100	100	0.7		14		266	93	42	71	76	83		40	957	25	235	96			624
Ball_2019	H1	Africa	Libya	Jabal_Hasawinah	BasaltAlk	Alkaline	29.22	14.29	48.53	2.22	14.57	10.03	10.49	7.5	0.15	1.2	3.69	0.51	98.89		0.77		20.3		202.2	729.2		1708.3	45	99.7		20.9	581.7	22.7	166.3	40.1			321.8	22.6	52.7	6.15	25.9	5.79	1.87	5.46	0.81	4.43	0.78
Lustrino_2007		Europe	Bohemian_Massif		Basanite	Alkaline	50.82	14.45	43.39	3.3	16.04	12.33	11.48	6.15	0.23	1.84	4.17	1.07	100	100	0		16		236	21	39	33	62	105		38	1121	31	256	118			788
Lustrino_2007		Europe	Bohemian_Massif		Basanite	Alkaline	50.77	14.48	44.24	3.23	14.01	11.28	12.19	9.12	0.18	1.57	3.43	0.75	100	100	0.15		23		232	229	41	117	79	93		38	915	25	228	104			719
Lustrino_2007		Europe	Bohemian_Massif		Basanite	Alkaline	50.79	14.5	45.01	3.24	15.78	11.67	11.13	6.51	0.21	2.42	3.17	0.86	100	100	0.48		20		244	60	39	42	69	105		61	933	28	319	89			739
Lustrino_2007		Europe	Bohemian_Massif		Basanite	Alkaline	50.63	14.6	43.8	3.53	12.93	12.58	10.58	10.17	0.23	1.46	3.8	0.91	99.99	100	0.74		21		236	158	50	193	51	105		47	1010	27	343	123			797	63.12	124.85	14.1	54.89	9.52	2.85	7.86		6.11	0.99
Ball_2019	H3	Africa	Libya	Jabal_Hasawinah	Basanite	Alkaline	28.84	14.65	45.93	2.44	14.05	10.37	11.21	8.12	0.16	1.57	4.3	0.71	98.86		0.85		20.1		212.3	603.7		1428.2	50.2	100.4		26.2	772.6	24.4	195.4	62			449.2	33.4	68.5	16.32	62.99	11.64	3.44	10.09	1.31	6.51	1.1
Lustrino_2007		Europe	Bohemian_Massif		Basanite	Alkaline	50.7	14.74	44.68	3.7	14.94	11.41	11.7	6.81	0.22	1.9	3.82	0.83	100.01	100	0.51		15		258	94	41	51	71	108		49	1204	32	378	103			873	68.41	141.14	16.24	63.79	11.54	3.39	9.44		7.23	1.16
Ball_2019	H7	Africa	Libya	Jabal_Hasawinah	BasaltAlk	Alkaline	28.19	14.75	45.45	2.95	13.53	12	11.68	7.38	0.18	1.35	3.38	0.76	98.66		1.43		22.1		230.6	604.2		1228	22.8	110.2		19.6	674.7	26.3	198.9	53.1			420.5	28.2	71.5	7.85	32.03	6.84	2.22	6.26	0.9	4.77	0.83
Di_Grande_2002		Europe	Mt_Etna		Basanite	Alkaline	37.25	14.82	47.64	2.82	17.24	10.5	8.5	5.18	0.17	1.89	4.56	1.5	100		1.17				173	100	36	88		134		39	962	38	432	91			535	75	142.5
Bianchini_1998		Europe	Mt_Etna		BasaltSub	Sub	37.25	14.82	50.88	1.95	15.79	10.43	9.72	5.39	0.14	0.75	4.1	0.84	99.99		1.1				185	221	40	165				12	670	32	146	42		0.02	378	42.7	80.3			7.2	2.6		0.87
Bianchini_1998		Europe	Mt_Etna		BasaltSub	Sub	37.25	14.82	51.58	1.96	16.2	10.35	8.71	5.47	0.15	0.61	4.28	0.69	100		1.26				163	136	41	143				6	649	33	164	39		0.1	397	48.6	77			6	2.5		0.98
Di_Grande_2002		Europe	Mt_Etna		BasaltSub	Sub	37.25	14.82	51.5	1.87	16.87	10.06	9.58	5.59	0.14	0.21	3.62	0.56	100		1.5				151	318	40	218		108		2	412	30	130	22			181	17.1	45.7
Di_Grande_2002		Europe	Mt_Etna		BasaltSub	Sub	37.25	14.82	51.82	1.96	16.41	10.42	9.55	5.79	0.14	0.14	3.36	0.4	99.99		2.72				177	309	41	174		118		2	336	29	142	19			126	12.6	27.2
Di_Grande_2002		Europe	Mt_Etna		BasaltSub	Sub	37.25	14.82	50.59	1.8	16.54	10.62	9.61	5.84	0.15	0.27	3.82	0.77	100.01		1.65				187	251	44	172		126		1	533	35	144	31			310	41.9	77.7
Di_Grande_2002		Europe	Mt_Etna		BasaltSub	Sub	37.25	14.82	51.98	1.95	15.15	10.13	9.4	6.03	0.15	0.64	3.8	0.76	99.99		1.42				175	237	42	167		118		11	548	30	181	37			311	39.2	84.6
Di_Grande_2002		Europe	Mt_Etna		BasaltSub	Sub	37.25	14.82	51.67	1.5	16.99	9.36	9.2	6.09	0.16	0.34	4.1	0.59	100		1.14				164	231	48	174		108		4	419	29	112	21			225	17.6	56.2
Di_Grande_2002		Europe	Mt_Etna		BasaltSub	Sub	37.25	14.82	51.2	1.83	16.91	9.83	9.51	6.09	0.13	0.34	3.54	0.63	100.01		1.83				169	293	35	181		110		8	501	30	138	30			216	34.9	62.6
Di_Grande_2002		Europe	Mt_Etna		BasaltAlk	Alkaline	37.25	14.82	45.85	5.46	14.85	12.13	9.55	6.11	0.15	1.38	3.57	0.94	99.99		1.97				331	159	49	131		148		23	704	40	383	68			500	38.7	95.9
Beccaluva_1998		Europe	Mt_Etna		BasaltSub	Sub	37.25	14.82	51.72	1.5	17	9.37	9.21	6.11	0.16	0.34	4.1	0.5	100.01		1.14				164	231	48	174				4	419	26	112	21			225	24.5	47.6		22.7	5.85	1.87	6.06		4.86
Di_Grande_2002		Europe	Mt_Etna		BasaltSub	Sub	37.25	14.82	51.33	2.06	16.32	10.55	9.49	6.12	0.15	0.2	3.42	0.36	100		0.98				181	354	43	178		128		5	336	33	134	20			146	15	36.6
Bianchini_1998/1999		Europe	Mt_Etna		BasaltSub	Sub	37.25	14.82	51.45	1.94	15.41	10.49	9.71	6.22	0.11	0.46	3.55	0.63	99.97		2.14				185	166	38	133				7	666	29	128	23		0.1	301	41.5	72.4			5.1	2.3		0.83
Bianchini_1998		Europe	Mt_Etna		BasaltAlk	Alkaline	37.25	14.82	48.12	2.62	16.42	10.07	10.24	6.39	0.15	1.33	3.55	1.09	99.98		1.94				221	252	41	183				21	1227	35	248	69		0.46	951	65.8	121			10.8	3.4		1.19
Bianchini_1998		Europe	Mt_Etna		BasaltSub	Sub	37.25	14.82	51.17	2.37	15.82	10.39	9.24	6.43	0.13	0.53	3.37	0.55	100		1.9				176	273	39	161				6	347	31	184	23		0.04	171	20.2	48.1			4.9	2.3		0.9
Bianchini_1998		Europe	Mt_Etna		BasaltAlk	Alkaline	37.25	14.82	48.23	2.26	14.99	12.25	10.27	6.49	0.14	0.87	3.74	0.74	99.98		3.13				208	260	47	150				15	637	36	191	46		0.23	491	51.6	88.9			6.4	2.65		0.97
Di_Grande_2002		Europe	Mt_Etna		BasaltSub	Sub	37.25	14.82	51.75	1.37	16.71	9.97	8.98	6.5	0.14	0.45	3.57	0.54	99.98		1.38				173	256	43	178		115		4	401	27	124	24			199	25.6	54.4
Di_Grande_2002		Europe	Mt_Etna		BasaltSub	Sub	37.25	14.82	50.36	2.33	15.63	10.43	9.37	6.54	0.15	0.47	3.88	0.84	100		0.91				186	303	46	197		129		3	594	35	169	34			323	38.5	88.9
Bianchini_1998		Europe	Mt_Etna		BasaltSub	Sub	37.25	14.82	51.35	1.82	16.53	9.76	9.83	6.57	0.13	0.31	3.31	0.4	100.01		1.35				156	202	40	155				3	384	24	130	24		0.03	163	17.3	30.6			3.9	1.8		0.68
Beccaluva_1998		Europe	Mt_Etna		BasaltSub	Sub	37.25	14.82	51.11	1.6	17.2	9.79	8.98	6.61	0.15	0.31	3.82	0.43	100		0.83				151	309	41	190				6	381	23	119	24			166	18.8	40.8		20.7	5.26	1.82	5.38		4.56
Di_Grande_2002		Europe	Mt_Etna		BasaltSub	Sub	37.25	14.82	51.08	1.6	17.18	9.77	8.98	6.61	0.15	0.31	3.82	0.5	100		0.82				151	309	41	190		109		6	381	23	119	24			166	18.2	39.6
Di_Grande_2002		Europe	Mt_Etna		BasaltAlk	Alkaline	37.25	14.82	48.5	2.32	16.38	10.42	10.64	6.63	0.16	0.89	3.39	0.68	100.01		1.75				222	281	44	196		99		15	490	29	191	40			102	25.2	61
Beccaluva_1998		Europe	Mt_Etna		BasaltSub	Sub	37.25	14.82	49.27	2.02	16.52	10.4	10.01	6.64	0.13	0.62	3.7	0.68	99.99		1.47				200	305	39	177				11	667	24	214	60			338	36.3	76.1		34.6	7.6	2.36	7.06		4.95
Beccaluva_1998		Europe	Mt_Etna		BasaltAlk	Alkaline	37.25	14.82	48.55	2.32	16.4	10.43	10.65	6.64	0.16	0.89	3.39	0.57	100		1.75				222	281	44	196				15	490	26	191	60			502	24.2	50.2		27.1	6.6	2.15	6.45		5.18
Beccaluva_1998		Europe	Mt_Etna		BasaltSub	Sub	37.25	14.82	51.65	1.6	17.01	9.59	8.99	6.66	0.14	0.29	3.72	0.35	100		0.87				153	321	41	199				5	347	21	122	21			156	15.3	36.1		17.1	4.74	1.64	5.49		4.18
Di_Grande_2002		Europe	Mt_Etna		BasaltAlk	Alkaline	37.25	14.82	48.16	1.68	15.44	10.72	11.55	6.73	0.16	0.66	3.48	1.43	100.01		3.4				191	207	43	166		103		14	1375	33	135	49			784	107	204.4
Di_Grande_2002		Europe	Mt_Etna		BasaltSub	Sub	37.25	14.82	51.44	1.69	17.06	9.64	9.19	6.88	0.15	0.24	3.38	0.33	100		1.07				170	315	44	189		117			356	27	138	20			157	12.9	48.4
Beccaluva_1998		Europe	Mt_Etna		BasaltSub	Sub	37.25	14.82	49.92	1.79	17.17	10.05	9.51	7.01	0.15	0.38	3.54	0.47	99.99		0.31				177	285	51	183				7	423	22	176	36			205	23.1	53.5		24	5.96	1.87	5.86		4.36
Beccaluva_1998		Europe	Mt_Etna		BasaltSub	Sub	37.25	14.82	50.41	1.77	17.11	10.2	9.25	7.22	0.17	0.19	3.37	0.31	100		1.17				176	358	53	230				2	281	23	143	10			173	12	29
Beccaluva_1998		Europe	Mt_Etna		BasaltSub	Sub	37.25	14.82	49.88	1.86	16.42	10.25	9.82	7.25	0.16	0.36	3.49	0.51	100		1.09				189	323	49	208				10	413	26	183	29			274	27.2	56.1		26.3	6.47	2.05	6.35		5.15
Di_Grande_2002		Europe	Mt_Etna		BasaltAlk	Alkaline	37.25	14.82	46.16	2.18	15.24	11.06	12.09	7.31	0.17	0.72	3.67	1.41	100.01		1.94				222	284	47	257		109		15	1239	36	172	83			753	91.1	190.5
Di_Grande_2002		Europe	Mt_Etna		BasaltAlk	Alkaline	37.25	14.82	48.07	2.52	15.86	10.49	9.97	7.37	0.16	1.11	3.66	0.79	100		0.87				232	294	50	213		115		19	671	27	194	47			470	18.3	53.5
Di_Grande_2002		Europe	Mt_Etna		BasaltAlk	Alkaline	37.25	14.82	45.58	3.16	16.01	11.35	10.77	7.46	0.16	1.3	3.42	0.8	100.01		1.69				267	222	48	174		108		25	620	34	286	62			499	39.8	76.7
Trua_1998		Europe	Mt_Etna		BasaltSub	Sub	37.25	14.82	50.73	1.59	17.15	10.74	8.68	7.48	0.16	0.21	2.93	0.32	99.99		1.04		28		187	328	52	234	79	104	19.8	6	319	33	118	16		0.2	147	15.6	28.4	3.8	17	4.3	1.79		0.78	4.42	0.97
Trua_1998		Europe	Mt_Etna		BasaltSub	Sub	37.25	14.82	51.77	1.6	16.52	10.61	8.58	7.49	0.14	0.19	2.81	0.28	99.99		0.95		27		189	258	49	203	126	99	19.4	2	248	28	125	15		0	86	11.9	25.1	3.4	15	4.4	1.65		0.82	5.1	0.99
Bianchini_1998		Europe	Mt_Etna		BasaltAlk	Alkaline	37.25	14.82	45.91	2.78	16.25	11.79	10.14	7.5	0.18	1.52	3.17	0.76	100		2.39				269	342	50	247				26	731	36	255	71		0.28	489	43.8	87			6.5	2.8		1.03
Di_Grande_2002		Europe	Mt_Etna		BasaltSub	Sub	37.25	14.82	49.68	1.71	16.26	10.54	9.6	7.54	0.15	0.43	3.49	0.59	99.99		1.14				179	281	49	225		118		9	562	32	155	32			267	32.6	71.2
Beccaluva_1998		Europe	Mt_Etna		BasaltSub	Sub	37.25	14.82	49.73	1.71	16.27	10.55	9.61	7.55	0.15	0.43	3.49	0.51	100		1.14				179	281	49	225				9	562	32	155	32			267	33	71
Beccaluva_1998		Europe	Mt_Etna		BasaltSub	Sub	37.25	14.82	50.98	1.53	16.84	9.81	9.45	7.56	0.16	0.16	3.25	0.23	99.97		0.94				163	340	44	206				5	267	23	106	14			115	14	31
Di_Grande_2002		Europe	Mt_Etna		BasaltAlk	Alkaline	37.25	14.82	48.06	2.84	15.78	10.54	9.33	7.56	0.17	0.96	3.85	0.91	100		2.62				247	222	50	217		119		12	725	33	292	62			432	55.4	88.2
Beccaluva_1998		Europe	Mt_Etna		BasaltSub	Sub	37.25	14.82	51.03	1.46	16.63	9.99	9.4	7.6	0.19	0.14	3.3	0.25	99.99		1.12				159	323	45	213				2	270	24	107	13			133	18	39
Beccaluva_1998		Europe	Mt_Etna		BasaltSub	Sub	37.25	14.82	51.43	1.44	16.79	9.66	9.23	7.6	0.17	0.15	3.28	0.25	100		0.85				163	317	42	200				5	264	23	106	12			116	20	41
Trua_1998		Europe	Mt_Etna		BasaltSub	Sub	37.25	14.82	51.53	1.6	16.67	9.91	8.91	7.63	0.14	0.11	3.11	0.38	99.99		0.67		26		171	295	48	218	84	92	19.8	4	418	36	112	17		0.1	177	27.9	47.8	6.2	25	5.7	2.09		1.06	5.95	1.21
Beccaluva_1998		Europe	Mt_Etna		BasaltSub	Sub	37.25	14.82	49.55	1.84	15.58	10.88	10.02	7.64	0.17	0.36	3.49	0.47	100		1.01				192	318	45	222				10	500	30	155	37			310	27	60
Bianchini_1998		Europe	Mt_Etna		Basanite	Alkaline	37.25	14.82	44.13	2.84	16.08	11.04	12.09	7.66	0.17	0.81	3.91	1.27	100		2.16				226	224	43	178				30	1179	34	366	111		0.36	856	52.2	96			7.2	3		1.01
Beccaluva_1998		Europe	Mt_Etna		BasaltSub	Sub	37.25	14.82	51.8	1.43	15.96	9.88	9.4	7.67	0.16	0.22	3.2	0.28	100		1.92				161	333	41	217				3	286	21	105	12			124	16	32
Bianchini_1998		Europe	Mt_Etna		BasaltSub	Sub	37.25	14.82	51.84	1.98	14.06	11.77	9.5	7.69	0.15	0.22	2.56	0.22	99.99		1.4				181	333	47	225				4	251	29	114	12		0.07	111	9.3	19			2.8	1.5		0.67
Beccaluva_1998		Europe	Mt_Etna		BasaltSub	Sub	37.25	14.82	50.32	1.63	16.42	10.82	9.04	7.7	0.18	0.18	3.45	0.26	100		0.43				164	336	47	194				2	251	35	112	13			129	22	47
Beccaluva_1998		Europe	Mt_Etna		BasaltSub	Sub	37.25	14.82	49.99	1.84	15.96	10.75	9.52	7.72	0.16	0.3	3.41	0.36	100.01		0.92				183	322	45	212				7	382	29	145	26			204	22	46
Beccaluva_1998		Europe	Mt_Etna		BasaltSub	Sub	37.25	14.82	48.91	1.88	15.4	10.69	10.83	7.74	0.17	0.39	3.5	0.49	100		1.62				193	316	52	230				13	504	31	154	34			295	43	70
Beccaluva_1998		Europe	Mt_Etna		BasaltSub	Sub	37.25	14.82	51.13	1.47	16.19	10.64	8.92	7.78	0.16	0.17	3.3	0.23	99.99		0.78				147	325	43	211				4	227	23	94	9			92	13	33
Trua_1998		Europe	Mt_Etna		BasaltSub	Sub	37.25	14.82	51.08	1.91	15.77	10.28	9.27	7.78	0.15	0.16	3.14	0.45	99.99		0.99		26		166	306	48	259	103	97	19.9	1	446	29	139	23		0.1	139	21.3	43.1	5.6	22	5.5	2.04		0.94	5.24	0.99
Beccaluva_1998		Europe	Mt_Etna		BasaltSub	Sub	37.25	14.82	49.14	1.77	15.99	10.89	9.84	7.78	0.18	0.36	3.56	0.5	100.01		0.76				189	323	49	226				8	482	34	155	35			296	37	71
Di_Grande_2002		Europe	Mt_Etna		BasaltAlk	Alkaline	37.25	14.82	47.57	2.74	17.05	10.05	9.23	7.9	0.16	1.35	3.06	0.89	100		2.37				233	288	45	197		107		23	648	28	261	63			549	44.7	83.4
Beccaluva_1998		Europe	Mt_Etna		BasaltAlk	Alkaline	37.25	14.82	47.64	2.75	17.07	10.05	9.25	7.91	0.16	1.35	3.06	0.75	99.99		2.37				233	288	45	197				23	648	26	261	63			549	36.5	76.3		38.2	8.3	2.61	7.46		4.45
Trua_1998		Europe	Mt_Etna		BasaltAlk	Alkaline	37.25	14.82	47.15	2.71	15.76	11.38	9.35	7.93	0.17	1.41	3.37	0.78	100.01		1.19		32		267	238	50	189	62	118	22.4	31	894	37	352	74		0.5	406	43.3	56.9	10.5	46	9.6	3.18		1.48	7.44	1.21
Di_Grande_2002		Europe	Mt_Etna		BasaltAlk	Alkaline	37.25	14.82	47.35	2.46	15.57	9.71	11.07	7.95	0.17	1.39	3.21	1.13	100.01		3.16				197	363	42	301		121		38	849	33	350	76			728	52	104.6
Beccaluva_1998		Europe	Mt_Etna		BasaltSub	Sub	37.25	14.82	49.68	1.77	16.32	10.74	9.32	7.96	0.16	0.28	3.37	0.4	100		1.33				189	313	43	209				9	350	24	135	24			211	28	44
Di_Grande_2002		Europe	Mt_Etna		Basanite	Alkaline	37.25	14.82	45.55	2.32	15.97	10.18	10.79	7.97	0.15	1.46	4.19	1.42	100		1.63				227	351	45	225		96		26	1008	36	229	85			808	79.1	159.8
Di_Grande_2002		Europe	Mt_Etna		Basanite	Alkaline	37.25	14.82	44.15	2.32	15.37	11.02	13.06	8	0.17	0.91	3.42	1.58	100		2.83				237	335	48	252		103		16	1274	38	214	98			902	102.7	192.9
Beccaluva_1998		Europe	Mt_Etna		BasaltSub	Sub	37.25	14.82	49.05	1.85	15.81	11.21	9.67	8.04	0.19	0.3	3.44	0.44	100		1.03				185	330	49	258				12	416	27	150	29			243	22	50
Beccaluva_1998		Europe	Mt_Etna		BasaltSub	Sub	37.25	14.82	49.61	1.8	15.61	10.49	9.83	8.09	0.17	0.35	3.54	0.51	100		0.97				184	313	46	222				12	462	26	151	32			277	30	70
Beccaluva_1998		Europe	Mt_Etna		BasaltSub	Sub	37.25	14.82	49.36	1.78	15.64	10.66	9.89	8.14	0.18	0.35	3.51	0.48	99.99		1.07				181	316	47	227				8	502	29	154	34			291	28	56
Di_Grande_2002		Europe	Mt_Etna		BasaltAlk	Alkaline	37.25	14.82	45.11	1.97	15.24	10.48	12.89	8.2	0.17	0.65	3.96	1.34	100.01		2.66				205	315	48	258		104		15	929	35	166	63			647	72.7	149.5
Di_Grande_2002		Europe	Mt_Etna		BasaltAlk	Alkaline	37.25	14.82	45.15	2.22	16.13	11.46	11.3	8.22	0.16	0.88	3.26	1.23	100.01		2.54				226	382	50	265		106		19	821	36	201	86			616	74	122.8
Beccaluva_1998		Europe	Mt_Etna		BasaltSub	Sub	37.25	14.82	51.45	1.39	16.11	9.94	9.06	8.29	0.15	0.18	3.19	0.23	99.99		1.11				149	391	47	238				5	261	20	99	11			123	15	32
Bianchini_1998		Europe	Mt_Etna		Basanite	Alkaline	37.25	14.82	44.81	2.64	14.5	11.29	11.45	8.41	0.16	1.25	3.92	1.57	100		2.72				200	180	40	143				23	1441	34	196	95		0.19	807	102	174			10.3	4.1		1.22
Di_Grande_2002		Europe	Mt_Etna		BasaltAlk	Alkaline	37.25	14.82	45.67	3.09	15.25	11.38	10.7	8.49	0.17	1.24	3.24	0.77	100		2.15				276	283	54	192		119		24	626	37	242	57			860	47.6	84.2
Di_Grande_2002		Europe	Mt_Etna		Basanite	Alkaline	37.25	14.82	44.58	2.56	14.87	11.24	11.75	8.51	0.17	1.18	3.88	1.25	99.99		1.63				245	335	50	245		105		24	1052	33	230	84			619	74.9	143.6
Beccaluva_1998		Europe	Mt_Etna		Basanite	Alkaline	37.25	14.82	44.64	2.57	14.9	11.24	11.76	8.55	0.17	1.18	3.96	1.02	99.99		1.36				245	335	50	245				24	1052	28	230	84			619	59.6	118			10.7	3.17	8.88		5.95
Trua_1998		Europe	Mt_Etna		BasaltSub	Sub	37.25	14.82	51.37	1.69	15.38	10.18	9.13	8.61	0.13	0.23	2.86	0.43	100.01		1.6		26		181	258	45	212	124	101	19	8	298	30	112	21		0.2	117	16.3	34	4.4	19	4.8	1.71		0.8	4.34	0.82
Beccaluva_1998		Europe	Mt_Etna		BasaltAlk	Alkaline	37.25	14.82	45.12	2.79	16.02	10.15	11.18	8.67	0.16	1.17	3.8	0.93	99.99		1.6				238	262	46	189				23	852	28	180	71			558	51.7	108			9.93	2.97	8.58		6.01
Di_Grande_2002		Europe	Mt_Etna		Basanite	Alkaline	37.25	14.82	44.38	2.5	15.11	11.43	11.47	8.67	0.17	1.08	3.6	1.59	100		2.07				242	260	46	190		99		19	1166	37	211	98			683	90.2	185.2
Beccaluva_1998		Europe	Mt_Etna		Basanite	Alkaline	37.25	14.82	44.53	2.5	15.15	11.47	11.5	8.69	0.17	1.08	3.61	1.29	99.99		2.08				242	260	46	190				19	1166	37	211	98			683	90	185
Di_Grande_2002		Europe	Mt_Etna		BasaltAlk	Alkaline	37.25	14.82	45.63	2.38	16.45	11.31	10.38	8.69	0.17	1.34	2.87	0.78	100		2.73				267	273	49	198		96		24	619	27	190	53			338	25.1	71.6
Beccaluva_1998		Europe	Mt_Etna		BasaltAlk	Alkaline	37.25	14.82	45.68	2.39	16.47	11.33	10.39	8.7	0.17	1.34	2.87	0.66	100		2.73				267	273	49	198				24	619	25	190	53			338	32.3	68.2		21.6	7.5	2.23	7.01		5.13
Di_Grande_2002		Europe	Mt_Etna		Basanite	Alkaline	37.25	14.82	44.65	2.29	14.95	10.5	12.12	8.81	0.18	1.31	3.7	1.49	100		2.45				236	474	47	280		95		20	890	27	148	66			734	79.8	160.8
Beccaluva_1998		Europe	Mt_Etna		BasaltAlk	Alkaline	37.25	14.82	46.46	2.08	15.65	9.98	11.84	8.83	0.15	0.74	3.47	0.8	100		2.32				200	283	51	214				12	821	27	169	64			420	53.5	102		44.6	9.21	2.71	7.84		5.64
Bianchini_1998/1999		Europe	Mt_Etna		Basanite	Alkaline	37.25	14.82	44.36	2.48	15.72	10.59	10.98	8.86	0.16	0.76	4.96	1.13	100		1.04				241	320	50	211				6	1072	35	249	88		0.4	653	67.3	145			10.2	3.6		1.13
Trua_1998		Europe	Mt_Etna		BasaltAlk	Alkaline	37.25	14.82	47.15	2.93	15.18	12.22	8.67	8.86	0.17	1.6	2.47	0.76	100.01		4.21		23		213	181	45	159	66	124	23.4	37	940	33	357	73		0.4	393	46.1	95.5	12.3	49	10.3	3.41		1.41	6.63	1.23
Bianchini_1998		Europe	Mt_Etna		BasaltSub	Sub	37.25	14.82	49.08	1.92	15.12	11.17	9.63	8.89	0.14	0.45	3.06	0.53	99.99		2.46				174	300	47	216				7	443	30	153	31		0.05	253	25.4	52.9			5.6	2.04		0.82
Beccaluva_1998		Europe	Mt_Etna		BasaltAlk	Alkaline	37.25	14.82	46.22	2.06	15.18	10.63	11.52	8.94	0.17	0.56	3.82	0.89	99.99		1.16				227	337	48	262				13	886	28	147	61			500	58	115			9.91	2.82	8.76		5.78
Beccaluva_1998		Europe	Mt_Etna		BasaltAlk	Alkaline	37.25	14.82	45.07	3.01	15.49	10.41	11.52	8.95	0.19	1.19	3.3	0.86	99.99		1.28				254	283	55	222				30	873	32	180	64			668	58.8	111			11.1	3.29	9.24		6.56
Beccaluva_1998		Europe	Mt_Etna		BasaltAlk	Alkaline	37.25	14.82	46.6	1.96	15.08	10.61	11.25	9.01	0.17	0.61	3.87	0.83	99.99		1.01				193	281	45	214				12	966	31	187	68			514	82	138
Beccaluva_1998		Europe	Mt_Etna		BasaltAlk	Alkaline	37.25	14.82	46.24	1.95	15.1	10.72	11.45	9.01	0.2	0.61	3.93	0.78	99.99		0.71				199	297	44	218				19	930	26	156	64			534	72	137
Beccaluva_1998		Europe	Mt_Etna		BasaltAlk	Alkaline	37.25	14.82	46.3	3.86	14.35	11.58	9.07	9.04	0.2	1.27	3.63	0.7	100		1.03				244	394	49	286				22	721	28	366	73			422	40	90
Beccaluva_1998		Europe	Mt_Etna		BasaltAlk	Alkaline	37.25	14.82	45.2	2.2	15.25	10.63	11.84	9.25	0.19	0.81	3.65	0.98	100		1.67				230	258	47	216				19	1050	31	209	78			686	92	161
Bianchini_1998/1999		Europe	Mt_Etna		BasaltAlk	Alkaline	37.25	14.82	46.37	2.12	15.12	10.08	11.12	9.3	0.15	1.08	3.41	1.25	100		2				183	233	42	201				21	2023	35	168	84		0.3	652	81.3	157			11.2	3.7		1.23
Beccaluva_1998		Europe	Mt_Etna		Basanite	Alkaline	37.25	14.82	44.91	2.29	15.77	11.11	11.19	9.31	0.16	0.86	3.55	0.85	100		1.14				244	382	55	249				29	815	32	262	75			521	57.3	104			9.33	2.76	7.96		5.95
Beccaluva_1998		Europe	Mt_Etna		BasaltAlk	Alkaline	37.25	14.82	46.03	1.9	15.12	10.58	11.39	9.35	0.18	0.62	3.93	0.89	99.99		0.94				201	283	47	230				13	993	31	191	71			576	76	144
Beccaluva_1998		Europe	Mt_Etna		Basanite	Alkaline	37.25	14.82	44.42	2.44	15.23	10.95	11.3	9.5	0.19	1.11	3.87	0.98	99.99		1.56				234	318	46	208				24	1014	36	330	93			622	80	134
Beccaluva_1998		Europe	Mt_Etna		Basanite	Alkaline	37.25	14.82	43.63	2.71	14.79	11.29	11.11	9.61	0.19	1.29	4.19	1.18	99.99		1.05				253	301	49	204				26	913	34	351	86			553	94	141
Trua_1998		Europe	Mt_Etna		BasaltAlk	Alkaline	37.25	14.82	45.28	3.11	15.68	11.39	9.41	9.79	0.16	1.48	2.93	0.76	99.99		1.79		23		261	200	54	181	66	128	22.2	35	767	29	317	71		0.5	408	44	89.7	11.4	46	9.3	3.23		1.29	6.24	1.11
Trua_1998		Europe	Mt_Etna		BasaltAlk	Alkaline	37.25	14.82	47.42	2.34	15.22	10.89	9.16	9.8	0.18	1.37	2.66	0.97	100.01		2.48		25		217	298	46	216	53	98	20.6	18	895	33	354	90		0.3	502	53.8	105.6	12.8	48	9.5	3.17		1.28	6.2	1.15
Bianchini_1998		Europe	Mt_Etna		BasaltAlk	Alkaline	37.25	14.82	47.23	2.92	15.26	10.55	9.08	9.83	0.15	1.53	2.8	0.65	100		2.58				239	314	46	192				11	701	31	285	60		0.17	397	71.6	156			9	3.5		1.03
Beccaluva_1998		Europe	Mt_Etna		Basanite	Alkaline	37.25	14.82	43.4	2.26	15.74	9.95	12.22	10.11	0.17	1.11	3.94	1.1	100		1.41				240	317	53	227				18	1087	28	177	95			634	61.9	126			10.8	3.13	8.89		5.89
Trua_1998		Europe	Mt_Etna		BasaltAlk	Alkaline	37.25	14.82	45.35	2.63	13.57	12.07	11.46	10.3	0.18	1.07	2.37	1	100		2.74		32		268	435	51	249	65	107	21.2	25	1142	37	293	90		0.3	455	65	129	14.2	62	10.9	3.44		1.7	8.09	1.24
Trua_1998		Europe	Mt_Etna		Basanite	Alkaline	37.25	14.82	44.29	3.23	14.36	12.01	10.29	10.39	0.19	1.26	2.96	1.01	99.99		1.99		33		279	256	52	188	70	115	20.3	28	994	38	369	97		0.4	420	57	115	13.1	57	10.8	3.6		1.71	8.68	1.26
Bianchini_1998/1999		Europe	Mt_Etna		Basanite	Alkaline	37.25	14.82	44.39	2.76	14.97	11.03	10.58	10.51	0.16	1.39	3.22	0.98	99.99		1.75				240	302	46	202				25	941	33	263	82		0.3	563	63.4	120			10.1	3.2		1.03
Trua_1998		Europe	Mt_Etna		BasaltAlk	Alkaline	37.25	14.82	45.47	1.95	14.14	10.91	11.93	10.91	0.18	0.77	2.56	1.18	100		1.32		40		245	442	53	280	83	90	18.4	19	1245	35	227	88		0.5	513	70	139	14.8	64	10.8	3.7		1.81	8.47	1.1
Trua_1998		Europe	Mt_Etna		BasaltAlk	Alkaline	37.25	14.82	46.27	2.28	15.99	10.48	8.63	11.13	0.19	1.16	2.77	1.09	99.99		2.29		35		264	150	51	186	53	118	20.9	6	662	35	294	57		0.5	287	31	65.4	8.1	37	8.2	2.73		1.3	6.44	1.08
Trua_1998		Europe	Mt_Etna		BasaltAlk	Alkaline	37.25	14.82	45.22	2.7	14.85	11.18	9.35	11.26	0.17	1.41	2.99	0.87	100		1.62		28		261	287	50	194	64	110	21.2	32	924	35	338	79		0.5	416	50	100	11.4	50	9.6	3.25		1.58	7.67	1.18
Trua_1998		Europe	Mt_Etna		BasaltAlk	Alkaline	37.25	14.82	45.88	2.42	15.27	10.47	9.81	11.48	0.16	1.13	2.24	1.13	99.99		3.28		31		247	279	51	193	63	102	21.2	29	867	35	282	84		0.3	430	57	114	13.6	51	9.4	3.14		1.31	6.27	1.19
Trua_1998		Europe	Mt_Etna		Basanite	Alkaline	37.25	14.82	43.34	2.04	14.2	10.15	12.31	12.28	0.17	0.81	2.64	2.06	100		2.32		38		266	357	54	249	61	89	25.6	21	1902	43	297	166		0.3	853	130	253	29.3	104	16.6	5.27		2.02	7.88	1.43
Trua_1998		Europe	Mt_Etna		Basanite	Alkaline	37.25	14.82	44.57	1.86	13.76	10.25	11.39	13.67	0.17	0.61	2.51	1.21	100		1.95		31		232	410	49	269	84	88	18.5	12	1331	35	213	76		0.3	541	77	149	16.2	68	11.3	3.72		1.9	8.76	1.17
Finocchiaro_1994		Europe	Mt_Etna		BasaltAlk	Alkaline	37.75	15	49.26	1.85	19.01	8.9	9.46	5.8	0.16	1.15	3.76	0.63	99.98		1.81				269	18	39	20				24	1092	23	149	50			530	52	89.6
Finocchiaro_1994		Europe	Mt_Etna		BasaltAlk	Alkaline	37.75	15	48.93	1.57	18.49	9.21	10.13	6.03	0.18	0.84	4.08	0.52	99.98		1.66				257	50	41	32				16	1148	25	141	57			524	48	88.8
Tanguy_1997		Europe	Mt_Etna		BasaltAlk	Alkaline	37.75	15	50.36	1.46	16.85	9.67	10.04	6.14	0.18	0.91	3.88	0.51	100		0.37		26			106	40	48				15	988		151			0.2	438	41.8	72				2.11		0.7
Finocchiaro_1994		Europe	Mt_Etna		BasaltAlk	Alkaline	37.75	15	48.56	1.93	18.05	9.76	9.8	6.18	0.17	1.18	3.57	0.79	99.99		2.31		22		243	58	41	37				22	988	24	153	42		0.5	507	48.3	90		38	7.3	2.27		0.9
Finocchiaro_1994		Europe	Mt_Etna		BasaltAlk	Alkaline	37.75	15	49.04	1.83	18.87	8.98	9.37	6.24	0.16	1.05	3.81	0.65	100		1.75		21		247	61	35	37				19	970	25	151	40		0.6	490	48.4	90		40	7.4	2.3		1
Finocchiaro_1994		Europe	Mt_Etna		BasaltSub	Sub	37.75	15	49.51	1.3	16.98	9.36	12.18	6.59	0.2	0.63	2.93	0.33	100.01		2.21		34		259	348	50	122				11	628	21	91	23		#NAME?	317	25.2	48		22	4.5	1.43		0.7
Cristofolini_1991		Europe	Mt_Etna		BasaltAlk	Alkaline	37.75	15	48.43	1.52	18.68	9.18	10.28	6.77	0.17	0.78	3.66	0.53	100		1.69		26		280	65	36	50	65			15	958	24	139				447	47.1	87		38	6.4	1.86		0.8
Tanguy_1997		Europe	Mt_Etna		BasaltSub	Sub	37.75	15	51.16	1.71	16.51	9.92	9.46	6.77	0.16	0.5	3.47	0.34	100		0.73		23			205	44	138				7	850		203			0.1	420	27.3	54.6				1.91		0.64
Cristofolini_1991		Europe	Mt_Etna		BasaltAlk	Alkaline	37.75	15	48.49	2.07	17.78	9.22	9.61	6.79	0.15	1.4	3.51	0.96	99.98		2.13		25		250	49	36	20	25			23	862	26	157			0.4	452	40.3	78		37	7.2	2.13		0.9
Cristofolini_1991		Europe	Mt_Etna		BasaltSub	Sub	37.75	15	49.07	1.23	19.65	8.4	9.95	6.91	0.17	0.8	3.43	0.38	99.99		0.75		27		250	160	41	80	130			15	825	22	114			0.3	394	34.4	64		27	5	1.45		0.7
Finocchiaro_1994		Europe	Mt_Etna		BasaltAlk	Alkaline	37.75	15	47.55	1.38	19.05	8.96	11.15	6.93	0.21	0.63	3.63	0.5	99.99		2.62		27		259	84	45	52				12	877	21	99	35		#NAME?	393	39.9	73		30	6	1.87		0.9
Tanguy_1997		Europe	Mt_Etna		BasaltSub	Sub	37.75	15	51.23	1.69	15.93	9.35	9.91	7.28	0.15	0.7	3.37	0.4	100.01		0.89		26			273	46	154				11	721		165			0.3	239	24.1	47.5				1.87		0.72
Armienti_2004		Europe	Mt_Etna		BasaltSub	Sub	37.75	15	47.84	1.6	16.4	10.26	11.75	7.82	0.2	1.24	2.53	0.36	100		0.5		37		325	132	46	54				27	896	26	134	28		0.7	468	39	79	9.5	38	7.5	2.21	6.1	0.93	4.8	0.92
Tanguy_1997		Europe	Mt_Etna		BasaltSub	Sub	37.75	15	48.64	1.48	14.2	10.8	12.14	8.3	0.15	1.25	2.71	0.33	100		0.57		35			174	45	52				24	890		154			0.5	448	37.7	73.3				2.23		0.83
Tanguy_1997		Europe	Mt_Etna		BasaltSub	Sub	37.75	15	50.02	1.64	15.67	9.95	9.95	8.44	0.16	0.57	3.29	0.32	100.01		0.42		29			302	49	164				9	765		126			0.1	207	20.8	36				1.72		0.66
Tanguy_1997		Europe	Mt_Etna		BasaltSub	Sub	37.75	15	46.97	1.95	14.58	11.54	12.29	8.52	0.17	0.74	2.79	0.44	99.99		0.29		40			189	57	76				14	892		155			0.4	351	37.7	76				2.19		0.71
Finocchiaro_1994		Europe	Mt_Etna		BasaltSub	Sub	37.75	15	49.1	1.39	17.8	9.75	9.38	8.58	0.16	0.34	3.12	0.37	99.99		0.81		21		156	355	50	193				6	406		98	20		#NAME?	207	20.2	40		19	4.2	1.4		0.7
Cristofolini_1991		Europe	Mt_Etna		BasaltSub	Sub	37.75	15	49.1	1.39	17.8	9.75	9.38	8.58	0.16	0.34	3.12	0.37	99.99		0.81		22		170	320	48	230					393	22	107				159	20.7	40		20	4.1	1.48		0.7
Armienti_2004		Europe	Mt_Etna		BasaltSub	Sub	37.75	15	49.43	1.48	17.29	9.61	9.32	8.77	0.15	0.35	3.22	0.38	100		0.39		25		169	363	45	144				6	455	22	99	18		0.2	142	19.6	40	4.8	20.2	4.7	1.59	4.7	0.74	4.2	0.8
Cristofolini_1991		Europe	Mt_Etna		BasaltAlk	Alkaline	37.75	15	46.78	1.3	19.54	8.54	10.42	8.8	0.15	0.98	3.05	0.43	99.99		0.77		31		300	140	42	80	35			19	911	21	147				484	42.2	77		34	5.8	1.65		0.7
Tanguy_1997		Europe	Mt_Etna		BasaltSub	Sub	37.75	15	49.26	1.47	15.21	9.8	10.58	9.46	0.16	0.61	3.07	0.37	99.99		0.46		32			254	54	138				9			119			0.1	226	24	40				1.6		0.61
Tanguy_1997		Europe	Mt_Etna		BasaltAlk	Alkaline	37.75	15	48.76	1.55	14.76	10.15	9.57	10.31	0.16	0.7	3.63	0.39	99.98		0.21		26			381	53	234				12	1026		153			0.3	293	30.2	55.7				1.88		0.68
Armienti_2004		Europe	Mt_Etna		BasaltAlk	Alkaline	37.75	15	48.45	1.45	16.85	9.06	8.66	10.74	0.15	0.65	3.56	0.42	99.99		0.45		25		196	414	48	245				13	673	22	128	37		0.2	294	30.6	59	6.8	26	5	1.68	4.39	0.73	4.1	0.78
Tanguy_1997		Europe	Mt_Etna		BasaltSub	Sub	37.75	15	48.22	1.58	14.16	11.12	9.53	11.97	0.13	0.37	2.64	0.29	100.01		2.2		26			410	64	335				4	510		115			0	123	16	35.9				1.54		0.56
Tanguy_1997		Europe	Mt_Etna		BasaltSub	Sub	37.75	15	49.3	1.42	13.18	11.01	9.13	12.35	0.17	0.31	2.9	0.23	100		0.59		24			543	51	276				5	750		122			0.1	137	21.2	37.4				1.67		0.61
Ulrych_2003		Europe	Bohemian_Massif		Basanite	Alkaline	50	15.14	46.32	3.12	15.46	10.75	11.24	6.21	0.21	2.23	3.71	0.75	100	100	1.37		25		240	62	30	30		115		51	829	21	279	71		0.7	642	81.9	142.9		70	11.5	3.33	11.6	1.11
Ulrych_2003		Europe	Bohemian_Massif		Basanite	Alkaline	50	15.14	42.49	3.74	15.11	13.87	12.28	6.39	0.26	0.89	4.06	0.92	100.01	100	1.66		16		389	33	40	37	66	112		65	1190	30	366	112		0.4	731	118.9	166.2		73.2	14.1	3.57	11	1.19
Ulrych_2003		Europe	Bohemian_Massif		Basanite	Alkaline	50	15.14	41.95	4.28	14.08	14.64	11.5	6.57	0.24	1.93	3.84	0.96	99.99	100	1.03		25		288	354	42	207	73	116		47	1254	32	243	104		0.6	985	110	181.1		73.2	16	3.62	8.7	1.52
Ulrych_2003		Europe	Bohemian_Massif		BasaltAlk	Alkaline	50	15.14	45.79	3.68	14.54	10.96	12.37	7.32	0.19	0.75	3.87	0.53	100	100	3.04				278	67	38	45		94		70	895	21	230	55		1.7	616	70.4	122.4		64.7	10.4	3.08	9.6	1.03
Ulrych_2003		Europe	Bohemian_Massif		Basanite	Alkaline	50	15.14	45.88	2.5	13.91	10.53	12.57	7.65	0.16	1.47	4.28	1.04	99.99	100	1.22		21		130	161	43	122		117		34	935	18	166	59		1	976	99.9	159.7		73.1	11	3.41	9.7	1.04
Ulrych_2003		Europe	Bohemian_Massif		Basanite	Alkaline	50	15.14	42.24	4.17	12.9	12.62	14.53	9.41	0.2	0.56	2.58	0.78	99.99	100	5.09		40		320	172	45	60		107		49	710	16	261	73		0.7	652	75.8	137.5		69.8	11.5	3.29	8.6	1.17
Ulrych_2003		Europe	Bohemian_Massif		Basanite	Alkaline	50	15.14	43.57	2.71	13.24	12.16	11.87	10.38	0.21	1.39	3.61	0.87	100.01	100	2.23		22		191	209	54	119		121		33	690	18	201	63		0.8	697	66.4	108.8		57	9.8	3.11	10.7	0.97
Ulrych_2003		Europe	Bohemian_Massif		BasaltAlk	Alkaline	50	15.14	45.01	2.31	12.93	10.94	12.79	10.63	0.18	1.51	3.06	0.65	100.01	100	2.82		28		162	388	57	282		102		42	568	17	138	48		3.1	678	51.1	83.5		42.1	7.8	2.5	7.1	0.85
Ulrych_2003		Europe	Bohemian_Massif		Basanite	Alkaline	50	15.14	44.14	2.53	13.1	11.28	11.98	11.08	0.15	0.55	4.36	0.83	100	100	1.35		18		199	275	52	222	55	98		31	833	26	216	88		0.7	698	140	205.1		84	17.2	4.08	12.2	1.41
Ulrych_2003		Europe	Bohemian_Massif		Basanite	Alkaline	50	15.14	44.33	2.29	12.56	10.96	11.83	11.11	0.16	2.16	3.24	1.35	99.99	100	1.81		29		156	300	48	194		107		44	749	19	161	70		1.4	859	93.8	150.3		67	10.7	3.2	11.7	1
Ulrych_2003		Europe	Bohemian_Massif		BasaltAlk	Alkaline	50	15.14	45.15	2.33	12.74	10.79	11.86	11.68	0.19	1.61	3.03	0.62	100	100	3.52		27		175	388	56	274		102		36	593	16	145	88		3.2	666	50.2	79.1		41.9	7.4	2.31	8.8	0.86
Ulrych_2003		Europe	Bohemian_Massif		Basanite	Alkaline	50	15.14	42.77	2.81	12.45	12.46	11.9	12.12	0.2	0.69	3.71	0.9	100.01	100	3		30		169	325	54	138		122		15	724	19	236	68		5.5	488	65.6	117		61.4	10.5	3.36	7	1.08
Ulrych_2003		Europe	Bohemian_Massif		Basanite	Alkaline	50	15.14	44.55	2.27	12.76	10.8	11.96	12.52	0.16	1.41	2.94	0.62	99.99	100	2.06		29		158	392	55	282		105		37	532	17	137	47		0.7	637	50	82.8		46.3	7.8	2.47	6.9	0.87
Ulrych_2003		Europe	Bohemian_Massif		BasaltAlk	Alkaline	50	15.14	45.04	2.32	12.66	11.55	11.11	12.55	0.18	1.22	2.68	0.68	99.99	100	1.01		23		178	330	71	66	298	105		32	701	20	200	66		2.9	498	57.7	91.9		44.8	8	2.55	7.2	0.88
Ulrych_2003		Europe	Bohemian_Massif		BasaltAlk	Alkaline	50	15.14	46.06	2.04	12.33	10.52	11.49	12.76	0.17	1.34	2.68	0.61	100	100	1.9		26		158	422	56	162		103		32	594	17	138	43		0.5	501	43.6	71.8		37.1	6.94	2.26	7.8	0.89
Ulrych_2003		Europe	Bohemian_Massif		Basanite	Alkaline	50	15.14	44.95	2.39	12.35	10.54	11.37	12.88	0.19	1.57	3.15	0.61	100	100	2.22		27		179	411	55	270		108		33	562	15	144	47		2.5	645	89.2	140		60	10.4	3.6	10.9	0.9
Ulrych_2003		Europe	Bohemian_Massif		BasaltAlk	Alkaline	50	15.14	45.02	2.15	12.5	10.32	11.6	13.33	0.17	0.96	3.41	0.53	99.99	100	2.08		28		179	370	55	249		101		52	600	16	135	48		1.9	611	52.9	85.6		43.7	7.48	2.35	8.9	0.88
Lustrino_2007		Europe	Bohemian_Massif		Basanite	Alkaline	50.43	15.23	45.31	3.38	13.93	10.76	11.64	8.48	0.19	2.54	3.08	0.68	99.99	100	2.82		22		310	65	40	54	77	80		49	929	25	286	88			769	59.82	122.3	14.09	55.79	9.58	2.74	7.68		5.95	0.96
Lustrino_2007		Europe	Bohemian_Massif		Basanite	Alkaline	50.63	15.27	43.92	2.09	12.09	10.87	10.9	14.89	0.21	0.99	3.26	0.77	99.99	100	0.32		23		199	461	55	436	59	94		67	928	25	230	106			652	67.52	127.15	13.71	50.99	8.42	2.48	6.87		5.68	0.95
Ball_2019	S9	Africa	Libya	Jabal_Sawda	BasaltAlk	Alkaline	29.07	15.28	45.58	2.33	13.58	11.16	9.53	10.87	0.17	1.06	3.79	0.68	98.75		0.65		20.2		192.9	653.2		1161.3	54.9	108.3		9.7	731.4	24.3	232	61.2			360.6	36.3	77.8	8.46	34.08	7.03	2.21	6.23	0.88	4.7	0.82
Ulrych_2013	9.1.	Europe	Bohemian_Massif		Basanite	Alkaline	50.61	15.3	44.38	2.16	12.07	11.09	10.78	14.4	0.2	1.04	3.06	0.81	99.99	100			24		231	499	61	434				69	938	25	228	109		0.53	679	76	131	16	53	8.8	2.8	6.3	1	5.3	0.9
Ulrych_2013	9.3.	Europe	Bohemian_Massif		Basanite	Alkaline	50.61	15.3	43.61	2.14	12.2	10.7	10.97	14.86	0.25	0.94	3.62	0.71	100	100			20		221	471	62	452				73	953	27	236	114		0.5	659	75	122	15	54	8.8	2.8	6.1	1	5.3	0.9
Ulrych_2013	9.2.	Europe	Bohemian_Massif		Basanite	Alkaline	50.61	15.3	43.65	2.15	12.09	10.86	10.95	14.99	0.25	1.07	3.29	0.7	100	100			23		220	478	59	469				69	988	27	232	112		0.5	671	81	117	16	54	8.9	2.8	6	1	5.2	0.9
Lustrino_2007		Europe	Bohemian_Massif		Basanite	Alkaline	50.43	15.35	44.29	2.63	10.95	11.2	10.92	15.93	0.19	1.37	2.08	0.45	100.01	100	1.87		20		234	574	58	487	83	86		44	1146	18	172	64			445
Ball_2019	S5	Africa	Libya	Jabal_Sawda	Basanite	Alkaline	28.72	15.45	44.21	2.29	13.45	10.77	12.19	9.65	0.17	1.51	3.88	0.68	98.8		1.44		19.6		206.3	424.1		223.5	65.3	100.4		27.9	792.8	23.2	177.4	58.6			1243.4	32.8	63.6	7.55	30.73	6.47	2.15	5.87	0.84	4.49	0.78
Embey-Isztin_1993	K5	Europe	Pannonian_Basin		Basanite	Alkaline	47.06	15.45	45.51	2.19	14.64	9.97	10.78	9.16	0.19	1.69	5.23	0.65	100.01				17		212	130		146	38	84		40	951	24	270	94			1048	64	125		49
Ball_2019	S7	Africa	Libya	Jabal_Sawda	BasaltAlk	Alkaline	28.76	15.46	45.53	2.45	13.9	10.77	10.4	10.04	0.17	1.2	3.66	0.68	98.8		1.02		20.3		206	545.9		1122	53.2	100.4		14	740.5	24.1	197.2	59.7			393.9	33.1	68.1	7.81	32.02	6.84	2.19	6.11	0.88	4.7	0.81
Ball_2019	S8	Africa	Libya	Jabal_Sawda	Basanite	Alkaline	28.87	15.54	43.27	2.49	13.13	11.69	10.48	11.82	0.19	1.38	3.47	0.78	98.7		1.17		20.1		216.6	342.6		294.5	49.2	106		31.2	839	26.2	225.8	70			471.2	43.8	83.2	9.37	37.37	7.59	2.36	6.76	0.96	5.09	0.89
Ball_2019	S10B	Africa	Libya	Jabal_Sawda	BasaltAlk	Alkaline	28.82	15.55	47.45	2.11	14.22	10.65	9.42	10.04	0.16	1.14	3.17	0.45	98.81		0.52		20.6		187.1	265.2		194.2	60.2	90.1		20.5	546.6	23	162.5	39.6			293.9	21.4	48.4	5.6	23.42	5.34	1.75	5	0.76	4.31	0.78
Ball_2019	S1	Africa	Libya	Jabal_Sawda	BasaltAlk	Alkaline	28.52	15.59	48.72	2.06	14.81	9.89	11.67	6.28	0.15	1.1	3.78	0.44	98.9		0.01		19		184.2	256.5		111.7	54.3	93		19.2	603.3	20.9	138.7	36			665.7	20.1	41.2	5.13	21.76	5.1	1.77	4.78	0.73	4.03	0.72
Ball_2019	9.2	Africa	Libya	Jabal_Sawda	BasaltAlk	Alkaline	28.68	15.59	48	2.04	13.85	10.7	12.1	8.16	0.17	1.2	3.31	0.46	99.99		2.187	9.094	19.3		179.7	322.525	53.321	191.1	59.177	96.9	20.586	22.164	762.1	21.3	142.6	40.631	1.557	0.195	1753.69	23.013	45.681	5.678	24.075	5.656	2.221	7.477	0.906	4.573	0.846
Ball_2019	S3	Africa	Libya	Jabal_Sawda	BasaltAlk	Alkaline	28.56	15.64	48.37	2.14	14.71	9.73	11.36	7.06	0.15	1.17	3.77	0.46	98.92		1.09		21.7		199.9	673.6		1616.1	58.7	95.6		19.5	581.6	19.9	138.7	39.5			360.1	21.8	45.4	5.23	22.18	5.12	1.73	4.81	0.72	3.95	0.7
Ball_2019	9.1	Africa	Libya	Jabal_Sawda	BasaltAlk	Alkaline	28.6	15.64	48.12	2.03	13.85	10.71	11.75	8.39	0.17	1.22	3.3	0.46	100		0.073	9.473	20.1		179.9	213.985	33.009	190.5	35.408	96.7	14.619	18.666	602.6	21.2	142	24.383	0.952	0.102	517.932	21.791	43.383	5.413	22.902	5.406	1.897	6.728	0.844	4.26	0.79
Ali_2013	ST-9	Europe	Pannonian_Basin		Basanite	Alkaline	46.94	15.92	46.28	2.21	15.96	9.15	10.01	7.74	0.16	2.46	5.19	0.84	100		0		16.8		186	159	32	73.1	45.5	84.2	29.7	51.7	1031	29.6	418	97.6		1.23	582	57.1	104	11.4	46.1	7.24	2.23	6.61	0.86	4.41	0.82
Ali_2013	ST-7	Europe	Pannonian_Basin		Basanite	Alkaline	46.94	15.92	46.24	2.21	15.84	9.16	10.2	7.77	0.16	2.43	5.15	0.85	100.01		0.01		14.3		186	147	31.9	71.1	45.4	81.8	28.3	54.8	1032	29.4	402	96.3		1.3	557	56.7	114	11.3	48.1	7.2	2.2	6.79	0.86	4.51	0.82
Ali_2013	ST-8	Europe	Pannonian_Basin		Basanite	Alkaline	46.94	15.92	46.5	2.24	16.06	9.07	10.01	7.98	0.15	2.42	4.76	0.8	99.99		0.24		16.4		199	156	34.1	76	46.8	81.4	28	55.3	961	28.6	435	94		1.03	547	53	97	10.6	43.4	6.96	2.13	6.38	0.84	4.33	0.8
Ali_2013	ST-6	Europe	Pannonian_Basin		Basanite	Alkaline	46.94	15.92	46.14	2.22	15.84	9.19	10.4	8.07	0.16	2.39	4.75	0.84	100		0.25		14.8		201	167	36.7	76.5	45.4	79.8	28.1	64	1026	28.5	377	97.2		0.99	557	55.6	102	11.1	45.1	7.13	2.19	6.51	0.86	4.32	0.79
Seghedy_2004	TS3	Europe	Pannonian_Basin		Basanite	Alkaline	46.79	15.94	45.88	2.21	15.37	9.23	10	9.48	0.17	2.21	4.73	0.71	99.99		0.29		18		215	173		152	32	60		47	704	17	178	69			949	56	124		54
Ali_2013	KL-11	Europe	Pannonian_Basin		Basanite	Alkaline	46.77	15.96	45.59	2.3	15.76	9.25	10.41	8.78	0.17	2.3	4.67	0.77	100		1.78		17.4		215	126	33.2	135	34.1	80.7	29.6	51.8	1151	30.5	418	98.1		1.69	623	59	107	11.8	47.6	7.49	2.28	6.81	0.87	4.53	0.84
Ali_2013	KL-4	Europe	Pannonian_Basin		Basanite	Alkaline	46.77	15.96	45.42	2.28	15.73	9.11	10.29	9.5	0.17	2.13	4.63	0.73	99.99		0.98		19.4		215	136	38.1	138	34.3	76.8	27.8	52.8	1008	28.5	368	94.2		1.25	581	56.6	104	11.4	46.2	7.26	2.24	6.68	0.87	4.45	0.82
Ali_2013	KL-7	Europe	Pannonian_Basin		Basanite	Alkaline	46.77	15.96	45.23	2.28	15.6	9.07	10.37	9.84	0.17	2.37	4.36	0.71	100		0.93		16.8		214	132	35.5	131	32.9	75.7	27.7	54.1	1013	27.7	393	96		1.27	584	54.8	101	11	44.9	7.11	2.16	6.46	0.83	4.3	0.78
Ball_2019	T3	Africa	Tibesti		BasaltAlk	Alkaline	21.42	16.37	46.51	3.11	15.53	12.72	10.61	6.76	0.2	1.1	3.02	0.44	100		0.62	7.381	23.9	20944.8	264.8	112.448	50.025	68.9	83.172	109.2	24.704	20.001	707.4	28.4	217.1	44.058	2.011	0.216	309.39	27.747	58.863	7.252	32.354	7.04	2.269	6.473	1.069	5.612	1.028
Ball_2019	8.19	Africa	Libya	Jabal_Haruj / Phase 6	BasaltSub	Sub	27.73	16.4	50.26	1.73	14.54	11.06	8.79	9.13	0.16	0.9	3.17	0.25	99.99		-0.802	9.797	23.5		189.8	377.678	55.169	173.6	69.812	103.7	22.124	19.534	357.3	22	122.7	18.262	1.48	0.571	166.994	13.721	30.446	3.881	16.941	4.407	1.522	5.743	0.812	4.432	0.849
Ball_2019	22.3	Africa	Libya	Jabal_Haruj / Phase 1	BasaltAlk	Alkaline	27.39	16.49	47.75	1.85	14.77	12.95	9.22	9.03	0.17	0.79	3.17	0.29	99.99		-0.71	7.73	20.1		202.1	292	53.37	103.2	48.17	109.8	19.84	12.14	401.3	21.1	132	17.62	1.24	0.19	171.49	14.89	31.89	3.97	18.01	4.4	1.59	4.84	0.74	4.17	0.79
Ball_2019	8.18	Africa	Libya	Jabal_Haruj / Phase 6	BasaltSub	Sub	27.86	16.5	49.36	1.68	14.45	11.33	8.88	9.85	0.17	0.85	3.18	0.24	99.99		-0.793	9.091	22.4		185.2	379.992	56.235	191.1	70.18	105.5	21.573	17.188	345.1	20.6	117.4	18.22	1.45	0.504	159.278	13.25	28.774	3.735	16.41	4.26	1.472	5.468	0.765	4.163	0.8
Harangi_1995		Europe	Pannonian_Basin		BasaltAlk	Alkaline	47.5	16.5	46.16	2.54	16.44	10.66	10.58	7.74	0.21	2.44	2.48	0.74	99.99		3.77				218	207	37					52	978	26	331	84			897	61	122
Harangi_1995		Europe	Pannonian_Basin		Basanite	Alkaline	47.5	16.5	47.1	2.25	17.14	9.15	8.91	8.08	0.17	2.56	3.83	0.8	99.99		1.12				214	236	39					62	1747	20	312	78			1609	58	113
Harangi_1995		Europe	Pannonian_Basin		BasaltAlk	Alkaline	47.5	16.5	50.68	2.08	16.24	8.68	8.3	8.43	0.13	1.96	3.02	0.48	100		1.31				190	342	43					31	747	21	202	43			657	33	69
Harangi_1995		Europe	Pannonian_Basin		BasaltSub	Sub	47.5	16.5	50.53	2.27	15.42	9.17	8.74	8.52	0.13	1.85	2.93	0.44	100		1.75		18		205	345	46	217				40	748	22	205	43			592	30.4	58.9			6.49	2.03
Harangi_1995		Europe	Pannonian_Basin		Basanite	Alkaline	47.5	16.5	46.86	2.29	14.04	10.08	9.01	9.08	0.13	2.45	4.95	1.11	100		0.59				222	272	39	200				67	1350	30	446	119			1133	98	174		72	12.1	3.66
Harangi_1995		Europe	Pannonian_Basin		Basanite	Alkaline	47.5	16.5	46.21	2.42	15.91	9.71	9.59	9.37	0.17	1.51	4.37	0.74	100		1.96				218	255	43	204				76	997	22	263	82			987	79	132
Ball_2019	Ball-TIB050	Africa	Tibesti	Trou au Natron	BasaltAlk	Alkaline	20.98	16.52	46.86	3.02	14.52	11.69	10.22	8.82	0.18	1.27	2.74	0.67	99.99		-0.29	9.82	29.2	17080.8	284.6	377.8	46.65	126.1	71.36	108.3	17.87	28.43	709.8	27.9	187	35.35	1.12	0.59	402.67	37.59	66.09	9.05	38.25	7.58	2.6	6.84	0.94	5.01	0.93
Ball_2019	8.17	Africa	Libya	Jabal_Haruj / Phase 6	BasaltSub	Sub	27.88	16.6	50.34	1.76	15.36	10.68	9.25	7.94	0.16	0.9	3.35	0.25	99.99		-0.755	9.461	20.8		181.6	341.27	48.645	125.8	56.174	93.3	22.97	18.859	368.8	22.2	123	19.471	1.479	0.522	171.404	14.04	30.975	3.952	17.401	4.494	1.578	5.863	0.812	4.461	0.849
Ball_2019	8.16	Africa	Libya	Jabal_Haruj / Phase 1	BasaltSub	Sub	27.89	16.6	50.35	1.62	14.77	11.4	8.72	8.8	0.17	0.8	3.16	0.21	100		-0.116	11.871	21.5		176.8	284.067	52.473	133	53.709	99.7	21.493	17.803	304.3	22	112.4	16.286	1.478	0.572	167.414	12.964	28.261	3.598	15.55	3.996	1.388	5.443	0.769	4.261	0.829
Ball_2019	8.15	Africa	Libya	Jabal_Haruj / Phase 6	BasaltSub	Sub	27.89	16.61	49.36	1.63	14.27	11.34	8.52	10.5	0.16	0.84	3.15	0.23	100		-0.948	8.537	21.2		179.2	389.327	59.126	215.2	73.646	103.4	21.111	17.346	341.4	20.4	115.1	17.953	1.403	0.494	157.404	13.095	28.58	3.699	15.938	4.063	1.426	5.304	0.739	4.079	0.775
Ball_2019	8.13	Africa	Libya	Jabal_Haruj / Phase 1	BasaltSub	Sub	27.84	16.65	49.14	1.81	14.83	11.17	10.34	8.21	0.16	0.87	3.19	0.28	100		0.543	12.175	21.9		192.7	387.527	53.447	123.1	60.748	101.6	22.694	14.198	375.5	21.2	126.8	19.775	1.525	0.174	218.156	14.085	31.037	4.055	17.769	4.541	1.63	6.016	0.824	4.448	0.841
Ball_2019	22.1	Africa	Libya	Jabal_Haruj / Phase 1	BasaltSub	Sub	26.97	16.69	49.01	1.67	13.84	12.66	8.59	9.97	0.16	0.8	3.06	0.24	100		-0.21	8.86	18.9		175.5	313.8	62.99	215.6	74.26	107.4	21.16	17.2	370.3	19.6	121.7	17.66	1.31	0.4	160.99	13.61	29	3.68	16.49	4.15	1.47	4.47	0.7	3.88	0.75
Ball_2019	8.8	Africa	Libya	Jabal_Haruj / Phase 6	BasaltSub	Sub	27.72	16.69	49.65	1.75	14.48	11.36	8.89	9.35	0.17	0.86	3.23	0.25	99.99		-0.738	8.192	21.5		180.5	332.626	49.64	175.8	68.801	103.3	19.988	16.208	347.5	21.7	122.5	17.604	1.389	0.454	152.707	12.7	28.149	3.607	15.727	4.001	1.449	5.465	0.752	4.117	0.784
Ball_2019	8.12	Africa	Libya	Jabal_Haruj / Phase 6	BasaltSub	Sub	27.78	16.69	49.49	1.68	14.79	11.22	8.9	9.48	0.16	0.81	3.23	0.24	100		-0.928	8.368	22.7		189	361.718	53.784	180.5	65.957	103.6	21.422	16.301	353.1	20.8	117.7	17.893	1.457	0.421	151.053	12.762	28.036	3.632	15.843	4.062	1.477	5.402	0.752	4.064	0.779
Ball_2019	8.3	Africa	Libya	Jabal_Haruj / Phase 1	BasaltSub	Sub	27.67	16.77	49.98	1.75	14.71	11.37	8.94	8.8	0.17	0.78	3.26	0.25	100.01		-0.674	8.448	24.1		227.7	325.029	49.139	202.4	61.696	101.6	20.325	14.232	463.5	21	148.4	16.719	1.411	0.404	143.377	12.517	27.486	3.559	15.683	4.089	1.469	5.415	0.757	4.072	0.785
Ball_2019	C1	Africa	Libya	Jabal_Haruj / Phase 1	BasaltAlk	Alkaline	25.61	16.78	47.42	2.1	13.89	11.22	10.89	9.61	0.17	1.03	3.27	0.4	100		0.989	6.584	20.5		192.6	321.841	53.644	202.1	70.258	90.3	19.704	14.753	525.4	21.4	148.4	28.075	1.458	0.154	261.365	18.048	37.684	4.835	21.021	5.15	1.715	5.095	0.788	4.11	0.761
Ball_2019	21.9	Africa	Libya	Jabal_Haruj / Phase 5	BasaltAlk	Alkaline	26.91	16.79	47.94	1.73	14.52	12.53	9.52	9.27	0.16	0.87	3.18	0.28	100		-0.11	9.42	21.9		197.9	322	55.51	143.4	57.31	108	21.38	16.01	385.4	21.1	131.6	21.8	1.4	0.37	178.22	15.31	33.06	4.1	18.1	4.45	1.55	4.83	0.74	4.22	0.81
Ball_2019	8.5	Africa	Libya	Jabal_Haruj / Phase 6	BasaltSub	Sub	27.61	16.8	49.78	1.75	13.95	11.51	8.66	10.05	0.17	0.83	3.08	0.24	100.02		-0.661	7.785	22.3		186.7	337.494	51.915	222.2	62.817	108.6	19.709	15.957	326.2	21.3	122.8	16.438	1.43	0.442	138.464	12.164	26.8	3.42	15.059	3.947	1.417	5.314	0.743	4.049	0.773
Ball_2019	8.1	Africa	Libya	Jabal_Haruj / Phase 1	BasaltSub	Sub	27.68	16.8	50.44	2.03	16.31	10.47	10.04	5.54	0.16	1.08	3.6	0.33	100		0	9.565	21.1		197.9	148.531	34.803	16.2	18.564	99	22.212	13.881	458.1	24.3	153.3	25.865	1.485	0.061	265.079	17.303	37.029	4.639	19.939	4.898	1.762	6.417	0.862	4.571	0.866
Ball_2019	8.2	Africa	Libya	Jabal_Haruj / Phase 6	BasaltSub	Sub	27.68	16.8	49.98	1.73	14.75	11.32	8.93	8.84	0.16	0.77	3.26	0.24	99.98		-0.806	8.397	20.1		182.3	310.84	47.777	151.1	65.378	103.3	19.957	14.697	344.5	21.5	121.6	16.82	1.912	0.437	141.333	12.468	27.501	3.568	15.592	4.047	1.486	5.518	0.772	4.194	0.8
Ball_2019	8.1	Africa	Libya	Jabal_Haruj / Cones	BasaltAlk	Alkaline	27.68	16.8	48.34	1.87	14.31	11.65	9.58	9.65	0.17	0.87	3.27	0.28	99.99		-0.042	8.332	23.6		204.8	359.576	55.803	201.7	79.987	99.7	21.491	14.43	386.3	21.4	129.7	22.132	1.489	0.274	156.116	14.589	31.266	4.053	17.587	4.428	1.559	5.765	0.79	4.249	0.804
Ball_2019	19.1	Africa	Libya	Jabal_Haruj / Phase 1	BasaltAlk	Alkaline	25.64	16.81	47.2	2.05	13.61	12.28	10.59	9.72	0.17	0.94	3.04	0.39	99.99		0.73	8.02	21.2		194.7	315.3	57.21	205.3	77.38	92.3	20.43	14.99	518.5	20.7	143.9	28.27	1.37	0.14	207.67	17.69	38.18	4.79	21.25	5.12	1.88	5.26	0.77	4.25	0.79
Ball_2019	19.3	Africa	Libya	Jabal_Haruj / Phase 1	BasaltAlk	Alkaline	25.65	16.81	46.27	2.14	13.66	12.88	10.79	9.11	0.17	0.99	3.55	0.43	99.99		0.8	6.84	20.2		190.6	272.3	57.9	205.1	88.77	100.6	20.48	16.12	522.5	21.1	149.3	31.84	1.42	0.13	221.55	19.42	40.75	5.11	22.31	5.29	1.96	5.52	0.79	4.39	0.79
Ball_2019	18.3	Africa	Libya	Jabal_Haruj / Cones	BasaltAlk	Alkaline	25.65	16.81	46.54	2.1	13.71	12.75	9.73	10.09	0.17	0.95	3.54	0.42	100		-0.48	7.26	21.9		209.7	303.7	59.76	208.4	84.91	106.7	20.39	14.73	522.6	20.6	146.7	30.92	1.27	0.16	212.54	19.34	40.7	5.11	22.44	5.36	1.99	5.54	0.8	4.4	0.81
Ball_2019	19.2	Africa	Libya	Jabal_Haruj / Phase 1	BasaltAlk	Alkaline	25.63	16.82	46.75	2.04	13.74	12.45	10.46	9.62	0.17	0.94	3.44	0.39	100		0.56	7.18	21.7		188.7	311.3	55.6	208.4	75.72	94.4	19.76	14.96	499.4	20.6	142.5	26.72	1.29	0.17	233.2	17.23	36.63	4.6	20.54	4.87	1.82	5.05	0.76	4.12	0.75
Ball_2019	19.5	Africa	Libya	Jabal_Haruj / Cones	BasaltAlk	Alkaline	25.77	16.84	45.39	2.17	13.42	13.39	10.7	9.29	0.18	1.06	3.83	0.56	99.99		0.94	7.64	19.4		198.2	276.1	59.39	182.5	75.79	108.3	21.58	18.15	642.8	22.4	165.6	41.5	1.53	0.17	250.59	25.12	50.78	6.19	26.9	5.9	2.17	5.91	0.86	4.59	0.83
Ball_2019	19.4	Africa	Libya	Jabal_Haruj / Cones	BasaltAlk	Alkaline	25.78	16.84	45.18	2.18	13.19	13.4	10.03	10.99	0.18	1.07	3.21	0.58	100.01		0.35	7.99	20.2		197	346.2	63.68	228.3	79.39	107.5	21.37	17.31	683.1	21.6	167.5	43.18	1.6	0.22	255.84	26.82	54.16	6.51	28.21	6.34	2.21	6.18	0.88	4.67	0.83
Ball_2019	23.3	Africa	Libya	Jabal_Haruj / Phase 6	BasaltSub	Sub	27.61	16.85	49.12	1.61	14.7	12.23	8.85	9.15	0.16	0.72	3.22	0.24	100		-0.81	9.31	19.5		177.7	333.2	58.13	157.5	82.04	104.3	21.67	14.97	347.7	20.1	114.1	17.36	1.51	0.38	143.46	12.97	27.59	3.55	15.99	4.11	1.52	4.58	0.72	4.12	0.79
Ball_2019	23.7	Africa	Libya	Jabal_Haruj / Phase 6	BasaltSub	Sub	27.49	16.86	50.66	1.85	15.89	11.36	9.24	6.24	0.15	0.9	3.44	0.27	100		-0.6	9.76	20.3		191.4	210.6	41.41	61.8	54.72	94.1	22.65	19.28	387.5	22	131.8	18.54	1.71	0.6	157.09	14.18	30.54	3.92	17.7	4.55	1.62	4.97	0.76	4.32	0.83
Ball_2019	7.14	Africa	Libya	Jabal_Haruj / Phase 6	BasaltSub	Sub	27.55	16.87	50.14	1.73	15.25	11.15	9.09	8.13	0.16	0.75	3.34	0.24	99.98		-0.637	6.503	20.6		181.2	264.295	47.06	110.7	55.77	99.4	21.02	13.684	366.3	21.2	118.3	16.877	1.346	0.4	138.356	12.519	27.037	3.445	15.564	4.108	1.428	4.192	0.688	3.833	0.728
Ball_2019	7.16	Africa	Libya	Jabal_Haruj / Phase 6	BasaltSub	Sub	27.61	16.87	50.12	1.87	14.78	11.45	9.04	8.06	0.17	0.82	3.41	0.27	99.99		-0.68	6.915	21		187.7	271.02	46.611	125.9	60.604	106.7	20.857	14.859	346.1	23.3	131	18.452	1.477	0.462	152.988	13.724	29.913	3.759	16.916	4.419	1.503	4.53	0.742	4.185	0.792
Ball_2019	7.18	Africa	Libya	Jabal_Haruj / Phase 6	BasaltSub	Sub	27.62	16.87	50.02	1.68	14.87	11.22	8.9	8.9	0.16	0.75	3.25	0.24	99.99		-0.747	6.286	22		184.1	296.939	49.047	142.9	52.338	102.4	19.998	14.425	354.7	20.4	115.9	16.463	1.334	0.415	138.811	12.249	26.61	3.35	15.144	3.975	1.379	4.089	0.666	3.716	0.708
Ball_2019	C7	Africa	Libya	Jabal_Haruj / Phase 1	BasaltSub	Sub	26	16.91	50.3	1.9	13.57	11.27	9.19	9.47	0.16	0.75	3.1	0.29	100		-0.166	8.051	21.3		191.2	318.482	50.662	218	67.641	109.9	20.309	10.45	400.6	21	129.6	23.283	1.464	0.204	240.069	15.855	33.146	4.176	17.781	4.576	1.527	4.753	0.752	4.059	0.752
Ball_2019	7.12h	Africa	Libya	Jabal_Haruj / Phase 6	BasaltSub	Sub	27.51	16.92	49.31	2.05	13.94	11.82	8.77	9.4	0.17	1	3.22	0.31	99.99		-0.646	6.741	20.9		204.5	273.187	51.942	186.3	69.159	111.6	21.269	17.623	403.3	22.7	151.8	22.582	1.634	0.469	186.956	17.307	36.209	4.555	20.095	4.947	1.672	4.797	0.782	4.235	0.792
Ball_2019	7.13	Africa	Libya	Jabal_Haruj / Phase 6	BasaltSub	Sub	27.51	16.92	48.46	1.79	13.81	11.9	8.68	10.92	0.17	0.9	3.09	0.28	100		-0.325	8	24.6		207.3	306.91	58.665	207.4	59.178	105.8	20.178	15.027	387.6	21.3	131.2	19.797	1.406	0.343	160.373	14.93	31.712	3.93	17.697	4.348	1.488	4.125	0.667	3.643	0.674
Ali_2011	PLB-15	Europe	Pannonian_Basin		BasaltAlk	Alkaline	47.88	16.92	47.04	4.17	11.49	12.49	11.19	8.51	0.18	1.36	2.82	0.76	100.01		0.92		20.1		205	416	59.7	299	53.1	120	18	25.4	927	35.4	496	86.3		0.638	493	52.8	112	14	57.6	11.6	3.41	10.1	1.31	6.32	1.09
Embey-Isztin_1993	OP362	Europe	Pannonian_Basin		BasaltSub	Sub	47.88	16.92	49.32	2.73	12.63	10.59	10.96	8.98	0.17	1.34	2.84	0.45	100.01				17		203	368		225	47	95		21	653	24	230	45			380	30.5	65.96	8.11	34.7	7.44	2.41	7		5.35	0.87
Ali_2011	OB-1	Europe	Pannonian_Basin		BasaltSub	Sub	47.88	16.92	49.49	2.8	12.93	10.61	10.3	9.14	0.21	1.35	2.72	0.44	99.99		2.12		20.9		200	287	45.6	324	41.9	94.4	14.4	21.2	577	27.3	364	49.8		0.342	305	25.9	64.2	6.9	30.7	6.16	1.92	5.82	0.806	4.11	0.755
Ali_2011	PLB-10	Europe	Pannonian_Basin		Basanite	Alkaline	47.88	16.92	44.71	3.95	10.8	12.2	11.1	10.5	0.2	1.72	3.64	1.16	99.98		0.05		15.4		201	313	56.5	192	60.7	134	22.5	32.4	1429	44.1	652	138		0.721	445	92.3	187	22.1	90.2	15.5	4.43	13.7	1.69	8.13	1.38
Ali_2011	PLB-3	Europe	Pannonian_Basin		BasaltAlk	Alkaline	47.88	16.92	46.08	4.08	11.02	12.12	10.82	10.62	0.17	1.49	2.86	0.74	100		0.26		18.4		189	375	58.8	255	72.7	122	18	34.5	987	34.1	495	89		0.501	529	53.8	116	14.5	59.5	12.1	3.54	10.5	1.38	6.56	1.12
Ali_2011	PLB-4	Europe	Pannonian_Basin		BasaltAlk	Alkaline	47.88	16.92	47.6	3.81	11.28	11.47	10.08	10.68	0.15	1.5	2.81	0.63	100.01		0.11		16.4		172	332	51.5	274	78.8	117	16.8	39.8	881	31.4	498	72.4		0.677	479	43.4	94.8	12.1	49.7	10.5	3.07	9.2	1.23	5.89	1.04
Ali_2011	PLB-1	Europe	Pannonian_Basin		Basanite	Alkaline	47.88	16.92	44.81	4.02	10.78	12.28	11.08	10.78	0.19	1.56	3.51	1	100.01		-0.05		14		190	313	54.9	200	65	133	19.5	39.9	1284	40.5	594	120		0.839	601	79.5	174	19.9	83.3	15.1	4.46	13.4	1.68	7.98	1.36
Ali_2011	PLB-5	Europe	Pannonian_Basin		BasaltAlk	Alkaline	47.88	16.92	46.53	3.83	10.86	11.36	10.06	12.25	0.16	1.39	2.93	0.63	100		-0.26		18		188	408	60.8	327	54.9	101	15	30.8	882	31.8	610	81.6		0.509	458	42.4	93.4	12	49.4	10.4	3.09	9.07	1.2	5.8	1
Ali_2011	PLB-8	Europe	Pannonian_Basin		BasaltAlk	Alkaline	47.88	16.92	46.5	3.81	10.75	11.45	10.06	12.45	0.16	1.21	2.97	0.63	99.99		-0.27		20.8		188	389	58.3	316	70	110	16.8	47.6	903	31.6	546	82.1		0.62	465	43.8	95.7	12.1	49.9	10.3	3.05	9.1	1.19	5.83	0.999
Ali_2011	PLB-11	Europe	Pannonian_Basin		BasaltAlk	Alkaline	47.88	16.92	46.39	3.83	10.75	11.45	10.15	12.54	0.16	1.21	2.88	0.63	99.99		-0.11		18.8		185	375	62	303	87.2	104	15.5	31.7	918	31.4	463	82.4		0.74	423	43.2	105	11.9	51.7	10.1	2.96	8.99	1.16	5.64	0.969
Ali_2011	PLB-12	Europe	Pannonian_Basin		BasaltAlk	Alkaline	47.88	16.92	46.56	3.77	10.72	11.32	10.03	12.61	0.16	1.38	2.85	0.62	100.02		-0.27		18.9		184	371	59.5	308	89.1	110	15.9	31.6	898	31	439	81.4		0.518	435	42.5	92.4	11.8	48.4	10.1	2.96	8.84	1.16	5.6	0.961
Ali_2011	PLB-6	Europe	Pannonian_Basin		BasaltAlk	Alkaline	47.88	16.92	46.41	3.77	10.81	11.31	10.02	12.69	0.16	1.3	2.91	0.62	100		-0.29		21.3		215	448	72.8	308	81.6	112	16.5	35.9	1083	31.3	502	98.8		0.658	469	44.5	96.8	12.3	50.6	10.5	3.11	9.23	1.21	5.8	1.01
Ali_2011	PLB-13	Europe	Pannonian_Basin		BasaltAlk	Alkaline	47.88	16.92	46.28	3.79	10.63	11.42	10.13	12.81	0.16	1.28	2.87	0.63	100		-0.23		18.9		186	376	58	317	84.2	111	16.5	37	914	31.3	479	81.7		0.638	456	42.8	93.3	11.9	48.9	10.1	2.98	8.85	1.17	5.67	0.979
Ali_2011	PLB-14	Europe	Pannonian_Basin		BasaltAlk	Alkaline	47.88	16.92	46.33	3.79	10.74	11.33	10.04	12.83	0.16	1.35	2.81	0.62	100		-0.23		18.2		183	375	56.3	322	90	104	16.1	31.7	902	30.8	441	81.5		0.52	440	42.4	91.7	11.7	48.2	9.95	2.93	8.75	1.15	5.62	0.964
Ali_2011	PLB-7	Europe	Pannonian_Basin		BasaltAlk	Alkaline	47.88	16.92	46.2	3.78	10.71	11.4	10.21	12.99	0.16	1.16	2.77	0.62	100		-0.01		17.9		187	388	63.3	316	89.3	106	16.3	26	921	31	498	82.2		0.506	464	43	94	11.9	49.4	10.2	3.02	9	1.19	5.7	0.974
Ali_2011	PLB-9	Europe	Pannonian_Basin		BasaltAlk	Alkaline	47.88	16.92	46.21	3.72	10.66	11.25	10.16	13.15	0.16	1.32	2.76	0.61	100		-0.04		18.1		179	377	59.4	329	82.1	109	16.4	31.8	897	30.7	441	79.2		0.509	445	42.9	93.3	11.8	48.8	10.1	2.97	8.95	1.16	5.68	0.979
Ulrych_2013	8.3.a	Europe	Bohemian_Massif		Basanite	Alkaline	50.35	16.92	45.74	2.56	12.63	11.44	10.62	9.73	0.2	1.53	4.45	1.11	100.01	100			19		235	328	n.d.	205				61	1278	32	364	105		1.1	622	77	143	17	72	12.5	3.6	10	1.3	6.3	1.2
Ulrych_2013	8.2.	Europe	Bohemian_Massif		Basanite	Alkaline	50.35	16.92	45.36	2.74	12.58	11.15	10.9	10.35	0.17	1.49	4.13	1.15	100.02	100			19		227	269	41	180				50	1115	26	372	131		0.66	613	67	132	15	60	10.8	3.2	10.3	1.3	5.9	1
Ulrych_2013	8.1.	Europe	Bohemian_Massif		Basanite	Alkaline	50.35	16.92	44.04	2.32	12.81	12.5	11.15	10.44	0.2	1.75	3.77	1.01	99.99	100			20		222	252	46	189				45	1112	25	363	130		0.7	616	67	129	15	57	11	3.2	10	1.3	5.8	1
Ball_2019	21.8	Africa	Libya	Jabal_Haruj / Phase 1	BasaltSub	Sub	26.82	16.94	47.91	1.7	14.3	12.82	9.45	9.82	0.17	0.59	3.01	0.23	100		-0.24	7.14	19.9		170.6	302.1	63.89	206.1	71.7	97.6	20.46	7.96	372.3	18.4	105.6	15.43	1.17	0.08	162.17	10.5	23.6	3.07	14.31	3.72	1.45	4.24	0.64	3.73	0.69
Ball_2019	C2	Africa	Libya	Jabal_Haruj / Phase 1	BasaltSub	Sub	25.99	16.96	48.9	2.18	13.71	11.97	9.29	9.33	0.17	0.85	3.17	0.42	99.99		0.01	4.84	18.9		190.8	250.025	54.549	188.8	35.856	111.7	22.396	14.241	565.4	19.6	155.9	30.452	1.495	0.212	209.14	21.562	44.386	5.605	23.937	5.889	1.92	5.593	0.819	4.136	0.72
Ball_2019	6.13A	Africa	Libya	Jabal_Haruj / Cones	BasaltSub	Sub	27.3	17	50.02	1.9	15.48	10.95	9.86	7.08	0.17	0.93	3.35	0.26	100		0.431	6.173	27		234	243.025	36.471	51.9	27.196	100.7	19.676	14.105	357.6	23.3	127	18	1.436	0.421	151.711	13.35	29.465	3.76	16.981	4.306	1.412	4.388	0.713	4.038	0.78
Ball_2019	6.13C	Africa	Libya	Jabal_Haruj / Cones	BasaltSub	Sub	27.3	17	49.62	1.85	15.3	11.03	9.94	7.65	0.17	0.94	3.24	0.27	100.01		0.613	6.792	27.1		224.6	260.994	37.176	67.3	24.545	101.1	19.043	13.594	356.2	22.8	126	17.727	1.363	0.42	149.336	13.352	28.797	3.694	16.626	4.253	1.368	4.139	0.694	3.851	0.754
Ball_2019	6.12	Africa	Libya	Jabal_Haruj / Cones	BasaltSub	Sub	27.3	17	49.84	1.85	15.35	11	9.73	7.72	0.16	0.79	3.3	0.26	100		-0.796	7.273	23.3		208.2	268.935	38.435	62.3	27.062	93.6	19.768	12.599	363.3	23.1	125.6	18.031	1.52	0.326	158.27	13.18	28.268	3.699	16.544	4.22	1.4	4.323	0.702	3.934	0.771
Ball_2019	6.15	Africa	Libya	Jabal_Haruj / Cones	BasaltAlk	Alkaline	27.3	17	46.82	2.06	13.76	12.29	9.31	10.29	0.18	1.36	3.59	0.34	100		0.713	7.939	20.4		206.5	260.335	48.517	193.6	29.531	105.2	19.406	14.937	449.2	19.9	140.2	25.454	1.488	0.303	179.585	18.791	39.34	4.988	21.493	5.078	1.573	4.583	0.717	3.759	0.698
Ball_2019	7.1	Africa	Libya	Jabal_Haruj / Cones	BasaltSub	Sub	27.31	17.01	48.47	1.95	14.6	11.5	10.23	8.89	0.17	0.77	3.14	0.28	100		-0.094	6.111	21.3		198.5	345.187	49.015	112.9	46.501	101.4	20.25	10.015	400.1	22.4	132.9	20.433	1.302	0.146	157.134	13.663	29.773	3.746	17.098	4.404	1.554	4.401	0.728	4.114	0.771
Ball_2019	7.9	Africa	Libya	Jabal_Haruj / Cones	BasaltSub	Sub	27.49	17.01	48.38	1.92	14.03	11.89	9.22	10.15	0.17	0.8	3.16	0.27	99.99		-0.005	7.05	18.2		180.3	355.142	63.726	228.2	70.662	103.1	23.419	13.503	404.1	19.5	131.8	24.099	1.598	0.238	170.913	16.097	34.281	4.382	19.799	5.091	1.778	5.084	0.831	4.616	0.861
Ball_2019	7.2	Africa	Libya	Jabal_Haruj / Phase 4	BasaltSub	Sub	27.36	17.03	49.58	1.69	14.72	11.35	8.85	9.68	0.16	0.66	3.07	0.23	99.99		-0.588	9.152	21.2		198.5	341.601	52.411	127.7	38.434	106.5	20.486	9.047	337.9	21.7	126.3	16.276	1.272	0.269	183.345	12.819	27.869	3.495	15.782	3.987	1.442	4.165	0.691	3.911	0.746
Ball_2019	6.9	Africa	Libya	Jabal_Haruj / Phase 5	BasaltAlk	Alkaline	27.21	17.04	46.67	1.99	13.99	12.16	9.22	11.33	0.17	1.08	3.04	0.34	99.99		-0.41	6.93	20.7		205.4	263.532	52.721	255	60.437	101.1	18.79	15.241	506	20.4	157.1	25.302	1.51	0.351	208.346	18.813	39.786	4.952	21.332	4.979	1.559	4.487	0.699	3.675	0.681
Ball_2019	T-5	Africa	Tibesti		BasaltAlk	Alkaline	21.45	17.05	47.72	1.58	14.59	11.32	9.57	10.06	0.18	1.06	3.53	0.39	100		0.3	6.799	24.4	9062.73	202.1	309.556	50.733	198.7	82.964	83.9	17.886	24.863	501.6	25.7	157.1	39.429	1.303	0.572	324.513	27.784	52.343	5.855	23.701	4.838	1.536	4.815	0.803	4.388	0.87
Ball_2019	7.3	Africa	Libya	Jabal_Haruj / Phase 4	BasaltSub	Sub	27.38	17.05	50.33	1.94	16.18	10.79	9.48	6.34	0.16	0.91	3.58	0.29	100		-0.667	7.726	22.1		204.9	161.231	38.77	42.8	27.399	111.2	22.482	14.438	405.2	24.1	137.9	20.381	1.486	0.279	190.675	14.878	32.167	4.055	18.333	4.599	1.618	4.602	0.768	4.36	0.822
Ball_2019	19.9	Africa	Libya	Jabal_Haruj / Cones	BasaltAlk	Alkaline	25.85	17.07	46.83	2.62	15.4	12.08	11.19	7.05	0.17	1.33	2.87	0.46	100		0.98	8.6	20.8		230.7	123.5	47.06	63	74.16	89.2	24.24	21.04	680.4	21.5	171.3	39.03	1.68	0.19	272.86	21.97	46.74	5.79	26.04	5.95	2.21	6.01	0.86	4.77	0.85
Ball_2019	6.5C	Africa	Libya	Jabal_Haruj / Cones	BasaltAlk	Alkaline	27.14	17.08	48.17	2.11	13.6	11.65	9	10.47	0.17	1.1	3.34	0.39	100		-0.584	7.45	20.5		203.2	279.264	48.207	224.3	59.841	103.6	19.505	18.142	487	23	161.3	30.264	1.659	0.256	229.17	21.774	44.145	5.422	23.182	5.564	1.721	5.098	0.803	4.241	0.776
Ball_2019	6.5A	Africa	Libya	Jabal_Haruj / Cones	BasaltAlk	Alkaline	27.14	17.08	48.29	2.03	13.57	11.56	9.06	10.5	0.17	1.1	3.35	0.37	100		-0.418	6.163	21.1		203.5	284.572	48.697	233.5	59.822	104.7	19.561	18.283	483.2	22.3	155.3	29.393	1.558	0.296	222.909	21.258	42.761	5.324	22.708	5.352	1.692	4.997	0.792	4.172	0.768
Ball_2019	6.4	Africa	Libya	Jabal_Haruj / Cones	BasaltAlk	Alkaline	27.08	17.09	47.99	1.91	13.89	11.68	9.63	10.12	0.17	0.9	3.36	0.34	99.99		0.315	5.985	21.4		205.7	300.727	47.613	226.4	54.523	107.5	18.545	12.827	483.6	20.2	133.5	25.155	1.398	0.229	184.771	17.565	36.952	4.599	20.065	4.717	1.548	4.457	0.697	3.656	0.69
Ball_2019	6.3	Africa	Libya	Jabal_Haruj / Cones	BasaltAlk	Alkaline	27.08	17.09	47.33	2.08	13.59	11.63	9.34	11.21	0.17	1.07	3.18	0.38	99.98		-0.136	6.533	21.7		214.7	324.722	49.919	254.8	50.217	98.7	18.979	15.263	580.5	20.6	149.9	30.102	1.489	0.23	210.117	20.126	41.496	5.171	22.115	5.181	1.655	4.716	0.73	3.777	0.693
Ball_2019	6.7	Africa	Libya	Jabal_Haruj / Phase 5	BasaltSub	Sub	27.14	17.09	49.48	1.79	15.3	11.04	9.12	8.7	0.16	0.9	3.23	0.29	100.01		-0.619	8.585	21.2		183.1	276.3	41.28	93.8	30.142	96.5	19.483	14.032	404.9	21.8	133.2	19.157	1.473	0.34	182.841	14.63	32.204	4.044	17.699	4.362	1.432	4.222	0.681	3.787	0.73
Ball_2019	20.2	Africa	Libya	Jabal_Haruj / Cones	Basanite	Alkaline	26	17.1	43.77	2.67	11.62	13.73	11.5	11.49	0.19	1.17	3.25	0.6	99.99		0.68	7.72	22		253.6	344	69.7	256.2	91.17	127.6	21.6	22.94	754.8	22.4	193	58.31	2.37	0.29	416.97	35.42	71.32	8.65	36.8	7.86	2.63	7.3	0.98	5.12	0.87
Ball_2019	7.4	Africa	Libya	Jabal_Haruj / Phase 6	BasaltSub	Sub	27.4	17.1	50.62	1.92	16.26	10.48	9.67	6.11	0.16	0.92	3.57	0.29	100		-0.43	8.46	22.2		197.5	16.085	37.25	37.2	23.78	96.7	21.96	15.86	416	23.7	133.8	19.84	1.43	0.43	177.31	14.83	31.64	3.98	18.11	4.52	1.61	4.59	0.76	4.28	0.81
Ball_2019	7.5A	Africa	Libya	Jabal_Haruj / Cones	BasaltAlk	Alkaline	27.4	17.1	49.19	2.15	15.13	10.66	9.48	8.18	0.16	1.17	3.52	0.37	100.01		0.397	6.968	23.6		231.2	262.024	42.85	108.6	29.424	101	21.424	19.499	479.6	23.6	164.6	29.722	1.601	0.491	215.586	19.478	40.409	4.957	21.932	5.251	1.756	4.836	0.793	4.38	0.814
Harangi_1994	bb	Europe	Pannonian_Basin		Basanite	Alkaline	47.23	17.12	46.98	2.33	14.55	10.13	9.33	8.8	0.21	2.59	3.89	1.19	100		1				227	277	40	220				74	1322	29	429	126			1118	99	184		68	12.1	3.55
Harangi_1994	bh78	Europe	Pannonian_Basin		Basanite	Alkaline	47.23	17.12	46.72	2.17	14.03	10.12	8.96	9.21	0.13	2.37	5.15	1.14	100		0.8				220	280	39	203				64	1340	32	442	120			1134	95	180		69	12.1	3.58
Harangi_1994	SH3	Europe	Pannonian_Basin		BasaltAlk	Alkaline	47.23	17.12	50.38	2.16	15.44	9.11	8.05	9.46	0.14	1.85	2.97	0.44	100		1.38				210	363	44	197				37	716	17	178	40			629	33	62
Embey-Isztin_1993	SAG600	Europe	Pannonian_Basin		BasaltAlk	Alkaline	47.23	17.12	49.44	2.27	14.28	9.5	9.02	9.95	0.15	1.92	2.96	0.51	100				18		193	339		202	41	91		43	763	22	216	46			647	31	72		34
Harangi_1994	HH5	Europe	Pannonian_Basin		BasaltAlk	Alkaline	47.23	17.12	46.32	2.48	15.78	9.87	9.79	9.96	0.17	1.09	3.77	0.76	99.99		1.06				224	260	44	209				53	1032	23	267	83			1004	81	134
Embey-Isztin_1993	S12702	Europe	Pannonian_Basin		Basanite	Alkaline	47.23	17.12	45.69	2.44	14.7	9.72	10.82	10.12	0.18	1.21	4.23	0.89	100				12		209	254		223	26	98		79	1019	25	299	85			920	63.8	125.35	13.48	51.6	9.12	2.74	7.87		6.05	1.02
Harangi_1994	IISI	Europe	Pannonian_Basin		BasaltAlk	Alkaline	47.23	17.12	46.4	2.45	15.75	9.82	9.48	10.43	0.17	0.73	4.02	0.74	99.99		0.85				225	279	44	212				66	1025	22	270	85			1022	77	133
Harangi_1994	HH8	Europe	Pannonian_Basin		BasaltAlk	Alkaline	47.23	17.12	46.14	2.4	15.52	9.71	9.73	10.65	0.19	1.39	3.54	0.73	100		2.77				214	275	44	226				44	1014	22	268	84			969	76	132
Ball_2019	4.7	Africa	Libya	Jabal_Haruj / Phase 3	BasaltSub	Sub	27.35	17.17	51.75	2.12	16.08	10.23	9.32	5.15	0.16	1.21	3.66	0.33	100.01		-0.517	9.785	24.4		223.9	153.107	30.95	11.5	18.638	99.9	22.055	20.844	439.8	25.9	171.2	22.926	1.74	0.665	223.347	18.371	39.537	5.026	21.813	5.195	1.712	5.22	0.834	4.569	0.876
Ball_2019	4.6	Africa	Libya	Jabal_Haruj / Phase 3	BasaltSub	Sub	27.36	17.17	51.16	2.05	16.18	10.12	9.67	5.61	0.16	1.15	3.6	0.32	100.02		0.744	9.239	25.8		233.9	203.264	31.603	15.5	18.836	99.7	21.81	19.127	466.9	24.8	159.3	21.023	1.873	0.663	204.277	16.982	36.646	4.678	20.397	4.913	1.647	5.065	0.803	4.411	0.845
Ball_2019	4.4	Africa	Libya	Jabal_Haruj / Cones	BasaltAlk	Alkaline	27.35	17.2	46.45	2.13	13.56	11.94	9.54	11.2	0.18	1.21	3.39	0.39	99.99		0.315	8.262	21.7		220.7	349.537	54.083	255.4	34.363	116.3	20.098	17.229	573.2	20.2	176.3	33.695	3.551	0.448	238.694	22.616	46.513	5.746	24.227	5.374	1.772	4.99	0.76	3.813	0.692
Ball_2019	4.2	Africa	Libya	Jabal_Haruj / Cones	BasaltAlk	Alkaline	27.35	17.2	47.26	2.21	13.42	11.93	8.76	11.32	0.17	1.23	3.27	0.43	100		0.094	6.356	22.2		230	315.218	55.61	247.2	63.368	101.4	20.459	17.921	512	20.2	166.7	28.859	2.321	0.395	213.015	20.837	43.123	5.354	22.738	5.114	1.699	4.83	0.745	3.833	0.698
Ball_2019	3.12A	Africa	Libya	Jabal_Haruj / Phase 3	BasaltAlk	Alkaline	27.37	17.2	46.83	2.08	14.19	12.09	8.84	10.56	0.17	0.98	3.9	0.35	99.99		1.037	8.979	11.2		116.2	266.181	51.5	118.5	67.127	38.5	17.446	17.435	432.5	19.9	151.4	26.092	2.99	0.489	198.184	19.125	39.427	5.025	20.905	5.474	1.705	5.294	0.817	4.292	0.801
Ball_2019	3.12C	Africa	Libya	Jabal_Haruj / Phase 3	BasaltAlk	Alkaline	27.37	17.2	46.93	1.95	14.14	12.02	9.3	10.83	0.17	1.07	3.25	0.33	99.99		-0.408	8.014	22.6		223.2	282.579	53.855	243.4	72.661	98.8	17.682	15.704	473.2	19.8	149.6	24.113	1.422	0.314	191.467	17.4	35.612	4.538	19.075	5.047	1.618	4.928	0.756	4.035	0.746
Ball_2019	3.12B	Africa	Libya	Jabal_Haruj / Phase 3	BasaltAlk	Alkaline	27.37	17.2	46.79	2.01	14.03	12.14	8.77	11.07	0.17	1.18	3.51	0.35	100.02		-0.384	8.692	18.6		202.2	285.757	55.173	244.9	69.516	96.2	17.754	17.183	481.9	20.7	155.8	25.78	1.63	0.393	195.383	18.509	38.117	4.859	20.246	5.311	1.665	5.151	0.793	4.189	0.78
Ball_2019	5.13	Africa	Libya	Jabal_Haruj / Phase 4	BasaltSub	Sub	27.02	17.22	50.81	1.8	14.57	10.65	9.52	8.26	0.15	0.94	3.03	0.27	100		0.619	7.145	21.5		185.8	277.392	39.507	93.6	35.156	98.9	19.276	15.688	391.5	22.4	130.8	18.52	1.304	0.424	204.831	14.623	30.999	3.908	17.305	4.312	1.428	4.379	0.707	3.872	0.741
Ball_2019	3.7	Africa	Libya	Jabal_Haruj / Phase 3	BasaltAlk	Alkaline	27.42	17.27	48.13	2.44	15.89	11.15	11.12	5.73	0.17	1.39	3.58	0.41	100.01		0.737	9.93	26.3		249.7	183.773	34.482	74.3	87.342	102.2	21.578	21.327	533.1	25.3	191.7	32.124	2.078	0.537	225.238	21.859	45.106	5.704	23.91	6.456	1.989	6.176	0.955	5	0.932
Ball_2019	5.1	Africa	Libya	Jabal_Haruj / Cones	BasaltSub	Sub	27.26	17.28	48.34	1.98	14.38	11.73	9.31	10.01	0.17	0.71	3.11	0.28	100.02		-0.054	8.567	23.6		202.1	291.727	50	214.9	56.78	101.1	18.881	7.891	443.8	19.9	130.5	17.335	1.196	0.07	132.556	12.996	28.149	3.658	16.573	4.176	1.474	4.169	0.658	3.569	0.674
Bardintzeff_2012	W5	Africa	Libya	Jabal_Haruj	BasaltSub	Sub	25.22	17.29	48.91	1.91	13.55	11.17	11.7	8.19	0.17	0.97	3.07	0.37	100.01		2.41				208	409	56	262	76	116	20	17	469	19	117	21	1.5	0.62	262	17.6	37	4.7	19.8	4.6	1.62	4.52	0.67	3.71	0.66
Ball_2019	5.5	Africa	Libya	Jabal_Haruj / Cones	BasaltAlk	Alkaline	27.14	17.3	47.11	2.09	14.05	11.95	9.16	10.64	0.17	1.12	3.33	0.36	99.98		-0.383	6.789	22.5		222.8	289.036	54.944	231.4	68	103.8	20.66	16.756	497.4	20.3	159.3	27.196	1.565	0.288	200.906	19.409	40.545	5.092	22.177	5.06	1.68	4.773	0.742	3.838	0.708
Ball_2019	5.4	Africa	Libya	Jabal_Haruj / Cones	BasaltAlk	Alkaline	27.14	17.31	46.99	2.08	14.04	11.97	9.19	10.78	0.18	1.08	3.33	0.35	99.99		-0.331	7.544	22.1		263.3	282.46	53.694	237.6	63.245	103.8	19.987	15.14	509.3	20	158.2	26.18	1.498	0.27	192.617	18.865	39.278	4.965	21.5	4.942	1.652	4.675	0.725	3.779	0.694
Ball_2019	1.4	Africa	Libya	Jabal_Haruj / Phase 1	BasaltSub	Sub	28.25	17.31	49.09	1.75	14.66	11.65	9.49	9.1	0.16	0.64	3.21	0.24	99.99		-0.031	8.212	19.4		175.1	323.032	56.217	208.1	88.766	97.5	21.694	9.236	372	20	114.9	17.879	1.32	0.053	143.812	12.329	26.241	3.424	14.971	4.099	1.377	4.275	0.7	3.831	0.727
Ball_2019	5.3	Africa	Libya	Jabal_Haruj / Phase 3	BasaltSub	Sub	27.18	17.32	48.65	1.71	14.22	11.08	9.42	10.72	0.16	0.82	2.95	0.27	100		-0.356	7.086	19.7		173	357.818	50.982	219.4	51.09	95.1	18.536	11.077	424.9	19.4	121.1	19.49	1.305	0.067	183.031	14.153	29.748	3.737	16.469	3.996	1.386	4.016	0.635	3.42	0.648
Ball_2019	3.4A	Africa	Libya	Jabal_Haruj / Cones	BasaltSub	Sub	27.63	17.34	49.28	1.77	14.36	11.68	8.71	9.66	0.16	0.92	3.21	0.26	100.01		-0.357	9.713	21.6		205.4	305.608	52.005	236.7	73.337	102.5	18.799	17.045	375.1	20.7	128.7	19.892	1.33	0.156	195.53	14.29	29.906	3.786	16.137	4.504	1.441	4.611	0.737	3.995	0.762
Ball_2019	3.2	Africa	Libya	Jabal_Haruj / Phase 4	BasaltSub	Sub	27.65	17.34	47.8	1.76	13.42	11.53	9.22	12.1	0.17	0.82	2.91	0.26	99.99		-0.083	6.964	19		186.2	371.266	55.814	311.9	76.76	95.7	17.654	12.083	443.4	17.8	117.2	20.447	1.353	0.23	133.23	12.117	25.482	3.261	14.044	4.086	1.342	4.156	0.662	3.591	0.662
Ball_2019	5.8	Africa	Libya	Jabal_Haruj / Cones	BasaltSub	Sub	26.98	17.35	48.43	2.01	14.33	11.76	9.08	10.01	0.17	0.73	3.21	0.29	100.02		-0.527	6.155	23.3		201.9	297.568	50.701	212.8	51.811	102.1	19.084	7.545	458	20.2	134.5	17.967	1.301	0.053	157.528	13.324	29.142	3.787	17.167	4.253	1.519	4.275	0.675	3.659	0.691
Ball_2019	5.12	Africa	Libya	Jabal_Haruj / Cones	BasaltSub	Sub	26.98	17.35	48.47	1.97	14.43	11.71	9.01	10.04	0.17	0.72	3.21	0.28	100.01		-0.941	5.798	22.9		196.4	291.55	49.169	212.6	61.244	98	18.77	8.226	438.8	20	130.7	18.106	1.18	0.083	132.129	13.217	28.775	3.752	16.568	4.14	1.469	4.176	0.653	3.549	0.668
Ball_2019	5.11	Africa	Libya	Jabal_Haruj / Cones	BasaltSub	Sub	26.98	17.35	48.44	1.98	14.41	11.73	8.94	10.27	0.17	0.74	3.03	0.28	99.99		0.031	6.638	23.3		199.2	296.929	51.488	215	66.952	99.9	19.117	8.477	439	19.7	130.4	18.369	1.238	0.077	131.053	13.244	28.821	3.72	16.825	4.098	1.475	4.135	0.658	3.507	0.674
Ball_2019	3.1	Africa	Libya	Jabal_Haruj / Phase 4	BasaltSub	Sub	27.67	17.36	49.74	1.78	14.18	11.57	8.39	9.96	0.16	0.84	3.13	0.26	100.01		-0.359	7.836	21.3		189.7	290.468	48.828	225.7	56.624	95.3	18.421	16.223	367.2	20.8	129.6	19.599	1.362	0.428	162.363	14.193	29.727	3.814	15.868	4.549	1.432	4.543	0.729	3.953	0.761
Ball_2019	2.13	Africa	Libya	Jabal_Haruj / Cones	BasaltAlk	Alkaline	27.71	17.36	46.64	2.81	13.5	12.28	10.13	9.09	0.18	1.29	3.5	0.58	100		1.396	7.997	18.7		204.1	228.334	48.931	199	60.482	110.3	20.102	15.15	820.9	20.7	172.5	47.934	1.588	0.668	303.602	26.866	51.342	6.411	26.667	7.015	2.317	6.515	0.935	4.561	0.8
Ball_2019	1.3	Africa	Libya	Jabal_Haruj / Phase 1	BasaltSub	Sub	28.23	17.37	48.04	1.72	13.89	11.78	9.44	10.96	0.17	0.79	2.95	0.28	100.02		0.021	8.342	20.5		181.5	354.633	59.69	290.4	87.773	106.1	20.385	11.473	420.1	18.8	120.2	20.333	1.39	0.269	171.442	14.054	29.541	3.776	16.125	4.177	1.375	4.32	0.684	3.705	0.695
Ball_2019	1.1	Africa	Libya	Jabal_Haruj / Phase 1	BasaltSub	Sub	28.55	17.39	49.61	1.72	14.69	11.57	9.26	9.14	0.16	0.61	3.03	0.2	99.99		-0.093	7.483	19.8		179.9	314.318	53.999	166.1	62.26	100.3	20.631	11.593	370.7	19.8	107	14.117	1.338	0.355	138.102	10.874	23.49	3.123	13.801	3.81	1.268	4.004	0.653	3.661	0.706
Ball_2019	1.2	Africa	Libya	Jabal_Haruj / Phase 1	BasaltSub	Sub	28.55	17.39	49.72	1.72	14.59	11.55	9.06	9.25	0.16	0.69	3.06	0.2	100		0.103	6.752	19.6		176.8	264.076	45.343	170.4	46.091	102.2	18.712	12.485	2468.7	18.1	102.6	12.06	1.111	0.378	129.632	10.922	22.232	3.087	13.788	3.804	1.281	4.017	0.657	3.697	0.714
Ulrych_2013	7.1.	Europe	Bohemian_Massif		Basanite	Alkaline	49.91	17.4	44.91	2.5	13.2	12.09	9.75	9.71	0.21	1.82	4.82	1	100.01	100			19		191	344	62	320				29	639	21	241	65		0.24	409	41	78	9.1	36	7.4	2.4	7	0.9	4.3	0.8
Ulrych_2013	7.3.a	Europe	Bohemian_Massif		BasaltAlk	Alkaline	49.91	17.4	46.9	2.72	10.6	12.05	10.26	12.44	0.18	1.38	2.69	0.76	99.98	100			19		214	513	n.d.	270				34	745	22	226	65		0.5	439	42	77	10	41	8.2	2.2	5.7	0.9	4.4	0.7
Ulrych_2013	7.2.	Europe	Bohemian_Massif		BasaltAlk	Alkaline	49.91	17.4	45.67	2.54	12.14	11.58	9.34	13.11	0.22	1.55	3.12	0.73	100	100			19		189	313	61	318				31	669	21	237	64		0.18	403	42	79	9.2	36	7.3	2.4	7	0.9	4.3	0.8
Ulrych_2013	7.4.a	Europe	Bohemian_Massif		BasaltAlk	Alkaline	49.91	17.4	45.3	2.71	11.56	11.98	9.81	13.5	0.18	1.47	2.8	0.7	100.01	100			17		227	397	n.d.	315				33	727	21	223	58		0.4	427	42	78	8.3	37	6.9	2.2	6.2	0.8	4.6	0.7
Ball_2019	Ball-TIB118	Africa	Tibesti	Bardai	BasaltSub	Sub	21.26	17.41	47.93	2.12	14.59	11.77	9.55	10.21	0.18	0.82	2.39	0.43	99.99		0.66	6.32	22.2	11763	203.2	359.2	44.49	172.5	60.22	92.4	17.04	14.86	815.1	22.1	118.8	23.32	0.94	0.15	219.09	16.86	35.87	4.59	20.43	4.67	1.69	4.97	0.74	4.19	0.8
Ball_2019	18.1	Africa	Libya	Jabal_Haruj / Cones	Basanite	Alkaline	25.24	17.43	42.5	2.42	10.93	14.46	11.57	12.04	0.2	0.76	4.28	0.84	100		1.22	10.53	18.1		213.6	363.2	64.31	266.8	75.86	128	23.12	10.47	1044.2	24.4	228.3	60.24	1.97	0.37	405.29	45.93	92.83	11.1	46.13	9.75	3.18	8.7	1.17	5.84	0.96
Ball_2019	HS12A	Africa	Libya	Jabal_Haruj / Phase 1	BasaltAlk	Alkaline	27.49	17.44	48.01	2.53	14.67	11.25	10.23	6.75	0.16	1	3.76	0.4	98.76		0.15		15.8		168.1	208.8		418.5	48.3	102.8		21.5	485.9	21.9	158.3	30.3			426.6	18.5	43.9	5.59	23.82	5.56	1.78	5.11	0.77	4.18	0.73
Ball_2019	2.10M	Africa	Libya	Jabal_Haruj / Phase 3	BasaltSub	Sub	27.82	17.47	49.77	1.69	14.17	11.7	8.43	9.84	0.16	0.76	3.22	0.25	99.99		-0.614	8.51	19.6		171.9	300.594	55.442	227.3	71.233	101.2	20.422	13.844	325	20	115.8	14.759	1.598	0.315	136.134	11.319	23.945	3.112	13.771	4.068	1.328	4.314	0.698	3.843	0.734
Ball_2019	2.10U	Africa	Libya	Jabal_Haruj / Phase 3	BasaltSub	Sub	27.82	17.47	49.73	1.71	14.09	11.91	8.49	9.98	0.17	0.72	2.98	0.23	100.01		-0.14	7.924	19.7		175.5	296.674	56.246	234.2	74.094	102.4	20.069	12.715	305.1	20.1	114.2	13.786	1.364	0.335	129.768	10.913	23.69	3.107	13.581	4.052	1.311	4.361	0.693	3.856	0.739
Ulrych_2013	1.3.a	Europe	Bohemian_Massif		BasaltAlk	Alkaline	49.97	17.47	45.17	2.89	12.17	11.79	12.61	9.3	0.19	1.01	3.62	1.26	100.01	100			20		237	294	n.d.	111				50	1171	29	269	88		0.7	507	60	113	14	59	10.1	3.1	8.2	1.2	5.9	1
Ulrych_2013	1.1.	Europe	Bohemian_Massif		Basanite	Alkaline	49.97	17.47	44.71	2.36	13.06	11.79	11.39	10.44	0.19	1.24	3.82	1	100	100			20		201	227	49	130				42	973	27	285	86		0.43	579	60	112	13	50	9.8	3.1	9.3	1.2	5.6	1
Ulrych_2013	1.2.	Europe	Bohemian_Massif		Basanite	Alkaline	49.97	17.47	42.8	2.4	12.08	12.44	11.43	11.92	0.23	1.5	3.7	1.51	100.01	100			18		184	188	56	255				41	874	26	263	78		0.62	527	59	113	13	51	9.8	3.1	9.2	1.2	5.4	0.9
Ulrych_2013	2.3.a	Europe	Bohemian_Massif		Basanite	Alkaline	49.96	17.49	43.62	2.76	10.98	12.24	12.44	11.27	0.17	1.52	3.49	1.52	100.01	100			18		239	376	n.d.	199				45	949	25	248	70		0.6	472	51	97	13	52	9.9	2.9	7.8	1.1	5.4	0.9
Ulrych_2013	2.1.	Europe	Bohemian_Massif		Basanite	Alkaline	49.96	17.49	43.64	2.45	11.83	12.71	10.84	12.03	0.18	1.58	3.6	1.14	100	100			19		193	272	58	255				37	782	24	265	70		0.29	445	49	97	12	47	9.3	3	8.8	1.1	5.2	0.9
Ulrych_2013	2.2.	Europe	Bohemian_Massif		Basanite	Alkaline	49.96	17.49	42.81	2.57	11.78	12.69	10.57	12.97	0.23	1.52	3.53	1.32	99.99	100			18		182	224	59	277				36	769	23	250	69		0.39	469	47	92	11	43	8.7	2.8	8.3	1.1	4.8	0.8
Ball_2019	HS14	Africa	Libya	Jabal_Haruj / Phase 1	BasaltAlk	Alkaline	27.68	17.5	48.42	1.87	14.13	11.31	9.39	8.98	0.16	0.86	3.32	0.3	98.74		0.61		18.7		208	534.9		1427.6	53.5	105.4		15.5	614.3	20	126.5	31			650.8	15.8	38.1	4.43	19.57	4.82	1.78	4.55	0.69	3.8	0.68
Ulrych_2013	4.1.a	Europe	Bohemian_Massif		Basanite	Alkaline	49.88	17.5	44.41	2.84	13.44	11.97	12.19	10.97	0.17	0.96	2.31	0.76	100.02	100			19		225	260	n.d.	226				21	933	27	200	57		0.4	513	50	92	10	40	9.3	2.6	7.8	1.1	5.3	0.9
Ulrych_2013	3.7.	Europe	Bohemian_Massif		Basanite	Alkaline	49.9	17.5	44.85	2.21	12.71	11.05	11.09	11.88	0.17	1.38	3.58	1.07	99.99	100			19		222	264	50	208				25	903	22	219	62		0.37	474	45	87	10	40	7.8	2.6	7.9	1	5	0.8
Ulrych_2013	6.2.	Europe	Bohemian_Massif		Basanite	Alkaline	49.77	17.52	44.89	2.43	13.48	11.4	10.17	10.92	0.22	1.45	4.1	0.93	99.99	100			20		172	181	52	215				30	796	25	217	63		0.37	470	53	97	11	42	8.2	2.7	8.1	1.1	5.1	0.9
Ulrych_2013	6.8.	Europe	Bohemian_Massif		Basanite	Alkaline	49.77	17.52	44.28	2.19	13.05	11.45	10.68	11.24	0.17	1.6	4.09	1.26	100.01	100			18		210	255	50	194				33	911	21	214	64		0.42	509	48	94	10	40	7.9	2.5	7.6	1	4.7	0.8
Ulrych_2013	6.1.	Europe	Bohemian_Massif		Basanite	Alkaline	49.77	17.52	43.49	2.66	11.71	12.36	11.3	12.15	0.2	1.49	3.62	1.01	99.99	100			20		184	211	57	243				29	761	24	214	63		0.24	452	50	92	11	41	8.1	2.7	7.9	1	5	0.9
Ulrych_2013	4.3.a	Europe	Bohemian_Massif		Basanite	Alkaline	49.85	17.52	44.46	2.67	12.58	12.08	12.66	10.29	0.18	1.09	3	0.99	100	100			19		218	239	n.d.	213				26	1113	30	229	70		0.4	552	60	111	12	48	9.9	3.1	8.7	1.2	6	1
Ulrych_2013	4.4.a	Europe	Bohemian_Massif		Basanite	Alkaline	49.85	17.52	43.56	2.77	12.75	12.52	13.24	10.58	0.19	0.94	2.36	1.09	100	100			19		224	260	n.d.	233				17	1178	31	240	76		0.5	658	67	119	13	54	9.9	3.4	9	1.2	6.1	1
Ulrych_2013	4.2.	Europe	Bohemian_Massif		Basanite	Alkaline	49.85	17.52	44.13	2.22	12.36	11.13	11.65	11.41	0.18	1.49	4.08	1.33	99.98	100			19		221	259	50	186				28	1088	25	257	80		0.47	581	57	110	13	49	9.6	3.1	9.6	1.2	5.5	0.9
Ball_2019	2.4	Africa	Libya	Jabal_Haruj / Phase 2	BasaltSub	Sub	28.07	17.53	49	2.05	14.19	11.81	9.15	9.08	0.17	1	3.22	0.32	99.99		0.004	9.028	21.2		202	290.02	50.15	159.1	60.915	95	21.747	17.171	434.1	24.3	159.7	25.733	1.427	0.317	236.729	16.728	35.012	4.525	19.244	5.257	1.651	5.292	0.843	4.562	0.878
Embey-Isztin_1993	ERES1689	Europe	Pannonian_Basin		Basanite	Alkaline	46.92	17.53	46.72	2.11	17.64	8.98	10.07	7.01	0.19	1.7	4.85	0.72	99.99				15		181	121		74	35	69		61	873	27	234	88			886	62.18	110.05	11.29	47.42	7.75	2.47	7.13		5.63	1.14
Embey-Isztin_1993	SOM2703	Europe	Pannonian_Basin		BasaltAlk	Alkaline	46.92	17.53	50.77	2.19	15.68	9.52	8.43	7.7	0.17	1.81	3.11	0.62	100				12		177	242		153	28	109		44	779	23	237	52			641	41	81		37
Embey-Isztin_1993	SZ651	Europe	Pannonian_Basin		Basanite	Alkaline	46.92	17.53	46.91	2.36	16.34	9.34	9.23	8.01	0.17	2.99	3.78	0.87	100				19		185	95		106	31	94		71	1183	26	319	79			981	56.2	112.3	12.29	47.2	8.29	2.52	7.18		5.64	0.98
Embey-Isztin_1993	HAL503	Europe	Pannonian_Basin		BasaltAlk	Alkaline	46.92	17.53	49.95	2.1	16.06	9.37	8.73	8.1	0.15	1.8	3.2	0.53	99.99				16		169	180		119	37	92		55	1006	23	206	44			552	36.4	70.92	7.97	35.47	6.67	2.11	6.36		4.82	0.94
Embey-Isztin_1993	KAB	Europe	Pannonian_Basin		BasaltAlk	Alkaline	46.92	17.53	50.13	2.23	15.74	9.79	8.36	8.13	0.16	1.62	3.3	0.54	100				20		179	296		192	33	105		37	668	22	214	43			572	36	75		36
Embey-Isztin_1993	BAD553	Europe	Pannonian_Basin		Basanite	Alkaline	46.92	17.53	46.57	2.25	16.05	9.6	9.45	8.28	0.19	2.42	4.41	0.78	100				18		195	127		128	25	90		62	855	26	291	72			875	55.88	107.19	11.71	50.29	8.69	2.68	7.96		6.17	1.22
Embey-Isztin_1993	AG2602	Europe	Pannonian_Basin		BasaltAlk	Alkaline	46.92	17.53	49.18	2.12	16.46	9.33	9.02	8.37	0.19	1.41	3.24	0.69	100.01				17		165	138		127	38	87		75	1213	24	249	59			769	43	87		37
Embey-Isztin_1993	HAM04	Europe	Pannonian_Basin		Basanite	Alkaline	46.92	17.53	46.97	2.25	15.84	9.15	9.82	8.75	0.16	2.29	4.13	0.63	99.99				22		201	148		135	37	97		59	792	23	241	59			784	41	84.38	9.51	37.7	7.12	2.22	6.51		5.23	0.89
Embey-Isztin_1993	BON683	Europe	Pannonian_Basin		Basanite	Alkaline	46.92	17.53	46.1	1.76	13.8	9.18	8.22	14.1	0.16	1.99	3.92	0.76	99.99				10		144	459		455	32	80		56	790	25	260	72			772	47.4	91.02	9.7	37.4	6.74	2.11	6.04		4.91	0.86
Ulrych_2013	6.3.a	Europe	Bohemian_Massif		BasaltAlk	Alkaline	49.77	17.53	45.52	2.82	12.31	11.5	11.06	10.75	0.16	1.44	3.52	0.91	99.99	100			19		230	239	n.d.	183				36	986	26	212	68		0.6	493	54	95	12	50	9.5	2.8	7.5	1	5.1	1
Ulrych_2013	6.7.	Europe	Bohemian_Massif		Basanite	Alkaline	49.77	17.53	44.21	2.29	12.3	11.77	11.06	11.99	0.16	1.63	3.3	1.3	100.01	100			19		223	268	56	222				29	979	21	226	67		0.43	520	50	96	11	42	8.2	2.5	8.2	1	5	0.8
Ulrych_2013	6.4.	Europe	Bohemian_Massif		Basanite	Alkaline	49.77	17.53	43.6	2.3	12.55	11.58	10.81	12.08	0.17	1.6	4.03	1.27	99.99	100			18		219	257	54	218				32	883	20	213	64		0.46	493	45	90	10	40	7.7	2.5	7.8	1	4.5	0.8
Ulrych_2013	3.5.a	Europe	Bohemian_Massif		Basanite	Alkaline	49.9	17.53	44.72	3.03	12.43	12.26	13.07	9.68	0.19	0.89	2.4	1.32	99.99	100			19		210	308	n.d.	209				25	945	28	186	65		0.3	497	59	109	11	45	8.3	2.9	7.4	1	4.9	0.9
Ulrych_2013	3.4.a	Europe	Bohemian_Massif		Basanite	Alkaline	49.9	17.53	44.22	2.53	12.34	11.73	12.51	11.01	0.17	1.21	3.37	0.9	99.99	100			21		246	212	n.d.	109				52	1275	30	279	89		0.8	666	62	115	14	60	10.4	3.2	8.2	1.2	6.3	1
Ball_2019	HS16	Africa	Libya	Jabal_Haruj / Phase 2	BasaltAlk	Alkaline	27.76	17.54	50.83	2.25	14.07	10.27	8.26	7.6	0.14	1.29	3.65	0.51	98.87		-0.26		19.6		192.1	336.3		223.4	86.2	98		15.7	421.5	20.9	132.8	23.1			200.6	13.9	39.4
Ball_2019	HS6	Africa	Libya	Jabal_Haruj / Phase 5	BasaltSub	Sub	26.47	17.55	47.74	1.85	14.54	11.77	10.04	8.59	0.17	0.52	3.25	0.22	98.69		-0.22		24.9		214.9	725.3		1888.2	57.8	104.5		6.8	366.9	19.9	96.5	16.8			115.2	8.6	25.4
Ball_2019	17.6	Africa	Libya	Jabal_Haruj / Phase 1	Basanite	Alkaline	25.01	17.56	43.71	2.53	11.85	13.86	11.14	12.29	0.19	0.8	3.04	0.58	99.99		1.54	11.25	20.6		232.4	309.9	68.49	244.1	86.42	112.4	22.24	7.52	765.8	22.3	195.6	51.94	1.71	0.41	331.74	33.09	67.78	8.36	35.82	7.64	2.6	7.08	0.99	5.13	0.89
Ball_2019	HS4A	Africa	Libya	Jabal_Haruj / Phase 1	BasaltAlk	Alkaline	26.4	17.56	49.07	2	14.76	10.69	10.28	7.13	0.15	0.97	3.45	0.3	98.8		0.6		17.3		187.7	259.6		162.4	103.3	95.8		16.3	496	22.3	132.1	21.4			591.1	14	34	4.2	18.2	4.46	1.52	4.32	0.7	4.07	0.74
Ball_2019	HS18	Africa	Libya	Jabal_Haruj / Phase 1	BasaltAlk	Alkaline	27.82	17.56	47.9	2.33	13.56	10.33	11.74	8.03	0.15	1.09	3.36	0.37	98.86		1.44		18.1		209.1	718.4		1774.5	42.2	98.7		18.9	594.5	18.8	127.4	30.6			596.6	14.9	35.3
Ulrych_2013	3.2.a	Europe	Bohemian_Massif		Basanite	Alkaline	49.88	17.57	43.34	3.03	13.42	12.32	13.24	9.9	0.18	0.86	2.48	1.23	100	100			21		248	253	n.d.	149				48	1168	30	260	80		0.5	662	62	111	12	51	9.8	3	7.9	1.1	5.9	1
Ulrych_2013	3.1a	Europe	Bohemian_Massif		BasaltAlk	Alkaline	49.88	17.57	46.04	2.52	11.62	11.62	12.25	10.39	0.18	1.17	3.28	0.92	99.99	100			21		208	246	n.d.	186				24	1033	28	194	72		0.4	507	61	110	13	53	9.7	3	7.6	1.1	5.6	1
Ball_2019	HS19	Africa	Libya	Jabal_Haruj / Phase 4	BasaltAlk	Alkaline	28.06	17.58	48.31	1.99	14.86	11.25	9.7	7.64	0.16	1.01	3.49	0.34	98.75		-0.04		20.2		201.1	286.8		128.3	61.4	99		17.1	495.2	24.4	158.7	25.8			255.7	25.1	41.8
Ball_2019	HS20	Africa	Libya	Jabal_Haruj / Phase 2	BasaltAlk	Alkaline	28.12	17.59	48.12	1.96	14.63	10.96	9.81	8.52	0.16	0.99	3.29	0.33	98.77		0.06		23.7		217.8	705.1		1665.1	54.2	102.4		15.6	717.1	23.1	153.1	25.1			671.6	14.6	36.4
Ball_2019	HS3	Africa	Libya	Jabal_Haruj / Phase 4	BasaltSub	Sub	26.37	17.61	49.85	1.77	14.79	10.65	9.93	7.59	0.15	0.58	3.24	0.26	98.81		-0.15		24.4		211.2	847.3		2307	63.6	106.6		9.7	387.8	21.2	119.3	18.5			209.3	9.9	29.6
Ball_2019	2.3	Africa	Libya	Jabal_Haruj / Phase 4	BasaltSub	Sub	28.16	17.63	47.74	1.67	13.5	12.17	9.06	12.05	0.17	0.59	2.82	0.23	100		-0.217	5.991	17.8		168.8	368.258	65.334	337.1	90.052	98.5	19.394	7.371	376	17.5	107	15.876	1.306	0.102	99.715	10.371	22.418	2.922	12.812	3.641	1.22	3.852	0.621	3.38	0.64
Ball_2019	1.6	Africa	Libya	Jabal_Haruj / Phase 1	BasaltAlk	Alkaline	28.23	17.63	48.26	2.23	13.68	10.92	11.85	8.29	0.16	1.13	3.11	0.38	100.01		1.816	8.375	17.7		172.9	257.708	49.687	172.3	62.681	93	20.388	19.32	1012.7	18.2	123.5	31.564	1.444	0.246	377.68	17.07	34.47	4.379	18.831	4.966	1.696	4.951	0.744	3.832	0.689
Ball_2019	HS23	Africa	Libya	Jabal_Haruj / Phase 1	BasaltAlk	Alkaline	28.23	17.66	48.79	2.32	14.2	10.62	10.15	7.42	0.15	1.26	3.48	0.42	98.81		0.13		17.3		194.6	234.5		142.4	54.2	96		21.4	741.3	19.9	137.2	34.8			444.4	18.1	41.1	4.91	21.31	5.13	1.77	4.73	0.72	3.91	0.68
Ball_2019	HS21	Africa	Libya	Jabal_Haruj / Phase 4	BasaltAlk	Alkaline	28.21	17.67	48.1	1.91	14.79	11.23	9.78	8.2	0.16	0.83	3.44	0.31	98.75		-0.19		18.7		191.5	298.6		199.3	94.2	100.2		11.8	604	21.3	131.3	22.4			245.9	14.1	33.7
Ball_2019	2.2	Africa	Libya	Jabal_Haruj / Phase 4	BasaltSub	Sub	28.21	17.67	48	1.78	13.87	11.95	9.28	10.94	0.17	0.75	3	0.26	100		-0.353	7.54	19.7		184.1	345.805	57.814	289	92.367	105.3	20.015	10.355	391.1	19.3	120.7	19.421	1.562	0.253	142.127	12.837	27.101	3.466	15.089	4.104	1.363	4.35	0.689	3.752	0.708
Ball_2019	HS22	Africa	Libya	Jabal_Haruj / Cones	Basanite	Alkaline	28.22	17.68	43.65	2.93	12.65	12.26	11.08	9.5	0.18	1.35	4.29	0.74	98.63		0.46		16.8		233.3	536.5		1414	67	119.7		16.3	982.4	21.5	214.6	69			344.5	36.7	76.9	8.72	35.93	7.76	2.55	6.75	0.92	4.59	0.75
Ball_2019	HS24	Africa	Libya	Jabal_Haruj / Phase 1	BasaltAlk	Alkaline	28.24	17.68	47.81	2.29	14.05	9.97	12.86	6.79	0.15	1.15	3.44	0.39	98.9		2.32		18.8		209	580.7		1374.7	50.1	95.2		19	603.7	19	128.2	31			246.1									15.4	37.1
Ball_2019	HS11	Africa	Libya	Jabal_Haruj / Phase 4	BasaltAlk	Alkaline	27.07	17.71	49.4	1.99	15.44	11.21	8.65	6.93	0.16	1.01	3.64	0.32	98.75		-0.45		18.8		179.3	582.5		1624.6	46.1	105.2		15.1	396	23.6	137	20.8			192.1	16.8	39.6
Ball_2019	HS10	Africa	Libya	Jabal_Haruj / Phase 4	BasaltAlk	Alkaline	27.03	17.72	49.26	2.28	15.9	11.59	9.88	6.35	0.17	0.96	3.78	0.38	100.55		1.19		19		201.6	87.3		50	35.7	99.5		13	531.6	22.9	153.2	32.4			292	16	40.1	5.01	21.53	5.03	1.7	4.79	0.74	4.23	0.78
Miller_2012	Wau 1	Africa	Libya	Waw En Nammus	Basanite	Alkaline	24.93	17.75	44.01	2.79	11.05	12.03	11.46	11.64	0.18	1.59	4.29	0.97	100.01		0.1		21		251	382	63	293	66	191	25	29	1031	22	311	95			494	61.9	127	14.9	57.9	10.9	3.31	9.53	1.21	5.8	1.05
Ball_2019	Ball-TIB164x	Africa	Tibesti	Tieroko	BasaltSub	Sub	20.7	17.9	49.56	2	17.03	10.92	9.62	6.47	0.17	1	2.95	0.29	100.01		0.05	8.69	30.6	11813.3	314.6	53.8	37.44	25.2	38.94	87.2	18.04	20.12	472	22.9	171.4	21.08	1.22	0.22	241.97	21.06	45.51	5.85	24.94	5.29	1.76	5.23	0.75	4.23	0.81
Ball_2019	Ball-TIB163	Africa	Tibesti	Tieroko	BasaltAlk	Alkaline	20.7	17.91	48.7	2.64	16.27	12.89	9.03	5.6	0.21	1.3	2.93	0.43	100		0.48	10.58	30.8	15649.8	398.3	25.9	40.78	24.4	68.99	117.3	21.45	23.37	464.1	30.9	236.8	30.69	1.48	0.09	429.92	29.38	63.75	8.04	34.96	7.34	2.47	6.98	1.03	5.76	1.09
Ball_2019	Ball-TIB134	Africa	Tibesti		BasaltSub	Sub	21.19	17.91	48.69	1.86	15.86	12.04	9.65	7.94	0.17	0.63	2.88	0.28	100		1.75	6.37	21.8	11181.3	188.2	213.5	45.48	98.4	60.22	98.3	18.25	12.55	533.9	23.5	126.5	26.06	0.91	0.09	477.9	14.68	30.6	3.89	17.17	4.07	1.44	4.54	0.72	4.33	0.85
Ball_2019	Ball-TIB161	Africa	Tibesti	Tieroko	BasaltSub	Sub	20.68	17.93	49.24	1.71	13.29	10.92	11.23	10.01	0.17	0.76	2.42	0.25	100		0.18	6.08	35.6	10705.4	316.2	368.9	47.97	124	57.86	88.4	15.78	18.62	371.5	21.2	148	18.44	1.08	0.29	167.21	17.06	36.89	4.67	20.61	4.7	1.55	4.8	0.7	3.95	0.74
Ball_2019	Ball-TIB172	Africa	Tibesti		BasaltSub	Sub	20.69	17.93	51.07	2.31	16.48	11.23	8.78	5.13	0.17	1.38	3.04	0.41	100		0.29	10.17	32.2	13458	299.5	22.1	33.56	13.3	55.01	101.8	20.87	25.35	455.5	33.9	263	26.12	1.42	0.39	285.51	24.7	53.6	6.7	29.12	6.06	1.99	5.87	0.83	4.74	0.9
Ball_2019	Ball-TIB174	Africa	Tibesti		BasaltAlk	Alkaline	20.69	17.93	45.27	3.48	13.46	12.53	10.26	9	0.19	1.38	3.34	1.11	100.02		0.6	10.58	18.9	13687.6	207.8	282.6	36.1	139.2	35.19	107.6	20.33	22	1236.8	28.7	236.9	26.82	1.64	0.24	411.91	31.29	66.42	8.37	35.47	7.51	2.23	7.24	1.06	6.11	1.18
Ball_2019	Ball-TIB152	Africa	Tibesti		BasaltAlk	Alkaline	20.71	18.01	49.1	2.55	16.62	12.13	9.02	5.46	0.21	1.18	3.26	0.47	100		0.53	11.7	25.9	15166.4	333	29.9	35.44	23.7	65.93	101.8	20.98	24.48	539.6	30.7	238.1	34.19	1.92	0.19	281.33	29.65	63.57	7.96	34.7	7.43	2.41	7.17	1.02	5.65	1.06
Ball_2019	Ball-TIB150	Africa	Tibesti		BasaltSub	Sub	20.71	18.01	47.07	2.24	14.5	12.15	11.25	9.19	0.2	0.73	2.37	0.31	100.01		-0.33	5.98	33.4	12744.3	365.3	325	47.85	120.8	79.84	94.3	17.19	17.11	478.6	24.4	179.5	23.74	1.34	0.09	172.42	21	45.14	5.74	24.89	5.74	1.9	5.65	0.82	4.51	0.85
Ball_2019	Ball-TIB159b	Africa	Tibesti		BasaltSub	Sub	20.72	18.01	47.43	2.24	14.51	12.09	11.35	8.73	0.19	0.7	2.45	0.31	100		0.2	6.94	33.3	13274.5	352.8	325.8	51.32	114.5	83.84	88.6	17.76	16.58	480.9	24.3	175.2	24.96	1.25	0.13	178.18	20.92	44.9	5.66	25.09	5.68	1.94	5.57	0.82	4.52	0.84
Ball_2019	Ball-TIB147	Africa	Tibesti		Basanite	Alkaline	20.78	18.04	43.28	4.18	12.84	13.2	10.63	11.06	0.19	1.24	2.61	0.76	99.99		-0.48	6.4	27.3	25205.2	277.5	343.8	53.56	144.4	52.5	97.1	17.08	22.04	871.3	29.1	172.7	40.25	1.33	0.16	441.29	28.05	62.16	8.19	37.3	8.09	2.81	7.71	1.06	5.6	1.01
Ball_2019	Ball-TIB148	Africa	Tibesti		BasaltSub	Sub	20.76	18.05	48.44	1.75	14.12	11.09	11.28	9.66	0.19	1.02	2.22	0.23	100		0.64	7.74	35.7	10483.6	321.3	384.3	46.86	104	61.13	78.9	16.51	58.17	391.4	20.7	135.7	20.76	1.06	0.15	153.8	18.13	38.87	4.88	21.24	4.66	1.58	4.68	0.7	3.86	0.75
Ball_2019	Ball-TIB136	Africa	Tibesti		Basanite	Alkaline	20.93	18.12	44.94	3.84	14.35	12.15	11.85	7.44	0.19	1.24	2.97	1.03	100		0.14	6.14	25	23529.6	260.8	205.8	40.39	72.1	64.6	97.8	19.5	23.23	1045.3	30.3	207.8	47.18	1.38	0.14	824.18	39.61	85.24	10.8	48.22	9.75	3.31	8.93	1.2	6.19	1.12
Ball_2019	Ball-TIB136v2	Africa	Tibesti		Basanite	Alkaline	20.93	18.12	44.93	3.83	14.31	12.21	11.79	7.53	0.19	1.23	2.96	1.03	100.01		0.08	6.08	25.5	22260	261.6	211.5	41.16	73	60.44	97.4	18.56	22.83	1040.8	30.4	208.6	46.23	1.34	0.15	800.79	38.87	84.11	10.72	46.95	9.55	3.25	8.52	1.17	6.11	1.09
Ball_2019	10.1	Africa	Tibesti	Jabal_Eghei / Phase 1	BasaltSub	Sub	23.61	18.54	47.83	2.1	14.44	13.42	11.68	6.61	0.17	0.62	2.88	0.25	100		1.66	3.59	21.8		213.7	291.9	13.41	183.9	20.22	103.5	6.39	6.35	385.5	20.3	108.4	4.55	0.29	0.02	109.94	8.72	17.63	2.44	11.18	2.76	1.07	3.01	0.45	2.6	0.49
Gourgaud_Vincent_2004	K1	Africa	Tibesti	Emi Koussi	Basanite	Alkaline	19.85	18.55	44.73	2.97	14.71	11.11	10.47	8.74	0.2	2.14	4.16	0.76	99.99		0.68				272	299	66	119	62.3	115	20	57	898	26	244	70	2.1	0.5	704	54	104	12.2	46	8.5	2.7	7.4	1	5.4	1
Gourgaud_Vincent_2004	K28bis	Africa	Tibesti	Emi Koussi	Basanite	Alkaline	19.85	18.55	44.69	2.52	13.73	11.13	11.9	9.15	0.2	1.85	4.17	0.67	100.01		0.22				296	321	68	122	103	108	20	81	675	27	270	67	2	0.5	592	52	100	11.6	45	8.1	2.4	6.9	1	5.1	1
Ball_2019	Ball-TIB178	Africa	Tibesti		Basanite	Alkaline	19.85	18.55	44.63	3.79	13.78	12.63	10.35	9.53	0.2	1.32	2.78	0.98	99.99		0.28	8.37	22.6	23911.2	258.4	348.9	47.38	176.9	61.76	115.9	20.83	33.65	1018.1	30.8	270.3	61.61	1.67	0.42	546.02	46.51	93.42	11.46	48.2	9.7	3.33	8.71	1.17	6.11	1.1
Ball_2019	11.1	Africa	Tibesti	Jabal_Eghei / Phase 2	BasaltSub	Sub	23.61	18.58	47.65	2.09	14.75	13.93	10.39	7.11	0.19	0.71	2.85	0.34	100.01		0.27	5.4	23.8		227.8	356.5	57.04	212	86.22	95	19.5	13.74	486.6	20.8	114.1	26.37	1.07	0.16	309.56	16.82	35.29	4.39	19.59	4.56	1.7	4.75	0.72	4.04	0.78
Ball_2019	12.1	Africa	Tibesti	Jabal_Eghei / Phase 1	BasaltAlk	Alkaline	23.52	18.69	47.4	2.16	14.67	13.75	11	6.62	0.19	0.79	3.04	0.39	100.01		0.17	6.57	21.9		209.6	321.8	53.6	194	80.29	101	18.88	15.39	523.6	22	125.4	28.11	1.12	0.2	461.23	18.82	39.94	5.02	22.03	5.09	1.81	5.22	0.77	4.31	0.82
Ball_2019	12.2	Africa	Tibesti	Jabal_Eghei / Phase 1	Basanite	Alkaline	23.52	18.7	43.69	2.94	13.34	14.76	12.16	8.78	0.2	0.82	2.86	0.46	100.01		1.38	5.55	21		225.8	347.9	60.21	224.9	84.92	116.4	18.29	15.2	834.5	30.1	231.7	32.8	1.2	0.2	292.24	19.97	42.68	5.48	24.47	5.67	2.2	5.65	0.81	4.35	0.8
Ball_2019	11.3a	Africa	Tibesti	Jabal_Eghei / Phase 2	Basanite	Alkaline	23.76	18.71	42.95	2.61	12.06	12.56	10.72	12.18	0.21	1.69	3.82	1.21	100.01		0.21	10.38	21		200.9	364.2	56.41	224	61.2	93.6	21.17	52.37	1081.7	33	283.7	114.88	2.06	0.69	777.26	76.35	142.46	16.01	63.99	11.91	3.76	10.15	1.42	7.52	1.35
Ball_2019	12.4	Africa	Tibesti	Jabal_Eghei / Phase 2	BasaltAlk	Alkaline	23.47	18.74	46.98	2.64	14.77	13.04	10.7	7.25	0.18	1.08	2.96	0.4	100		0.39	6.7	21.4		300.3	273.2	44.23	220.5	92.92	133.4	20.08	21.73	1192.7	40	351.9	35.46	1.36	0.38	298.24	22.05	47.03	5.87	25.39	5.77	2.05	5.68	0.84	4.59	0.85
Ball_2019	12.1	Africa	Tibesti	Jabal_Eghei / Phase 2	BasaltAlk	Alkaline	23.55	18.74	45.85	3.64	11.2	13.31	10.09	10.78	0.18	1.13	2.79	1.04	100.01		1.26	6.44	20.2		199.4	333.3	55.56	234.2	66.63	92.1	20.11	26.91	389.6	19.6	107.7	57.3	2.06	0.28	431.61	48.08	106.47	13.23	55.99	11.25	3.58	9.87	1.32	6.67	1.13
Ball_2019	12.9	Africa	Tibesti	Jabal_Eghei / Phase 2	Basanite	Alkaline	23.55	18.74	43.16	3.99	10.3	13.57	10.38	14.06	0.18	1.22	2.12	1.03	100.01		0.31	6.84	27.7		275.6	199.3	68	106.8	83.92	97.5	19.3	28.53	535.6	23.1	149.3	62.42	2.15	0.41	532.34	48.45	107.68	13.2	55.61	10.99	3.41	9.33	1.25	6.21	1.06
Ball_2019	12.3	Africa	Tibesti	Jabal_Eghei / Phase 1	BasaltSub	Sub	23.51	18.75	46.4	2.01	13.78	13.84	11.79	8.4	0.19	0.56	2.73	0.3	100		1.49	5.24	23.6		216.1	363.7	60.11	256.4	90.25	96.9	17.79	10.7	423.8	20	96.9	24.5	0.94	0.11	226.77	16.71	35.62	4.42	19.45	4.52	1.64	4.88	0.73	4.14	0.8
Ball_2019	12.12	Africa	Tibesti	Jabal_Eghei / Phase 1	BasaltAlk	Alkaline	23.64	18.77	45.8	2	13.73	13.84	13.86	7.11	0.18	0.54	2.64	0.29	99.99		3.21	5.07	21.6		258.5	140.3	57.68	71.6	87.46	97.2	17.85	9.61	426.2	26.1	148.1	24.24	0.99	0.07	245.44	15.35	32.67	4.1	18.33	4.19	1.6	4.58	0.69	3.97	0.76
Ball_2019	12.7	Africa	Tibesti	Jabal_Eghei / Phase 1	BasaltAlk	Alkaline	23.45	18.78	48.28	2.68	15.85	12.68	10.69	5.25	0.17	1.01	3.05	0.33	99.99		1.01	5.8	23.5		215.2	347.7	39.53	253.7	112.91	95.6	22.36	20.04	434.7	21.2	102.2	30.04	1.37	0.17	264.69	18.67	40.72	5.16	23.2	5.67	2.13	5.98	0.92	5.16	0.99
Ball_2019	12.6	Africa	Tibesti	Jabal_Eghei / Phase 1	BasaltSub	Sub	23.45	18.78	46.52	2	14.01	13.87	9.27	10.56	0.18	0.7	2.66	0.24	100.01		0.48	4.8	22.6		260.3	353.8	60.29	250	82.09	102.1	17.76	12.1	621.8	21.1	124.5	20.78	0.97	0.09	193.14	13.4	28.58	3.71	16.63	4.07	1.62	4.41	0.67	3.76	0.73
Ball_2019	16.1	Africa	Tibesti	Jabal_Eghei / Phase 1	BasaltAlk	Alkaline	24	18.86	46.93	2.6	14.93	13.63	11.23	5.52	0.19	0.64	3.97	0.36	100		0.32	6.84	25.3		245.9	106.1	42.41	46.5	91.35	79.5	21.72	12.42	502.7	24.4	140.1	35.94	1.48	0.26	241.53	21.71	45.69	5.65	24.89	5.86	2.1	6.02	0.9	5	0.92
Ball_2019	14.4	Africa	Tibesti	Jabal_Eghei / Phase 2	Basanite	Alkaline	23.84	18.9	42.65	3.21	10.2	12.82	10.71	14.75	0.19	1.5	2.89	1.09	100.01		0.6	7.84	20.1		232.6	587.3	58.28	404.3	74.91	109.6	20.25	31.96	979.9	28.3	305.5	82.1	2.19	0.47	424.97	56.15	119.76	14.4	59.86	11.57	3.73	9.83	1.33	6.39	1.1
Ball_2019	11.6	Africa	Tibesti	Jabal_Eghei / Phase 1	BasaltAlk	Alkaline	23.6	18.91	46.95	2.01	13.89	13.46	11.29	8.31	0.18	0.65	2.97	0.3	100.01		0.9	5.08	22.1		211.1	322.8	57.15	194.8	80.1	100.4	18.76	13.18	429.9	19.7	106.8	24.43	0.97	0.13	235.75	16.38	33.56	4.16	18.34	4.45	1.69	4.8	0.72	3.97	0.75
Ball_2019	11.5	Africa	Tibesti	Jabal_Eghei / Phase 2	Basanite	Alkaline	23.6	18.91	43.75	3.88	10.92	13.77	11.44	10.99	0.19	1.44	2.35	1.28	100.01		0.58	5.37	22.1		250	331	55.24	228.3	81.14	121.2	21.18	26.57	948.5	30.6	266.2	68.55	2.33	0.22	698.47	59.54	133.05	16.25	66.78	12.68	3.99	10.71	1.43	7.16	1.19
Ball_2019	14.1	Africa	Tibesti	Jabal_Eghei / Phase 2	Basanite	Alkaline	23.79	18.91	44.42	3.09	11.49	12.72	10.73	12.8	0.18	1.11	2.65	0.82	100.01		0.89	14.96	21		232	468.9	56.92	308	78.48	107.1	19.51	26.91	764.3	25.3	249.5	63.12	1.89	0.25	384.4	42.39	90.4	11.01	45.63	9.47	2.98	8.1	1.12	5.67	0.97
Ivan_1993	2	Europe	Pannonian_Basin		BasaltAlk	Alkaline	48.45	18.91	46.05	2.84	12.73	11.98	9.6	10.89	0.15	1.51	3.44	0.82	100.01		0.23		26			330	46	154				60		18	200				655	47	105		46.5	8.2	2.7		0.83
Dobosi_1995		Europe	Pannonian_Basin		Basanite	Alkaline	48.45	18.91	45.83	2.45	12.94	10.02	10.14	11.55	0.17	1.99	4.12	0.8	100.01				23		262	335		177				47	828	25	263	75			576	51.2	96.6		42.6	8.68	2.7		1.36
Ivan_1993	1	Europe	Pannonian_Basin		BasaltAlk	Alkaline	48.45	18.91	45.59	2.68	13.38	12.2	8.87	12.56	0.13	1.02	3.06	0.52	100.01		0.25		28			350	56	300						15	135				255	26.9	62.5		26.8	5.7	1.85		0.58
Ball_2019	14.3	Africa	Tibesti	Jabal_Eghei / Phase 2	Basanite	Alkaline	23.78	18.92	41.93	4.1	10.77	14.32	10.97	12.3	0.2	0.89	3.19	1.33	100		0.08	9.91	21.6		255.1	361.2	64.17	285.8	72.49	124.9	21.24	15.26	971.5	32.9	312.8	80.38	2.44	0.6	480.13	60.5	132.19	16.57	70.36	13.87	4.4	11.65	1.55	7.73	1.28
Ball_2019	13.1	Africa	Tibesti	Jabal_Eghei / Phase 1	BasaltAlk	Alkaline	23.83	18.94	46.23	2.25	13.77	13.45	11.26	8.44	0.18	0.87	3.16	0.39	100		1.04	6.19	19.8		196.5	267.1	53.24	194.9	77.94	100.7	19.44	19.81	482.1	22.8	120.8	30.56	1.37	0.17	306.09	20.68	42.27	5.16	22.89	5.45	2.02	5.91	0.86	4.73	0.86
Ball_2019	14.5	Africa	Tibesti	Jabal_Eghei / Phase 2	Basanite	Alkaline	23.87	18.94	44.02	2.65	13.81	13.23	13.77	7.27	0.18	1.02	3.43	0.62	100		1.72	8.49	21.8		229	237.9	49.26	146.3	80.46	89.3	19.84	21.4	757.2	22.2	161.2	52.4	1.29	0.19	438.28	33.01	64.65	7.78	33.17	6.91	2.43	6.41	0.92	4.72	0.85
Ball_2019	16.2	Africa	Tibesti	Jabal_Eghei / Phase 2	BasaltAlk	Alkaline	24.01	18.96	46.2	2.16	13.45	13.05	11.92	8.57	0.18	0.94	2.92	0.61	100		0.99	7.44	20.6		189.2	241.6	51.04	166.1	63.8	101.8	18.92	21.95	701.5	23.2	140.8	45.37	1.27	0.29	558.05	33.23	64.23	7.47	30.93	6.46	2.24	6.2	0.89	4.71	0.88
Ball_2019	13.2	Africa	Tibesti	Jabal_Eghei / Phase 1	BasaltAlk	Alkaline	23.72	18.97	46.2	2.51	13.47	14.11	10.14	9.03	0.19	0.8	3.18	0.37	100		-0.3	5.68	21.4		217.1	264.5	58.19	184.3	80.88	99.5	20.26	18.63	487.3	22.6	114	28.59	1.3	0.32	257.02	18.84	39.13	4.86	21.78	5.28	2	5.64	0.83	4.51	0.84
Ball_2019	15.1	Africa	Tibesti	Jabal_Eghei / Phase 1	BasaltAlk	Alkaline	23.9	18.99	46.03	3.17	12.14	13.03	10.13	10.5	0.17	1.13	2.95	0.75	100		0.94	6.63	20.5		213.2	349.6	56.74	222.8	77.77	101.8	19.4	23.2	699.5	25.3	190.4	44.26	1.92	0.2	332.38	33.21	75.61	9.59	41.73	8.91	2.93	8.05	1.11	5.63	0.98
Ball_2019	15.3	Africa	Tibesti	Jabal_Eghei / Phase 1	BasaltAlk	Alkaline	24.05	19.02	47.45	2.17	13.9	13.37	11.37	7.27	0.18	0.74	3.18	0.37	100		1.21	7.08	19.3		184.1	238.9	49.78	175.6	73.48	104.3	19.63	17.91	518.9	21.2	100.6	25.24	1.16	0.18	311.26	19.8	39.46	4.71	20.81	4.99	1.86	5.31	0.77	4.24	0.79
Ball_2019	15.7	Africa	Tibesti	Jabal_Eghei / Phase 1	BasaltSub	Sub	23.95	19.03	47.59	2.18	13.93	13.43	10.97	7.63	0.18	0.67	3.07	0.35	100		0.76	7.36	17.6		181	231.7	55.32	162.8	77.32	100.7	20.29	15.55	499	20.7	97.1	24.85	1.29	0.13	258.65	18.19	37.17	4.58	20.4	5.03	1.89	5.31	0.79	4.34	0.79
Ball_2019	15.4	Africa	Tibesti	Jabal_Eghei / Phase 1	BasaltAlk	Alkaline	24.17	19.03	46.77	2.14	13.6	13.67	11.38	8.46	0.18	0.6	2.92	0.26	99.98		1.29	6.45	20.2		196.1	292.3	59.34	205.5	72.36	99.3	18.94	13.82	445	19	87.7	20.19	1.03	0.17	220.54	14.28	29.34	3.67	16.92	4.19	1.64	4.66	0.67	3.83	0.71
Dobosi_1995		Europe	Pannonian_Basin		Basanite	Alkaline	47.9	19.04	47.86	2.06	17.2	10.04	9.69	5.02	0.22	2.63	4.68	0.61	100.01						159	33		36				65	953	32	233	92			859	57
Dobosi_1995		Europe	Pannonian_Basin		Basanite	Alkaline	47.9	19.04	47.44	2.03	17.17	9.54	9.42	5.69	0.22	2.71	5.17	0.62	100.01						162	90		51				64	814	31	253	90			798	58
Embey-Isztin_1993	MED1680	Europe	Pannonian_Basin		Basanite	Alkaline	47.9	19.04	47.04	1.99	17.77	8.85	9.3	6.69	0.18	2.53	4.93	0.7	99.98				14		167	117		73	36	72		85	895	26	246	88			909	64.74	113.52	11.66	47.93	7.67	2.47	7.09		5.46	1.12
Dobosi_1995		Europe	Pannonian_Basin		Basanite	Alkaline	47.9	19.04	47.13	2.06	17.21	8.77	9.83	7.05	0.17	2.06	5.05	0.67	100						177	116		79				73	897	29	232	93			849	56
Dobosi_1995		Europe	Pannonian_Basin		Basanite	Alkaline	47.9	19.04	47.03	2.05	16.99	8.77	9.43	7.26	0.16	2.6	5.05	0.65	99.99				18		178	125		84				70	871	29	227	91			832	52.2	90.8		37	7.22	1.99		0.74
Dobosi_1995		Europe	Pannonian_Basin		Basanite	Alkaline	47.9	19.04	47.46	2.12	16.95	8.59	10.1	7.43	0.17	1.83	4.69	0.65	99.99						201	136		79				60	925	28	232	89			890	52
Dobosi_1995		Europe	Pannonian_Basin		Basanite	Alkaline	47.9	19.04	46.56	2.18	16.33	8.93	10.36	7.97	0.17	2.57	4.27	0.66	100				20		197	125		92				71	792	26	210	85			802	49.1	89.9		42.1	7.34	2.05		0.78
Dobosi_1995		Europe	Pannonian_Basin		Basanite	Alkaline	47.9	19.04	46.96	2.15	16.26	7.95	10.16	8.89	0.17	2.4	4.41	0.64	99.99						191	189		124				69	887	28	227	87			814	50
Dobosi_1995		Europe	Pannonian_Basin		Basanite	Alkaline	47.9	19.04	46.12	2.32	15.92	7.97	10.73	9.85	0.16	2.42	3.97	0.54	100				25		233	214		139				61	790	27	200	81			715	46.1	84.9		37.8	6.96	1.94		0.7
Ivan_1993	7	Europe	Pannonian_Basin		Basanite	Alkaline	48.27	19.82	45.77	2.66	15.83	10.42	7.77	11.38	0.13	2.03	3.42	0.57	99.98		0.46		29			196	33	102				48		19	160				890	42.5	79.5		35.5	6.2	1.9		0.68
Nixon_2011	D-2	Africa	Darfur	Jebel_Marra	BasaltAlk	Alkaline	12.83	24.25	48.14	2.13	14.14	10.52	9.69	10.1	0.16	1.14	3.46	0.51	99.99	-0.43	5.269		20.1		169.5	342.393	49.247	189.5	56.052	83	18.618	24.948	665.2	20.4	141.2	32.467	1.525	0.214	355.053	22.722	44.456	5.43	23.943	5.246	1.762	4.897	0.767	3.903	0.699
Lucassen_2013	D_4	Africa	Darfur	Jebel_Marra	Basanite	Alkaline	12.9	24.3	44.85	3.12	15.24	13.81	10.3	5.37	0.19	1.74	4.17	1.21	100		2.06											106	1360	34	387	79			723
Lucassen_2013	D_6C	Africa	Darfur	Jebel_Marra	Basanite	Alkaline	12.9	24.3	43.73	3.5	14.58	13.67	10.93	7.78	0.16	1.14	3.63	0.88	100		1.53											53	864	32	297	62			630
Lucassen_2013	D_6A/6B	Africa	Darfur	Jebel_Marra	Basanite	Alkaline	12.9	24.3	43.52	3.52	14.4	13.53	11.3	8.32	0.16	0.86	3.57	0.82	100		1.62											49	872	31	284	57			546
Lucassen_2013	DM 10	Africa	Darfur	Jebel_Marra	Basanite	Alkaline	12.9	24.3	44.95	2.89	15.02	10.89	11.92	8.94	0.14	1.35	3.28	0.62	100		0.96											25.6	771	22.2	205	37			457	30.3	62.1	7.76	31.8	6.66	2.21	6.11	0.84	4.76	0.91
Lucassen_2013	D_2	Africa	Darfur	Jebel_Marra	Basanite	Alkaline	12.9	24.3	43.69	4.06	14.03	12.45	11.53	9.26	0.14	1.19	3.11	0.55	100.01		1.64											36.4	746	22.6	301	53			507	38	79.6	9.78	39.3	7.99	2.54	7.05	0.97	5.12	0.92
Lucassen_2013	DF_1B	Africa	Darfur	Jebel_Marra	BasaltSub	Sub	12.9	24.3	47.25	2.82	12.29	10.78	12.16	10.59	0.13	0.8	2.69	0.5	100.01		0.87											28.5	782	22.4	232	34			281	30.5	65	8.19	34.8	7.43	2.43	6.94	0.96	5.16	0.89
Lucassen_2013	D_1	Africa	Darfur	Jebel_Marra	Basanite	Alkaline	12.9	24.3	44.49	2.55	12.4	11.14	12.72	11.89	0.15	1.11	3.01	0.55	100.01													37	568	22	195	41			447
Lucassen_2013	D_1/2	Africa	Darfur	Jebel_Marra	Basanite	Alkaline	12.9	24.3	44.45	2.5	12.22	11.07	12.76	12.24	0.15	1.09	2.97	0.55	100													38	560	22	200	41			444
Davidson_1989	X49	Africa	Darfur	Jebel_Marra	Basanite	Alkaline	13.13	24.3	45.05	2.71	16.74	11.23	10.9	6.21	0.2	1.62	4.41	0.92	99.99									49				32	987	25	142	57			578	39.47	79.27		38.66	7.47	2.49	6.68		5.3
Davidson_1989	X63	Africa	Darfur	Jebel_Marra	Basanite	Alkaline	13.03	24.32	44.88	2.29	13.47	11.27	10.03	13.06	0.19	1.1	3.08	0.62	99.99									342				19	762	16	100	31			411	24.21	50.04		26.1	5.37	1.89	4.87		3.68
Nixon_2011	JM-2	Africa	Darfur	Jebel_Marra	BasaltAlk	Alkaline	12.83	24.33	46.66	2.52	16.94	11.12	10.69	6.4	0.18	1.36	3.47	0.66	100	-0.16	5.667		18.1		222.4	59.518	45.201	42.9	44.264	74.9	20.764	30.097	1068.6	25	138.3	40.329	1.234	0.301	629.271	34.392	62.821	7.679	32.668	6.216	2.158	5.512	0.843	4.266	0.795
Nixon_2011	JM-3	Africa	Darfur	Jebel_Marra	Basanite	Alkaline	12.83	24.33	46.35	2.29	15.98	11.31	9.34	6.49	0.22	1.72	5.41	0.89	100	2	10.456		16.2		194	42.163	38.373	59.5	30.255	92.2	20.252	72.029	1080.5	27.9	199.7	74.726	1.526	0.79	867.341	53.609	96.541	10.583	41.74	7.567	2.444	6.64	1.014	5.095	0.953
Nixon_2011	JM-7	Africa	Darfur	Jebel_Marra	BasaltAlk	Alkaline	12.83	24.33	48.28	2.28	15.76	11.15	10.45	7.28	0.17	0.82	3.28	0.53	100	-0.61	6.175		25.8		229.4	128.756	51.128	71.2	75.056	90.5	22.581	14.045	729.5	22.6	144.2	22.384	1.357	0.119	349.83	21.71	44.889	5.621	24.945	5.28	1.854	4.908	0.766	4.032	0.738
Nixon_2011	JM-1	Africa	Darfur	Jebel_Marra	BasaltAlk	Alkaline	12.83	24.33	46.29	2.72	16.34	11.37	11.24	7.43	0.17	0.95	2.81	0.69	100.01	0.8	4.896		21.1		258.3	148.32	43.56	86	60.783	83.4	20.942	18.834	951.6	21.5	124	32.112	1.217	0.169	498.99	27.161	54.678	6.817	30.156	6.141	2.23	5.604	0.845	4.227	0.759
Nixon_2011	JM-8	Africa	Darfur	Jebel_Marra	BasaltAlk	Alkaline	12.83	24.33	46.21	2.54	15.57	10.87	11.5	7.48	0.19	1.38	3.49	0.77	100	-0.13	6.135		24.5		236	247.372	46.244	76.9	68.123	81	20.397	30.253	1076.8	22.5	138.3	39.116	1.277	0.291	590.356	31.257	62.3	7.574	32.796	6.509	2.295	5.775	0.88	4.421	0.807
Nixon_2011	JM-4	Africa	Darfur	Jebel_Marra	BasaltAlk	Alkaline	12.83	24.33	48.03	2.19	15.81	10.19	11.11	7.75	0.16	1.29	2.95	0.52	100	0.63	6.366		23.8		233.7	222.748	44.298	96.8	74	74.9	21.478	26.154	707.3	22.9	148	34.778	1.36	0.278	453.765	25.246	50.162	6.075	26.003	5.488	1.841	5.099	0.811	4.231	0.778
Nixon_2011	JM-5	Africa	Darfur	Jebel_Marra	BasaltAlk	Alkaline	12.83	24.33	46.86	2.49	16.03	11.01	10.24	7.81	0.17	1.27	3.47	0.65	100	-0.44	5.713		24.6		250	198.465	47.782	97.5	70.378	83.7	20.529	27.687	939.4	22.9	159.3	36.424	1.354	0.314	473.881	29.906	60.289	7.269	31.307	6.035	2.069	5.489	0.85	4.386	0.827
Lucassen_2008	DM-10	Africa	Darfur	Jebel_Marra	Basanite	Alkaline	12.83	24.33	44.99	2.87	15.07	10.88	11.89	8.92	0.14	1.33	3.28	0.63	100		1											26	771	22.2	205	45.4		0.52	457	30.3	62.1	7.8	31.8	6.7	2.2	6.1	0.84	4.8	0.91
Lucassen_2008	D-2	Africa	Darfur	Jebel_Marra	Basanite	Alkaline	12.83	24.33	43.64	4.02	14.03	12.44	11.55	9.28	0.14	1.24	3.09	0.56	99.99		1.6											36	746	22.6	301	64.2		0.33	476	38	79.6	9.8	39.3	8	2.5	7	0.97	5.1	0.92
Nixon_2011	JM-6	Africa	Darfur	Jebel_Marra	BasaltAlk	Alkaline	12.83	24.33	45.03	2.7	13.79	11.49	11.7	10.08	0.18	1.15	3.23	0.66	100.01	-0.59	5.803		25.1		246.8	530.334	55.683	164.7	91.292	78.4	20.185	26.957	952.8	21.2	130.9	40.999	1.397	0.29	439.604	29.232	58.415	7.138	31.509	6.341	2.187	5.81	0.886	4.486	0.811
Lucassen_2008	DF-1B	Africa	Darfur	Jebel_Marra	BasaltSub	Sub	12.83	24.33	47.27	2.86	12.25	10.75	12.15	10.62	0.13	0.82	2.65	0.5	100		0.9											29	782	22.4	232	46.5		0.31	281	30.5	65	8.2	34.8	7.4	2.4	6.9	0.96	5.2	0.89
Nixon_2011	JM-9	Africa	Darfur	Jebel_Marra	Basanite	Alkaline	12.83	24.33	44.95	2.45	12.79	11.64	11.17	12.7	0.18	0.93	2.64	0.56	100.01	-0.24	5.868		26.9		239.7	693.893	67.321	293.6	94.522	87.5	19.675	19.368	825.6	19.5	120.8	32.044	1.196	0.139	350.789	22.449	45.935	5.703	25.525	5.353	1.875	4.903	0.764	3.928	0.7
Davidson_1989	X105	Africa	Darfur	Jebel_Marra	BasaltAlk	Alkaline	13.02	24.42	45.75	2.6	14.14	11.48	10.04	10.46	0.16	0.98	3.87	0.52	100									189				19	759	18	113	32			308	22.26	46.9		25.55	5.57	1.96	5.27		4.08
Davidson_1989	X88	Africa	Darfur	Jebel_Marra	Basanite	Alkaline	13.28	24.43	43.91	2.51	13.05	11.66	11	12.81	0.2	0.96	3.33	0.57	100									331				17	723	17	82	32			397	23.45	48.8		26.43	5.56	1.97	5.2		3.83
Lucassen_2008	DF-6J	Africa	Darfur	Jebel_Marra	Basanite	Alkaline	13.67	24.67	42.99	4.19	13.58	14.88	12.76	7.76	0.16	0.51	2.65	0.51	99.99		0.5											8	692	23.4	186	35.2		0.37	234	28.6	65.1	8.5	36.1	7.9	2.6	7	0.98	5.4	0.92
Nixon_2011	D-7	Africa	Darfur	Jebel_Marra	BasaltAlk	Alkaline	12.87	24.69	45.12	2.63	14.36	11.81	11.34	10.5	0.19	0.66	2.94	0.45	100	1.03	6.587		31.4		290.1	266.265	57.512	117.7	63.094	91.9	20.788	13.26	606.2	24.1	166.1	44.678	1.614	0.259	335.572	28.545	56.583	6.726	28.928	5.989	1.877	5.526	0.868	4.515	0.844
Nixon_2011	D-5	Africa	Darfur	Meidob	Basanite	Alkaline	14.24	24.8	41.68	3.67	11.87	15.97	10.91	6.69	0.28	1.95	5.02	1.97	100.01	0.66	13.369		9.7		158.5	16.827	42.896	30.5	38.572	203.3	28.532	57.034	1690.4	48.3	702.2	154.995	3.839	0.636	735.291	125.59	235.444	27.479	111.936	20.139	5.791	16.494	2.379	10.462	1.69
Downes_1995		Europe	Pannonian_Basin	Romania	BasaltAlk	Alkaline	45.78	25.23	48.66	1.58	15.92	8.34	9.58	10.45	0.15	1.43	3.53	0.36	100		0.05		24		217	488	46	207	55	79		33	692	22	160	31			702	29	56.4		24.1	4.61	1.48	4.6		4.29
Lucassen_2013	DF_5B/2	Africa	Darfur	Jebel_Marra	BasaltAlk	Alkaline	13.63	25.35	48.91	3.12	16.21	11.34	9.06	5.86	0.11	1.67	3.11	0.61	100		0.37											35	616	30	258	40			407
Lucassen_2013	DF_6P	Africa	Darfur	Jebel_Marra	BasaltAlk	Alkaline	13.63	25.35	45.84	3.54	14.86	12.8	10.91	6.32	0.16	1.56	3.34	0.67	100		0.05											33	708	36	214	45			431
Lucassen_2013	JK 21B	Africa	Darfur	Jebel_Marra	BasaltAlk	Alkaline	13.63	25.35	48.33	3.12	14.54	11.59	10.35	7.01	0.19	1.07	3.23	0.58	100.01		0.13											44	1120	35	220	34			626
Lucassen_2013	DF_6N	Africa	Darfur	Jebel_Marra	Basanite	Alkaline	13.63	25.35	42.58	4.21	12.69	14.77	12.5	7.65	0.15	1.26	3.72	0.47	100		0.6											31	435	39	176	35			295
Lucassen_2013	DF_6J	Africa	Darfur	Jebel_Marra	Basanite	Alkaline	13.63	25.35	43	4.22	13.61	14.85	12.73	7.74	0.17	0.54	2.63	0.51	100		0.5											8.16	692	23.4	186	29			234	28.6	65.1	8.5	36.1	7.92	2.65	6.97	0.98	5.36	0.92
Lucassen_2013	DF_18G	Africa	Darfur	Jebel_Marra	BasaltAlk	Alkaline	13.63	25.35	48.37	2.95	14	11.46	10.2	8.1	0.14	1.58	2.64	0.56	100		1.08											33	502	17	217	39			398
Lucassen_2013	JK 21C	Africa	Darfur	Jebel_Marra	BasaltSub	Sub	13.63	25.35	46.28	3.21	14.01	12.29	11.47	8.73	0.18	0.55	2.73	0.55	100		0.17											60	939	34	271	34			677
Lucassen_2013	DF_5I	Africa	Darfur	Jebel_Marra	BasaltAlk	Alkaline	13.63	25.35	48.25	2.91	13.69	11.95	9.31	9.03	0.13	1.11	3.14	0.49	100.01		0.11											23	511	29	215	34			306
Lucassen_2013	DF_5D	Africa	Darfur	Jebel_Marra	BasaltSub	Sub	13.63	25.35	45.21	2.57	8.13	11.27	13.29	17.53	0.14	0.73	0.71	0.42	100		0.39											29	210	31	193	32			167	28.03	60.05	5.68	12.17	7.01	2.43	5.71		4.66	0.24
Nixon_2011	D-1	Africa	Darfur	Meidob	BasaltSub	Sub	14.09	25.53	47.73	2.91	12.94	12.64	10.55	8.95	0.18	1.32	2.37	0.41	100	1.01	5.444		24.1		286.9	210.632	55.173	132.8	78.829	103.2	20.314	27.712	649.6	25.7	221.2	36.47	1.994	0.205	346.001	30.065	62.388	7.843	34.372	7.279	2.217	6.572	1.02	5.14	0.918
Lucassen_2008	DT 5	Africa	Darfur	Meidob	Basanite	Alkaline	14.5	25.83	42.73	4.55	13.86	14.89	9.52	6.93	0.2	2.48	3.41	1.42	99.99		1.3											55	1165	34.6	369	129.4		0.49	613	79.6	163.2	19.2	74.6	13.8	4.2	11.3	1.5	7.9	1.39
Lucassen_2008	GM-29G	Africa	Darfur	Meidob	Basanite	Alkaline	14.5	25.83	43.11	4.46	14.92	13.99	9.01	7.56	0.17	2.38	3.63	0.78	100.01		1.8											45	921	28.4	306	95.7		0.36	562	54.4	107.8	12.9	50.7	9.8	3.1	8.6	1.16	6.3	1.14
Lucassen_2008	DT 26B	Africa	Darfur	Meidob	Basanite	Alkaline	14.5	25.83	44.44	2.79	14.06	11.44	12.09	9.3	0.16	1.76	3.31	0.66	100.01		1.8											44	812	25.6	246	112.1		0.4	589	63.6	117.9	13.2	50.3	9.1	2.8	7.6	1.05	5.7	1.05
Lucassen_2013	DP_92B	Africa	Darfur	Meidob	Basanite	Alkaline	14.67	25.83	45.44	2.75	13.7	14.62	8.22	5.34	0.12	2.56	5.11	2.13	99.99		1.5											101	1650	46	717	161			899
Lucassen_2013	DP_92A	Africa	Darfur	Meidob	Basanite	Alkaline	14.67	25.83	45.31	2.77	13.58	14.77	8.26	5.43	0.12	2.47	5.15	2.12	99.98		1.39											84	1629	52	698	158			908
Lucassen_2013	DP_98A	Africa	Darfur	Meidob	Basanite	Alkaline	14.67	25.83	44.71	3.72	13.93	14.13	9.23	5.62	0.13	2.47	4.05	2	99.99		1.68											72	1420	43	465	117			812
Lucassen_2013	DP_94B	Africa	Darfur	Meidob	Basanite	Alkaline	14.67	25.83	44.49	3.88	14.19	14.13	8.98	5.65	0.12	2.5	4.35	1.69	99.98		1.65											54	1260	41	458	113			728
Lucassen_2013	DP_98B	Africa	Darfur	Meidob	Basanite	Alkaline	14.67	25.83	44.75	3.74	13.94	14.01	9.11	5.73	0.12	2.49	4.14	1.96	99.99		1.35											73	1370	40	466	116			838
Lucassen_2013	DT_34	Africa	Darfur	Meidob	Basanite	Alkaline	14.67	25.83	45.1	4.18	15.66	13.55	8.76	6.09	0.12	2.05	3.4	1.08	99.99		1.22											47	1250	32	245	62			616	67	116	14	56	12	4.1	9.6		7.4	1.2
Lucassen_2013	DP_94C	Africa	Darfur	Meidob	Basanite	Alkaline	14.67	25.83	42.87	4.28	13.08	15.78	10.25	6.51	0.13	2.13	3.15	1.84	100.02		2.4											42	1240	42	383	103			663	103	191	22	87	17	5.1	13		8.8	1.5
[truncated: 5,039 more rows]
[truncated: 10 more columns]

## Sheet: Mel_Neph_Filtered
Supplementary Data 1b. Location, geochemistry, and age information for nephelinites, melilititic nephelinites, and melilitites. Dataset modified after the GEOROC (https://georoc.eu/) precompiled melilitite76 (https://doi.org/10.25625/2JETOA) and nephelinite77 (https://doi.org/10.25625/2JETOA) files, part of the GEOROC Compilation: Rock Types database, that were downloaded in June 2024.
[truncated: 1,401 more rows]
[truncated: 92 more columns]

[truncated: 5 more sheets: UML_Filtered, Lamproites_Filtered, Kimberlites_Filtered, Carbonatites_Filtered, LithosphericThicknessEstimates]
